# Supplementary material for: Neurofibromin 1 in mushroom body neurons mediates circadian wake drive through activating cAMP–PKA signaling
Source: Nat Commun. 2021 Oct 1;12:5758. doi: 10.1038/s41467-021-26031-2 (PMC8486785; doi:10.1038/s41467-021-26031-2)
Supplement: Supplementary file 4 — Supplementary Data 1 [file 41467_2021_26031_MOESM4_ESM.xlsx]

## Sheet: ZT raw data
ID	counts.OK00.1	counts.OK00.2	counts.OK04.1	counts.OK04.2	counts.OK08.1	counts.OK08.2	counts.OK12.1	counts.OK12.2	counts.OK16.1	counts.OK16.2	counts.OK20.1	counts.OK20.2	rpkm.OK00.1	rpkm.OK00.2	rpkm.OK04.1	rpkm.OK04.2	rpkm.OK08.1	rpkm.OK08.2	rpkm.OK12.1	rpkm.OK12.2	rpkm.OK16.1	rpkm.OK16.2	rpkm.OK20.1	rpkm.OK20.2	Chrom	Start	End	Strand	GeneName	Length	Type	Sense	Synonym
FBgn0031208	15.37	27.84	26.07	25.63	16.24	16.83	16.48	55.2	34.52	24.75	20.76	33.26	0.686277	0.786711	1.11877	0.932051	0.713638	0.667135	0.603254	1.18671	1.35018	0.811338	0.839171	1.40077	chr2L	7527	9484	1	CG11023	1882	gene	.	.
FBgn0002121	8.46667	23.4753	26.21	34.0133	22.65	9.15333	10.1467	19.5007	75.336	51.39	31.06	21.42	0.121267	0.212795	0.360802	0.396774	0.319274	0.116389	0.119143	0.134481	0.945204	0.540392	0.402743	0.289379	chr2L	9834	21372	-1	l(2)gl	5867	gene	.	.
FBgn0031209	14.78	8.88	20.9	32.72	20.02	19.04	16.44	26.8	8.56	7.2	68.66	20.72	0.490132	0.186368	0.666128	0.883725	0.653385	0.560544	0.446949	0.427912	0.24866	0.175296	2.06129	0.648108	chr2L	21917	25151	-1	Ir21a	2534	gene	.	.
FBgn0051973	101.86	217.66	227.48	203.52	145.908	144.86	170.92	281.76	123.18	268.04	161.76	226.1	0.874401	1.18251	1.87682	1.42292	1.23269	1.10398	1.20287	1.16457	0.926278	1.6893	1.25712	1.83074	chr2L	25400	59242	-1	Cda5	9789	gene	.	.
FBgn0067779	527.16	981.5	797.02	781.16	610.46	885.26	587.62	883.64	840.9	905.88	849.6	820.72	10.9541	12.9076	15.9176	13.2202	12.4841	16.3309	10.0103	8.84078	15.3064	13.8199	15.9825	16.086	chr2L	67042	71390	1	dbr	4044	gene	.	.
FBgn0031213	1806.53	2062.52	1376.28	2069.51	1568.48	1555.97	1614.36	3039.86	1494.33	1982.79	1376.38	1492.47	70.9045	51.2327	51.9169	66.1548	60.5861	54.2169	51.9454	57.4464	51.377	57.1354	48.9064	55.2528	chr2L	72386	76211	1	galectin	2141	gene	.	.
FBgn0031214	6.22	21.48	21	28.66	4.96	5.78	10.44	27.92	15.74	17.8	2.76	15.76	0.437389	0.955942	1.41929	1.64142	0.343262	0.360836	0.60186	0.945309	0.969563	0.918963	0.175705	1.04533	chr2L	76444	77639	1	CG11374	1195	gene	.	.
FBgn0002931	18.58	41.69	13.94	19.08	13.9	9.14	26.3	36.71	34.48	37.26	17.66	36.6	0.713908	1.01379	0.514793	0.59709	0.525627	0.311779	0.828456	0.679144	1.16053	1.05109	0.614306	1.32647	chr2L	82454	87382	-1	net	2187	gene	.	.
FBgn0031216	483.46	865.72	885.28	984.5	735.8	766.74	510.98	1017.92	1264.94	1624.14	818.2	925.82	6.27431	7.11055	11.0423	10.4061	9.39792	8.83401	5.43659	6.36063	14.3803	15.475	9.61308	11.3332	chr2L	94750	102086	1	CG11376	6475	gene	.	.
FBgn0031217	273.36	466.34	229.32	348.6	315.84	287.36	310.16	621.4	280.68	324.44	260.16	288.16	16.3845	17.6897	13.2103	17.0173	18.6308	15.2907	15.2405	17.9329	14.7368	14.2769	14.1168	16.2911	chr2L	102380	104142	1	CG11377	1402	gene	.	.
FBgn0026787	542.28	858.16	563.98	800.4	597.48	803.3	580.98	1196.4	675.58	767.4	674.06	610.76	19.3089	19.3384	19.3006	23.2116	20.9374	25.3931	16.9595	20.5112	21.0719	20.0612	21.7285	20.5127	chr2L	103960	106718	-1	Nhe1	2360	gene	.	.
FBgn0005278	5189.45	8086.02	4546.9	6645.54	5718.91	6444.1	4988.26	9719.42	6008.46	7532.04	5547.37	5558.06	139.59	137.654	117.55	145.589	151.396	153.887	110.002	125.88	141.577	148.747	135.089	141.019	chr2L	106901	114433	1	M(2)21AB	3124	gene	.	.
FBgn0031219	0	0	0	0	0	0	0	0	0	0	0	0	0	0	0	0	0	0	0	0	0	0	0	0	chr2L	115711	116117	-1	CG13694	406	gene	.	.
FBgn0031220	0	2.23	0	1	0.44	0	0.44	3.36	0.44	0	0.44	0	0	0.0273137	0	0.0157623	0.00838059	0	0.00698113	0.0313095	0.00745937	0	0.00770913	0	chr2L	117077	121751	-1	CG4822	4342	gene	.	.
FBgn0025683	491.07	556.66	435.62	756.212	616.19	651.31	424.31	945.56	502.73	695.1	543.99	521.752	13.0919	9.39224	11.1619	16.4198	16.1674	15.4153	9.27384	12.1375	11.7405	13.6053	13.1295	13.1203	chr2L	122622	130791	-1	CG3164	3152	gene	.	.
FBgn0001142	2277.62	3610.38	2533.26	3561.7	2750.54	3206	3084.54	6388.46	2647.48	2936.97	3387.32	3372.14	79.2847	79.5392	84.7541	100.979	94.2307	99.0777	88.027	107.074	80.73	75.0598	106.748	110.722	chr2L	132058	134472	1	Gs1	2414	gene	.	.
FBgn0051975	0	0	0	0	0	0	0	0	0	0	0	0	0	0	0	0	0	0	0	0	0	0	0	0	chr2L	138382	140992	-1	CG31975	0	gene	.	.
FBgn0051976	0	0	0	0	0	0	0	0	0	0	0	0	0	0	0	0	0	0	0	0	0	0	0	0	chr2L	138382	140992	-1	CG31976	0	gene	.	.
FBgn0051974	2	5.48	1.98	7.98	12.98	3.72	5	18.38	3	3	0	7.92	0.0972032	0.168559	0.0924887	0.315877	0.620856	0.160508	0.199222	0.430107	0.127722	0.107046	0	0.363073	chr2L	141075	142978	-1	CG31974	1729	gene	.	.
FBgn0031224	707.567	1136.48	509.1	748.644	736.281	866.213	1003.99	1642.23	585.3	671.098	664.38	559.987	64.6286	65.6963	44.6924	55.6927	66.1861	70.2403	75.1806	72.2226	46.8306	45.0033	54.9378	48.2452	chr2L	143307	144227	1	CG11454	920	gene	.	.
FBgn0259818	91.4	199.36	167.8	157.06	90.46	128.94	63.7	178.38	243.56	224.58	112.56	117.24	1.44834	1.99932	2.55558	2.027	1.41074	1.81391	0.827524	1.36098	3.38083	2.61274	1.61475	1.75234	chr2L	144228	153288	-1	CG42399	5303	gene	.	.
FBgn0031227	102.1	117.88	70.88	138	113.72	145.22	74.4	180.58	58.94	69.48	111.94	89.56	4.9969	3.6512	3.33405	5.50072	5.47745	6.30966	2.98514	4.25526	2.52685	2.49652	4.95973	4.13436	chr2L	153537	155321	-1	CG3709	1717	gene	.	.
FBgn0031228	2795.68	4068.29	2330.65	3069.09	2627.25	2719.72	4537.57	6973.94	2165.03	2115.45	2642.66	2521.29	376.486	346.731	301.655	336.617	348.199	325.153	500.958	452.189	255.398	209.153	322.181	320.259	chr2L	155331	156030	1	CG11455	624	gene	.	.
FBgn0031229	555.19	822.04	424.44	715.483	495.6	622.28	719.98	1389.26	490.425	502.5	547.86	607.7	32.0865	30.0673	23.576	33.6779	28.1889	31.9279	34.1129	38.6586	24.8283	21.3215	28.6647	33.1275	chr2L	156027	157666	1	CG3436	1454	gene	.	.
FBgn0053635	335.3	539.42	281.86	366.22	364.88	342.96	475.32	872.32	245.7	294.44	302.98	262.36	36.5447	37.2081	29.5255	32.5086	39.1388	33.1848	42.4712	45.777	23.458	23.5607	29.8953	26.9717	chr2L	157834	158664	-1	CG33635	771	gene	.	.
FBgn0016977	6591	11393	6654.98	6980.9	5732.73	5111.08	7896.36	12540.9	7720.39	9593.74	5077.54	6701.28	27.5509	30.14	26.7365	23.7663	23.5837	18.9671	27.0601	25.2403	28.2695	29.4424	19.2148	26.4217	chr2L	159032	203251	1	spen	20103	gene	.	.
FBgn0031231	268.48	577.02	257.68	356.32	304.3	306.6	421.72	726.38	311.7	301.24	280.88	264.64	26.5111	36.0601	24.4551	28.6564	29.5722	26.8777	34.1395	34.5351	26.9617	21.8388	25.1093	24.6485	chr2L	203782	204782	1	mRpL10	851	gene	.	.
FBgn0031232	1	5.06	2.24	3.04	7.56	0.92	4.54	4.06	6.96	3	14.02	2.56	0.0687661	0.220214	0.148045	0.17026	0.511637	0.0561651	0.255945	0.134425	0.419254	0.151459	0.87281	0.166048	chr2L	204733	207297	-1	CG11617	1222	gene	.	.
FBgn0031233	240.1	433.92	244.68	283.17	281.74	341.44	230.64	464.94	291.45	340.78	226.98	250.68	6.92861	7.92472	6.78618	6.65528	8.00145	8.74727	5.4564	6.45999	7.36736	7.21986	5.92978	6.82327	chr2L	207397	210506	1	CG11490	2912	gene	.	.
FBgn0086902	3426.18	7589.5	5542.29	5783.99	3815.51	4153.6	4174.41	6158.85	5427.09	6834.74	3720.26	5167.67	15.1835	21.286	23.6061	20.8763	16.641	16.3414	15.1661	13.1414	21.0679	22.2374	14.9256	21.601	chr2L	210730	250795	-1	kis	18962	gene	.	.
FBgn0031235	11	5.26	6.82	14	5.94	5.26	13	13	16.88	44.26	2.04	13	0.664047	0.200961	0.395698	0.688334	0.352906	0.281901	0.643379	0.37786	0.892632	1.96164	0.111489	0.740233	chr2L	232512	233965	1	CG13693	1392	gene	.	.
FBgn0022246	111.42	174.1	98.04	109.16	103.32	110	113.08	264.42	81.66	133.86	94.46	77.64	9.91829	9.80826	8.38783	7.91411	9.05157	8.69301	8.25233	11.3331	6.36761	8.74832	7.61235	6.51895	chr2L	251161	252331	-1	Rpp30	944	gene	.	.
FBgn0031238	308.18	550.08	375.08	425.01	322.24	372.7	325.38	690.1	475.58	390.36	311.36	305.76	14.8322	16.7551	17.3499	16.6596	15.2632	15.9245	12.8384	15.9917	20.0502	13.7933	13.5663	13.8804	chr2L	252587	271732	-1	CG3645	1746	gene	.	.
FBgn0031239	279.62	507.487	255.207	416.2	306.66	316.1	288.98	473.827	535.72	493.92	414.227	402.287	8.08015	9.28102	7.08787	9.79531	8.72116	8.10923	6.84599	6.59252	13.5607	10.4787	10.8364	10.9649	chr2L	263780	266688	-1	CG17075	2908	gene	.	.
FBgn0031240	17.42	32.26	26.3	50.28	13.86	36.98	3.54	24.92	42.76	83.2	27.28	24.8	0.604893	0.708948	0.877725	1.42197	0.473652	1.13999	0.100774	0.416638	1.30065	2.12107	0.857574	0.81227	chr2L	269086	271626	1	CG3345	2420	gene	.	.
FBgn0086912	53.28	98.8333	47.31	47.71	33.26	38.16	40.0333	124.99	39.8	59.62	44.5	56.3	2.2431	2.63335	1.9143	1.63591	1.37808	1.42626	1.38173	2.53362	1.46778	1.8428	1.69606	2.23569	chr2L	271910	274096	-1	mbm	1996	gene	.	.
FBgn0086856	167.7	246.14	114.98	193.38	166.48	181.58	223.405	337.4	125.14	121.5	123.14	147.36	21.9505	20.3898	14.4646	20.6152	21.4456	21.1	23.9729	21.2636	14.3483	11.6758	14.5917	18.1932	chr2L	273953	274766	1	CG11555	642	gene	.	.
FBgn0086855	953.58	1600.26	887.32	1159.62	1041.48	1145.12	949.71	1874.46	1014.58	1135.06	974.24	1057.9	38.4139	40.7983	34.3546	38.0462	41.2903	40.953	31.3646	36.357	35.8023	33.5699	35.5299	40.1971	chr2L	274738	277212	-1	CG17078	2086	gene	.	.
FBgn0003444	149.213	309.293	246.26	235.04	203.747	226.82	148.487	341.297	272.763	282.777	178.34	231.78	3.29187	4.31842	5.22157	4.2232	4.42375	4.44242	2.68559	3.62533	5.27126	4.58014	3.56189	4.82313	chr2L	277586	282167	1	smo	3809	gene	.	.
FBgn0031244	128.14	202.34	94.17	107.79	111.58	110.86	154.54	307.16	114.62	167.76	107.42	93.38	11.1353	11.1281	7.8651	7.62891	9.5427	8.5526	11.0097	12.8518	8.72516	10.7031	8.45087	7.65406	chr2L	281968	283281	-1	CG11601	967	gene	.	.
FBgn0031245	16898.4	22871.4	15064.1	20006.5	17318.2	20450.1	17253.7	34852.7	14013.6	18266.4	16798.6	15000.9	782.372	670.164	670.325	754.407	789.111	840.558	654.891	776.938	568.345	620.901	704.109	655.098	chr2L	283383	291010	-1	CG3625	1815	gene	.	.
FBgn0025686	32.22	49.18	83.74	50.56	20.26	16.02	8.9	50.62	59.24	78.86	34.5	42.22	1.62224	1.5671	4.05224	2.0733	1.00391	0.71607	0.367364	1.22713	2.61275	2.91505	1.57255	2.00505	chr2L	287250	288919	-1	CG11592	1669	gene	.	.
FBgn0031247	135.58	215.34	131.84	150.5	153.72	162.08	268.38	424.48	115.24	145.62	150.18	140.76	16.2064	16.2905	15.1464	14.6518	18.0837	17.1998	26.3001	24.4303	12.0667	12.7794	16.2517	15.8704	chr2L	292464	293222	1	CG11562	703	gene	.	.
FBgn0017457	557.045	998.253	614.71	664.85	648.48	818.81	611.22	1308.05	625.25	667.447	584.983	598.47	36.656	41.5734	38.8774	35.6322	41.9969	47.8346	32.9738	41.4438	36.0414	32.2457	34.8494	37.1463	chr2L	293335	294679	-1	U2af38	1277	gene	.	.
FBgn0024352	1170.14	2163.1	1205.46	1385.68	1287.72	1363.68	987.72	1996.46	1243.9	1559.14	1218.6	1101.54	49.0666	57.4043	48.5818	47.3234	53.1417	50.765	33.9546	40.3078	45.6906	47.9991	46.2601	43.5679	chr2L	295107	297413	1	Hop	2004	gene	.	.
FBgn0020622	508.427	914.308	643.365	760.947	510.48	534.668	507.955	817.898	917.887	962.18	583.193	625.333	12.7879	14.554	15.5525	15.5879	12.6361	11.9387	10.474	9.90488	20.2233	17.7675	13.2794	14.8354	chr2L	297880	303955	1	Pi3K21B	3341	gene	.	.
FBgn0004611	3232.95	7855.02	7009.11	6772.86	5301.88	5969	4220.44	7693.63	8171.87	9394.06	6427.04	5640.97	44.4998	68.4269	92.7247	75.9271	71.8218	72.94	47.6249	50.9885	98.5315	94.9322	80.0882	73.2374	chr2L	305939	346549	1	Plc21C	6105	gene	.	.
FBgn0031248	3	2.8	9.2	18.54	8.38	9.02	3.76	6	11.8	7	6.54	12.4	0.280419	0.165639	0.826507	1.41143	0.770896	0.748508	0.288132	0.270034	0.966188	0.480379	0.553428	1.09327	chr2L	318355	319254	-1	CG11912	899	gene	.	.
FBgn0031249	6	22.2	17.52	8	15.66	20.22	12.7	17.64	15.3	15.32	22.7	15.84	0.520323	1.21841	1.46025	0.565037	1.33653	1.55671	0.902906	0.736548	1.16227	0.975396	1.78215	1.29567	chr2L	320277	321246	-1	CG11911	969	gene	.	.
FBgn0053127	9	12	14.56	21.2	24	20.68	17	12.68	18.83	25.88	7.78	14.6	0.883516	0.745543	1.37374	1.69501	2.31872	1.8023	1.36816	0.599338	1.61926	1.86525	0.691431	1.3519	chr2L	322129	322985	1	CG33127	856	gene	.	.
FBgn0051920	85.72	157.7	65.88	95.98	134.86	95	133.4	162.98	176.96	271.84	83	112.02	4.60271	5.35899	3.39983	4.19737	7.12657	4.52855	5.87224	4.21353	8.32339	10.7163	4.03466	5.67343	chr2L	325518	329761	-1	CG31920	1565	gene	.	.
FBgn0045202	23.395	54.555	41.5383	40.89	43.96	45.08	34.525	53.77	104.97	144.32	35.845	37.7	1.80195	2.65935	3.07498	2.56509	3.3323	3.08254	2.18008	1.99408	7.08239	8.16106	2.49946	2.73893	chr2L	327427	328518	-1	CG33992	1091	gene	.	.
FBgn0051921	57.3	119.65	65.04	54.38	78.62	58.46	87.4333	157.76	111.99	172.76	58.54	66.75	2.05245	2.71238	2.23909	1.58643	2.77151	1.859	2.56751	2.72079	3.51391	4.54319	1.89831	2.25521	chr2L	329989	332335	-1	CG31921	2346	gene	.	.
FBgn0031250	349.84	591.6	337.24	398.24	374.413	413.52	317.71	736.46	312.64	603.3	353.48	370.945	14.8774	15.9223	13.7838	13.7933	15.6702	15.612	11.0766	15.0796	11.6465	18.8362	13.6088	14.8795	chr2L	355557	357868	-1	Ent1	1976	gene	.	.
FBgn0000061	0	0	0	0	0	0	0	0	0	0	0	0	0	0	0	0	0	0	0	0	0	0	0	0	chr2L	378114	387439	1	al	1807	gene	.	.
FBgn0031251	1.75333	0.93	1.61667	1.48	2.35667	1.63	2.13667	3.95	2.64667	1.60333	5.82667	2.06333	0.0333039	0.0111798	0.0295137	0.0228959	0.0440549	0.0274867	0.0332724	0.036125	0.0440376	0.0223591	0.100195	0.0369674	chr2L	396593	402181	-1	CG4213	4424	gene	.	.
FBgn0003278	163.98	259.1	167.32	222.3	154.5	188.02	116.38	247.28	261.08	236.26	241.86	183.76	3.80967	3.80964	3.73609	4.20631	3.53258	3.87798	2.21663	2.76609	5.3133	4.02984	5.08696	4.02686	chr2L	404284	408049	1	RpI135	3617	gene	.	.
FBgn0015567	3202.74	5521.59	5989.7	7034.44	4944.52	5986.84	3553.87	7506.67	5563.47	6507.84	6393.47	5941.29	55.3885	60.4341	99.558	99.0816	84.1566	91.9179	50.3868	62.5067	84.2827	82.6297	100.1	96.9166	chr2L	408020	414775	-1	alpha-Adaptin	4859	gene	.	.
FBgn0023444	955.6	1728.86	1204.56	1439.34	1184.96	1491.14	823.04	1749.36	1400.1	1967.02	1271.26	1222.16	24.9382	28.5542	30.2128	30.5927	30.434	34.5471	17.6087	21.9811	32.0068	37.6876	30.0346	30.0841	chr2L	415067	418536	1	ebi	3220	gene	.	.
FBgn0031252	0.26	0	0	0	0	1	1	0	0	0.26	0	0	0.0197544	0	0	0	0	0.0674519	0.0622885	0	0	0.0145032	0	0	chr2L	418428	419642	-1	CG13690	1106	gene	.	.
FBgn0002593	2788.68	4839.78	1988.91	2382.48	2652.26	2772.8	3689.18	6139.85	2254.82	2616.01	2283.55	2313.47	370.203	406.619	253.764	257.594	346.517	326.787	401.503	392.447	262.209	254.966	274.441	289.684	chr2L	419929	420706	1	RpLP1	633	gene	.	.
FBgn0031253	151.26	239.027	72.42	120.1	103.5	105.72	166.48	321.12	69.26	101.66	94.28	88.58	24.35	24.3524	11.2049	15.7465	16.3976	15.109	21.9712	24.8899	9.76678	12.0151	13.7402	13.4502	chr2L	420885	421407	-1	CG11885	522	gene	.	.
FBgn0031254	0	0	0	0	0	0	0	0	0	0	0	0	0	0	0	0	0	0	0	0	0	0	0	0	chr2L	421798	422435	1	CG13692	584	gene	.	.
FBgn0031255	1.694	3.31533	2.78333	2.90267	3.188	2.22133	1.69667	3.598	4.49533	3.67467	2.542	1.03	0.0860644	0.1066	0.135909	0.120108	0.159402	0.100191	0.0706681	0.088014	0.200063	0.137066	0.116918	0.049359	chr2L	423450	425291	1	BBS8	1654	gene	.	.
FBgn0004583	2.26633	4.79133	3.08867	5.44667	0.959333	3.665	2.86767	5.08133	3.953	5.05633	3.21733	4.61367	0.0307021	0.041079	0.040215	0.0600952	0.0127903	0.044078	0.0318485	0.0331438	0.0469099	0.0502898	0.0394582	0.0589534	chr2L	431251	448701	1	ex	6203	gene	.	.
FBgn0015924	1044.34	1626.36	1037.82	1435.26	1090.64	1406.06	893.74	2113.49	1254.88	1619.9	1164.04	1178.02	37.6644	37.1216	35.9736	42.1585	38.7112	45.0192	26.4252	36.7004	39.6447	42.8922	38.0062	40.0739	chr2L	448252	453023	-1	crq	2330	gene	.	.
FBgn0031256	689.983	1152.53	567.203	762.783	682.017	767.703	835	1459.27	537.167	757.383	684.013	644.67	38.9918	41.2199	30.8068	35.1076	37.9311	38.5152	38.6846	39.7054	26.5912	31.4232	34.9942	34.363	chr2L	453109	454654	1	CG4164	1487	gene	.	.
FBgn0031257	1346.4	2076.11	1574.1	1649.38	1472.91	1715.23	1114.35	2386.37	1560.41	2041.8	1626.77	1610.02	43.1014	42.0617	48.4309	43.0033	46.4042	48.7465	29.2451	36.782	43.7572	47.9876	47.1455	48.6145	chr2L	455541	458746	1	CG4133	2625	gene	.	.
FBgn0031258	183.053	537.559	494.557	472.899	387.05	411.817	201.935	467.466	588.169	730.173	384.09	431.043	3.44202	6.39708	8.93768	7.24217	7.16256	6.87453	3.11289	4.2322	9.68794	10.08	6.53831	7.64495	chr2L	460513	465607	-1	CG4297	4469	gene	.	.
FBgn0027592	397.357	679.217	419.181	519.474	443.967	564.7	331.574	673.003	477.291	627.827	502.05	433.133	12.8574	13.9092	13.0361	13.69	14.1381	16.2217	8.79572	10.4851	13.5285	14.9147	14.7068	13.2195	chr2L	473019	476176	1	MED15	2597	gene	.	.
FBgn0043364	1191.85	1790.73	912.813	1038.34	1223.35	1123.04	877.26	1788.62	1165.64	1979.72	934.98	1314.15	34.6793	32.976	25.5272	24.6067	35.032	29.01	20.9264	25.0581	29.7103	42.2915	24.6291	36.0672	chr2L	476435	479682	-1	cbt	2888	gene	.	.
FBgn0003963	24.18	34.08	13.68	33.26	27.56	44.4	36.48	70.06	55.02	33.5	67.06	43.1	0.42867	0.382372	0.233091	0.480236	0.480853	0.698802	0.530199	0.598023	0.85444	0.436026	1.07629	0.720715	chr2L	523465	540541	1	ush	4740	gene	.	.
FBgn0010602	2784.28	4268.2	2357.94	3207.65	2696.42	3066.48	3410.68	6150.13	2271.34	2656.5	2546.96	2570.76	181.371	175.963	147.625	170.18	172.866	177.337	182.144	192.895	129.608	127.048	150.202	157.956	chr2L	541233	542572	-1	lwr	1290	gene	.	.
FBgn0031260	876.48	1475.38	617.72	845.46	858.5	944.14	827.28	1446.46	879.62	857.9	698.733	749.9	42.7467	45.5391	28.9551	33.5829	41.2066	40.879	33.0773	33.9662	37.5793	30.7183	30.851	34.4971	chr2L	542774	544627	-1	Spp	1723	gene	.	.
FBgn0031261	0.01	0	0.42	0.84	0.01	0.84	0	1.524	1.84	0.84	0.42	0.42	0.00051333	0	0.0207214	0.0351189	0.000505199	0.0382807	0	0.0376671	0.0827387	0.0316575	0.0195184	0.020336	chr2L	545146	547096	1	nAcRbeta-21C	1637	gene	.	.
FBgn0005660	6.994	23.8533	3.98	9.186	6.22	6.498	9.776	19.0383	8.485	9.80667	8.72	8.239	0.264858	0.571685	0.144859	0.283322	0.231817	0.21846	0.303505	0.347135	0.281471	0.272653	0.298952	0.294294	chr2L	547412	552454	-1	Ets21C	2219	gene	.	.
FBgn0260933	3.98	31.06	27.04	34.64	5	17	11.9	37.72	76.98	38	5.72	20.48	0.0740257	0.365612	0.483369	0.524738	0.0915241	0.280706	0.181453	0.337794	1.25421	0.5189	0.0963147	0.359292	chr2L	553935	558762	-1	rempA	4518	gene	.	.
FBgn0031263	520.44	950.7	357.58	386.42	417.16	496.56	478.84	1063.28	515.5	555.08	375.36	374.36	51.0908	59.0657	33.7379	30.8956	40.3033	43.276	38.5371	50.2574	44.3296	40.0063	33.3593	34.6641	chr2L	559609	560523	1	CG2789	856	gene	.	.
FBgn0031264	58.65	183.903	98.24	106.65	97.72	90.0233	74.35	168.463	76.1	155.913	54.9867	68.57	2.01327	3.99525	3.24112	2.98167	3.30129	2.74343	2.09234	2.78433	2.2883	3.92932	1.70879	2.22017	chr2L	560792	563303	-1	CG11835	2448	gene	.	.
FBgn0031265	73.42	99.02	39.4	35.9	58.16	98.54	42.46	104.58	113.22	101.94	80.68	72.94	2.76665	2.36148	1.42695	1.10179	2.15691	3.29653	1.31171	1.89745	3.7373	2.82024	2.75235	2.59254	chr2L	564168	566472	1	CG2794	2230	gene	.	.
FBgn0021874	197.58	239.94	151.72	227.66	192.68	215.72	181.96	323.86	158.7	217.08	152.2	188.92	10.6772	8.20612	7.88008	10.02	10.2475	10.3493	8.06136	8.42662	7.51252	8.61262	7.44607	9.62968	chr2L	566364	568162	-1	Nle	1555	gene	.	.
FBgn0031266	805.515	1685.94	1186.03	1559.52	1289.92	1492.88	1025.2	1756.33	1232.58	1594.28	1405.37	1391.54	16.2675	21.5481	23.0205	25.651	25.6376	26.7656	16.9736	17.0779	21.805	23.6381	25.6941	26.5071	chr2L	568335	572716	1	CG2807	4161	gene	.	.
FBgn0031267	143.56	267.77	129.26	146.28	168.98	206.56	142.76	297.86	155.17	178.82	100.61	109.66	10.0447	11.8573	8.6924	8.3359	11.636	12.8308	8.18891	10.0345	9.51052	9.18585	6.37296	7.23718	chr2L	573031	574232	-1	Ipk2	1201	gene	.	.
FBgn0031268	293.48	345.22	180.56	295.26	208.32	209.72	239.96	455.5	212	323.28	176.78	181.52	22.5634	16.7974	13.342	18.4882	15.7624	14.3143	15.1245	16.8614	14.2776	18.2476	12.3043	13.1634	chr2L	574484	575734	1	CG2813	1093	gene	.	.
FBgn0013323	0.22	0.66	0.08	0.3	0.12	1.12	0.12	0.26	1	0.04	0	1.16	0.0185427	0.0352058	0.00648057	0.0205938	0.009954	0.0838055	0.0082918	0.0105513	0.0738319	0.0024752	0	0.0922204	chr2L	575709	576896	-1	Ptth	997	gene	.	.
FBgn0023489	3.81867	6.60267	4.622	6.66533	4.62667	5.237	4.752	6.547	4.156	5.97	5.39367	4.148	0.170596	0.186679	0.198454	0.242518	0.203419	0.207703	0.17404	0.140825	0.16264	0.195809	0.218141	0.174789	chr2L	577486	579549	1	Pph13	1881	gene	.	.
FBgn0010323	1.70833	2.06	2.946	2.64	1.35133	2.2	0.602	3.076	1.218	1.398	1.94933	2.746	0.0598894	0.0457051	0.099262	0.0753783	0.0466236	0.0684706	0.0173018	0.0519212	0.037404	0.035982	0.0618672	0.0908023	chr2L	583538	594810	-1	Gsc	2397	gene	.	.
FBgn0031270	54.48	74.98	40.82	64.9	45.82	39.94	68.74	112.74	25.64	17.32	38.88	46.62	6.68332	5.8213	4.81283	6.48432	5.53192	4.34978	6.91324	6.65907	2.75529	1.55992	4.31796	5.39444	chr2L	602811	603562	1	CG13689	685	gene	.	.
FBgn0040106	0	0	0	0	0	0	0	0	0	0	0	0	0	0	0	0	0	0	0	0	0	0	0	0	chr2L	620431	621540	-1	lectin-21Cb	776	gene	.	.
FBgn0040107	0	0	0	0	0	0	0	0	0	0	0	0	0	0	0	0	0	0	0	0	0	0	0	0	chr2L	624642	625453	1	lectin-21Ca	811	gene	.	.
FBgn0031273	10.0633	19.005	11.6417	10.78	7.138	7.28333	14.78	19.2533	5.22	13.3417	11.0567	11.7633	0.340711	0.407222	0.378819	0.297254	0.237841	0.218916	0.410237	0.313856	0.154813	0.33163	0.338895	0.375658	chr2L	625661	628143	1	CG2839	2482	gene	.	.
FBgn0000497	11.984	13.06	12.264	19.44	8.76	17.625	12.534	26.8587	7.994	12.66	8.88	17.16	0.0811084	0.0559406	0.0797754	0.107158	0.0583491	0.1059	0.0695458	0.0875244	0.0473938	0.0629069	0.0544094	0.109547	chr2L	640019	714968	-1	ds	12416	gene	.	.
FBgn0011244	1.42	0.42	0.4	0.33	0	1.07333	1	0	0	1.29	4	0	0.0553972	0.0103698	0.014998	0.0104852	0	0.0371739	0.0319828	0	0	0.0369479	0.141272	0	chr2L	728410	730564	1	Hsp60B	2154	gene	.	.
FBgn0026438	2546.66	4701.22	3190.78	3256.17	2788.88	3277.47	2336.19	4311.28	4133.07	4146.9	2883.8	3278.05	53.5673	62.5834	64.5057	55.7829	57.733	61.2028	40.286	43.6633	76.1545	64.0402	54.915	65.0374	chr2L	737210	744395	-1	Eaat2	3995	gene	.	.
FBgn0031275	101	194.87	247.99	251.76	109.4	98.89	295.997	624.393	246.4	196.273	347.137	263.84	1.44218	1.76102	3.40335	2.92786	1.53738	1.25359	3.465	4.29277	3.08201	2.0576	4.48742	3.55352	chr2L	752798	762142	1	GABA-B-R3	5885	gene	.	.
FBgn0031276	0	0	0	0	0	0	0	0.78	0	0	0	0	0	0	0	0	0	0	0	0.0706014	0	0	0	0	chr2L	773573	774020	1	CG12506	447	gene	.	.
FBgn0040725	0	0	0	0	0	0	0	0	0	0	0	0	0	0	0	0	0	0	0	0	0	0	0	0	chr2L	776534	776892	1	CG13946	358	gene	.	.
FBgn0031277	0	0.5	0	0.5	0.4	0.5	0	0	0.823333	0	0.5	0.65	0	0.0736594	0	0.0947923	0.0916356	0.103327	0	0	0.167883	0	0.105367	0.142715	chr2L	779202	779563	1	CG13947	361	gene	.	.
FBgn0041250	0	0.413333	0.966667	0.953333	0.57	0.28	0.133333	0.133333	0.833333	0.813333	0.966667	0.35	0	0.00987952	0.0350885	0.0293241	0.0211864	0.0093881	0.0041283	0.00242457	0.0275694	0.022552	0.0330514	0.0124682	chr2L	780480	782886	1	Gr21a	2225	gene	.	.
FBgn0031279	13.68	25.66	12.71	17.72	19.42	14.94	20.4	42.64	11.18	12.9	10.8	15.74	0.632669	0.751047	0.564949	0.667451	0.883905	0.613402	0.77346	0.949486	0.452925	0.438007	0.45218	0.686616	chr2L	784334	786161	1	CG3544	1817	gene	.	.
FBgn0000442	0.2	0	0.4	0.96	3.78	0	0	0	0	2	0	1.78	0.00652677	0	0.0125459	0.0255155	0.121402	0	0	0	0	0.047918	0	0.0547907	chr2L	786151	790795	-1	Pkg21D	2575	gene	.	.
FBgn0051658	0	0	0	0	0	0	0	1	0	0	0.56	0	0	0	0	0	0	0	0	0.0653635	0	0	0.068824	0	chr2L	810644	811432	1	Nnf1b	619	gene	.	.
FBgn0086130	80.2	143.18	70.62	143.04	109.7	121.14	106.22	214.74	87.86	109.38	110.54	116.98	4.16525	4.70619	3.52507	6.05047	5.60712	5.58546	4.52262	5.36983	3.99716	4.17067	5.19737	5.73057	chr2L	811630	813380	1	KH1	1618	gene	.	.
FBgn0031281	219.86	455.76	239.5	374.7	292.9	414.88	280.3	510.62	317.52	365.26	356.26	304.92	7.84847	10.2966	8.21708	10.894	10.2902	13.1482	8.20312	8.77642	9.92896	9.57286	11.5134	10.267	chr2L	813312	815951	-1	CG3883	2354	gene	.	.
FBgn0031282	109.94	179.82	95.46	129.4	85.46	142.68	131.6	166.38	105	119.793	100.1	103.22	9.13798	9.45915	7.62586	8.75979	6.99074	10.5284	8.96742	6.6585	7.645	7.31017	7.53227	8.09239	chr2L	816021	817032	1	CG3639	1011	gene	.	.
FBgn0031283	64.16	88.44	55	82.56	70.2	60.14	47.1	106.82	62.42	49.78	65.8	48.34	5.54111	4.83394	4.56529	5.80721	5.96672	4.61105	3.33481	4.44187	4.72226	3.15637	5.14465	3.93784	chr2L	817044	818445	-1	CG15880	973	gene	.	.
FBgn0031284	546.42	700.28	357.3	484.68	512.52	506.5	521.82	931.1	476.4	628.68	388.98	433.42	46.4745	37.6947	29.2075	33.5744	42.9008	38.2448	36.3853	38.1299	35.4939	39.2571	29.9511	34.7709	chr2L	818077	819492	-1	CG3876	988	gene	.	.
FBgn0015621	138.34	180.94	148.22	167.36	138.82	147.2	118.06	274.02	110.88	121.367	121.78	133.02	9.32238	7.71673	9.59972	9.18535	9.20655	8.80625	6.52227	8.89083	6.54525	6.00453	7.42937	8.45502	chr2L	819962	821209	1	Clp	1247	gene	.	.
FBgn0031285	22217.3	33481.6	22655.2	27591	22561	28447.2	23081	50427	23635.4	24477.4	24726.2	23302.2	656.228	625.878	643.138	663.736	655.826	745.944	558.902	717.145	611.534	530.797	661.177	649.2	chr2L	821416	824337	1	CG3662	2845	gene	.	.
FBgn0031286	190.69	347.65	252.1	269.962	247.033	271.49	261.015	604.205	200.73	204.86	274.938	292.312	10.5145	12.1317	13.36	12.1235	13.4055	13.2898	11.7989	16.0408	9.69542	8.29313	13.7244	15.2029	chr2L	824327	825861	-1	CG3862	1524	gene	.	.
FBgn0010583	2120.57	3212.12	3230.6	2958.71	2318.02	2750.5	1911.27	3674.49	3184.28	3603.25	2664.16	2650.7	47.519	45.554	69.5776	53.9984	51.1207	54.718	35.1117	39.6454	62.5056	59.2801	54.0471	56.0266	chr2L	825962	833245	1	dock	3750	gene	.	.
FBgn0020304	454.201	833.876	742.848	727.309	583.603	664.788	509.611	1021.12	717.378	875.483	582.858	578.86	8.71801	10.1296	13.7038	11.3698	11.0244	11.3281	8.0191	9.4369	12.0618	12.3372	10.1281	10.48	chr2L	833582	851096	-1	drongo	4378	gene	.	.
FBgn0031287	188.64	289.3	139.835	203.82	187.52	221.46	187.94	451.14	171.56	177.413	149.5	187.753	12.9087	12.529	9.19678	11.3595	12.6288	13.4538	10.5435	14.8641	10.2839	8.91321	9.26159	12.1186	chr2L	851314	852709	-1	CG4291	1228	gene	.	.
FBgn0020545	504.84	769.54	516.46	579.4	518.36	571.78	558.04	1092.42	474.32	547.94	521.6	484.72	32.0414	30.9107	31.5041	29.9503	32.3784	32.2174	29.0362	33.3832	26.3708	25.5324	29.9704	29.018	chr2L	852765	854539	1	kraken	1324	gene	.	.
FBgn0031288	0.14	0.133333	0	0	0	0	0.14	0	0	0.153333	1.26	0	0.0150249	0.00905612	0	0	0	0	0.0123177	0	0	0.0120815	0.12242	0	chr2L	855335	856236	1	CG13949	783	gene	.	.
FBgn0031289	0	0	0	0	0	0	0	0	0	0	0	0	0	0	0	0	0	0	0	0	0	0	0	0	chr2L	860319	861696	1	CG13950	954	gene	.	.
FBgn0029095	69.44	142.867	93.9667	108.28	117.833	138.713	90.2933	158.713	121.58	116.18	86.46	109.06	1.69038	2.20103	2.19847	2.14678	2.82299	2.99776	1.80197	1.86024	2.59257	2.07638	1.9054	2.50414	chr2L	861847	868352	-1	aru	3452	gene	.	.
FBgn0086031	0	0	0	0	0	0	0	0	0	0	0	0	0	0	0	0	0	0	0	0	0	0	0	0	chr2L	865364	865493	-1	snoRNA:Me28S-U1230	129	gene	.	.
FBgn0020305	254.04	413.72	207.64	238.03	250.28	306.44	287.82	499.88	208.24	250.78	275.8	240.78	17.2436	17.7726	13.5459	13.159	16.7193	18.4661	16.0163	16.337	12.3818	12.4974	16.9479	15.4157	chr2L	868673	869911	-1	dbe	1238	gene	.	.
FBgn0053526	1212.1	1979.59	1776.01	1769.98	1313.3	1222.25	1238.59	2174.43	1558.5	2140.35	1585.07	1553.38	18.4755	19.0965	26.0181	21.9731	19.701	16.5395	15.4776	15.9582	20.8093	23.952	21.8727	22.3334	chr2L	870462	877050	1	PNUTS	5513	gene	.	.
FBgn0002936	1.52	5	0	0.48	0	0	0	1	0	0	0	0.58	0.162712	0.338739	0	0.0418487	0	0	0	0.0515414	0	0	0	0.0585629	chr2L	877291	878270	1	ninaA	785	gene	.	.
FBgn0031292	0	0	0	0	0	0	0	0	0	0	0	0	0	0	0	0	0	0	0	0	0	0	0	0	chr2L	878173	885052	-1	CG15824	5957	gene	.	.
FBgn0002563	0.2	0	0	0	0	0	2.92667	2.5	4.2	0	1	2	0.00644418	0	0	0	0	0	0.0773087	0.0387845	0.118544	0	0.0291699	0.0607836	chr2L	898645	901320	1	Lsp1beta	2608	gene	.	.
FBgn0003916	4.47133	5.465	3.37733	2.70167	7.21867	4.00367	9.67467	4.57567	4.70633	3.79533	4.83033	2.11767	2.17188	1.68	1.57669	1.0688	3.45082	1.72648	3.85259	1.07013	2.00252	1.35347	2.12409	0.970233	chr2L	901489	901662	-1	snRNA:U1:21D	173	gene	.	.
FBgn0046113	171.6	184.4	341.86	227.2	125.14	161.753	374.42	226.16	248.34	367.6	285.84	157.153	4.78908	3.25698	9.16972	5.16426	3.43714	4.00767	8.56665	3.039	6.07121	7.53201	7.22196	4.13692	chr2L	914088	917805	1	GluRIIC	3011	gene	.	.
FBgn0028481	311.945	747.627	791.878	791.943	519.332	482.308	502.062	1149.34	857.919	856.966	820.032	523.603	6.18533	9.38187	15.0909	12.7892	10.1343	8.4901	8.16129	10.9727	14.9013	12.4752	14.7202	9.79278	chr2L	922793	958100	1	CG4341	4238	gene	.	.
FBgn0031294	15139.3	37826.7	25043.8	20373.6	14490.1	15601.5	18160.5	34030.6	23156.9	34257.9	12067.7	10998.3	180.376	285.226	286.778	197.699	169.906	165.022	177.384	195.219	241.683	299.663	130.165	123.599	chr2L	1011419	1048053	-1	ia2	7053	gene	.	.
FBgn0031295	0.42	1.08	0	0.8	1.86	2.36	1.704	2.6	2.02	2.02	2.8	1.14	0.0445625	0.072521	0	0.0691314	0.194222	0.222298	0.14822	0.132823	0.187744	0.157352	0.268952	0.114089	chr2L	1026105	1026897	-1	CG4375	792	gene	.	.
FBgn0031296	3.14	4.08	4.06	7.14	3.28	0.62	6.62	8.36	2.2	8.55	2.364	8.36	0.192881	0.158613	0.239695	0.357209	0.198289	0.0338108	0.333376	0.247256	0.118379	0.38559	0.131463	0.484378	chr2L	1037273	1038685	1	CG4415	1368	gene	.	.
FBgn0003310	272.344	501.669	330.381	391.926	259.598	248.389	264.785	530.934	399.495	521.599	228.89	284.061	5.7157	6.66329	6.66406	6.69916	5.36189	4.62794	4.55578	5.36504	7.3444	8.0369	4.34886	5.62317	chr2L	1050875	1077811	-1	S	4004	gene	.	.
FBgn0015905	222.1	417.24	142.52	280.22	223.1	361.17	160.5	326.78	222.48	294.82	266.6	250.66	6.85655	8.15198	4.22869	7.04566	6.77833	9.89858	4.06209	4.85729	6.01648	6.68213	7.451	7.29896	chr2L	1077978	1080809	1	ast	2722	gene	.	.
FBgn0031298	273.02	367.62	293.48	262.44	234.74	384.46	226.17	438.24	288.96	235.62	299.56	244.44	12.8242	10.9283	13.2491	10.0399	10.8515	16.0321	8.70938	9.91124	11.8896	8.12546	12.7384	10.8299	chr2L	1080911	1083378	1	Atg4	1789	gene	.	.
FBgn0031299	459.943	775.996	632.431	706.043	541.565	615.308	405.203	953.907	624.673	849.201	568.03	472.938	14.1679	15.128	18.7235	17.7132	16.4179	16.8267	10.2327	14.1478	16.8557	19.2049	15.8405	13.7412	chr2L	1083088	1102506	-1	CG4629	2728	gene	.	.
FBgn0054016	20.8	51.85	20.4	27.06	27.5	19.0907	37.0667	56.8	17.54	31.54	17.28	37	3.06644	4.8377	2.8905	3.2491	3.98997	2.49859	4.47993	4.03181	2.26513	3.41376	2.30628	5.14507	chr2L	1099549	1102506	1	CG34016	570	gene	.	.
FBgn0031300	226.483	353.464	416.602	327.109	357.984	423.463	218.605	496.326	340.302	468.092	355.293	284.07	4.2359	4.18383	7.48865	4.98272	6.58929	7.03119	3.35186	4.46948	5.57528	6.42748	6.0158	5.01133	chr2L	1103481	1108369	-1	CG4644	4493	gene	.	.
FBgn0031301	0.96	6.18	3.66	1.8	5.96	1.64	1.04	2.08	1.04	0.18	3.12	2.06	0.0245798	0.100142	0.090066	0.0375357	0.150182	0.0372782	0.0218302	0.0256419	0.0233257	0.00338361	0.0723201	0.04975	chr2L	1108537	1112702	1	CG14339	3282	gene	.	.
FBgn0031302	81.82	129.08	131.26	82.96	114.16	138.96	155	297.44	81.32	46.1	101.74	109.34	6.95198	6.9411	10.719	5.74094	9.54617	10.482	10.7969	12.1683	6.05258	2.87575	7.82597	8.76289	chr2L	1112986	1114140	1	CG14340	989	gene	.	.
FBgn0016926	753.149	1094.82	733.459	868.951	706.181	752.997	649.972	1453.06	733.89	902.053	668.479	767.776	24.7029	22.7263	23.1214	23.2128	22.7955	21.9262	17.4774	22.9473	21.0858	21.722	19.8496	23.7531	chr2L	1114650	1128953	-1	Pino	2562	gene	.	.
FBgn0031304	480.98	830.94	459.16	566.8	568.56	521.06	551.06	925	483.28	636.6	480.92	473.11	14.9585	16.355	13.7245	14.3567	17.4021	14.3864	14.05	13.851	13.166	14.5354	13.5404	13.8785	chr2L	1129233	1132413	1	CG4552	2702	gene	.	.
FBgn0031305	9	6	2	3.92	5.78	8.8	7	16.52	5.94	20.42	6	2	0.443052	0.186932	0.0946269	0.157168	0.280031	0.384591	0.282506	0.391564	0.256149	0.73802	0.267399	0.0928669	chr2L	1132328	1134120	-1	Iris	1707	gene	.	.
FBgn0031306	6461.17	10728.5	6362.82	6285.83	5779.24	6308.63	3546.65	10390.9	6648.32	9129.66	4180.57	4746.1	201.091	211.319	190.329	159.334	177.018	174.309	90.4934	155.71	181.254	208.611	117.792	139.328	chr2L	1134700	1141156	1	CG4577	2700	gene	.	.
FBgn0031307	33.4	54.13	36.6933	41.88	27.9533	31.02	86.9133	108.953	21.5	51.1867	49.31	57.9267	1.38192	1.4174	1.45914	1.41126	1.13824	1.13941	2.94808	2.17049	0.779234	1.55487	1.847	2.26065	chr2L	1143201	1147395	1	CG4726	2031	gene	.	.
FBgn0031308	127.88	211.04	136.06	165.6	155.32	145.34	126.72	256.62	85.5	127.32	122.9	106.04	6.66627	6.9625	6.81685	7.03082	7.96845	6.7262	5.41555	6.44098	3.90427	4.87279	5.80002	5.21398	chr2L	1147831	1149454	1	CG4749	1612	gene	.	.
FBgn0031309	129.913	175.5	113.44	115.26	118.3	124.32	159.34	245.7	116.1	160.2	99.28	105.46	11.0383	9.43727	9.26378	7.97614	9.89236	9.37766	11.0992	10.0516	8.64122	9.99338	7.63674	8.45193	chr2L	1149443	1150673	-1	Tfb4	989	gene	.	.
FBgn0031310	403.42	630.695	337.26	422.26	393.9	471.36	529.49	865.58	320.82	309.475	322.64	322.98	37.8774	37.4767	30.4341	32.2899	36.3977	39.2897	40.7565	39.1301	26.3863	21.3328	27.4244	28.6034	chr2L	1150781	1151764	1	CG4764	895	gene	.	.
FBgn0261458	557.78	1040.71	864.602	998.96	762.965	851.22	673.198	1364.9	936.845	1177.22	818.519	778.83	14.8798	17.5705	22.1679	21.7044	20.0311	20.1595	14.723	17.5314	21.8926	23.0566	19.7679	19.5973	chr2L	1151676	1158264	-1	capt	3150	gene	.	.
FBgn0031312	526.56	768.42	442.92	498.84	554.88	583.02	553.98	1056.92	447.72	496.88	453.04	436.56	35.2012	32.5109	28.4583	27.1604	36.5069	34.6017	30.3614	34.0199	26.2187	24.3872	27.4185	27.5279	chr2L	1158677	1160221	1	Tango14	1257	gene	.	.
FBgn0031313	0	2	0	4.14	0	3.72	4	17.64	0	0	0	0	0	0.0484354	0	0.129026	0	0.126375	0.125485	0.325007	0	0	0	0	chr2L	1160288	1163882	-1	CG5080	2196	gene	.	.
FBgn0031314	206.63	295.59	194.53	283	269.5	293.18	210.77	416.4	264.91	204.97	268	248.04	9.10517	8.24336	8.23862	10.1565	11.6874	11.4692	7.61414	8.83459	10.2256	6.6311	10.6912	10.3094	chr2L	1164468	1166432	1	CG4785	1907	gene	.	.
FBgn0031315	318.22	601.6	276.86	342.88	261.86	301.42	465.58	838.16	241.74	289.64	270.7	279.82	43.9092	52.5359	36.7165	38.5332	35.5601	36.9236	52.6671	55.6847	29.2193	29.3418	33.8153	36.4188	chr2L	1166558	1167213	1	CG14341	609	gene	.	.
FBgn0024314	322.695	552.755	393.8	493.99	471.35	419.95	366.285	636.265	465.74	485.665	419.705	374.37	10.0806	10.9281	11.8234	12.5683	14.4911	11.6465	9.38058	9.57	12.7447	11.1386	11.8696	11.031	chr2L	1167167	1170079	-1	Plap	2690	gene	.	.
FBgn0051922	105.42	184.46	65.56	124.7	89.02	93.5	171.98	245.62	90.74	55.82	97.62	80.56	21.7124	24.044	12.9777	20.9178	18.0443	17.0963	29.0389	24.3573	16.3711	8.44065	18.2021	15.6503	chr2L	1170232	1170847	1	CG31922	408	gene	.	.
FBgn0031317	226.5	296.64	144.14	217.94	186.78	185.76	163.66	391	195.24	222.86	177.82	193.62	11.5423	9.56697	7.05963	9.04538	9.36745	8.4039	6.8373	9.59362	8.7154	8.33792	8.20357	9.30666	chr2L	1170750	1172745	-1	CG5118	1649	gene	.	.
FBgn0031318	378.007	721.26	739.44	659.73	475.323	453.2	341.087	709.913	622.027	824.663	436.76	644.903	9.49618	11.4673	17.8536	13.4983	11.7518	10.1075	7.02476	8.58688	13.6884	15.2099	9.93321	15.2814	chr2L	1173009	1177500	1	CG4887	3345	gene	.	.
FBgn0031319	544.45	837.53	688.86	634.8	470.153	548.517	470.65	726.05	727.87	966.13	609.86	606.5	12.3786	12.0513	15.0528	11.7548	10.5201	11.0715	8.77261	7.94805	14.4964	16.1269	12.5528	13.0066	chr2L	1177704	1182459	1	CG4896	3696	gene	.	.
FBgn0031320	256.36	364.06	190.38	312.14	291.28	302.18	238.92	567.2	279.26	342.48	190.02	230.54	14.3044	12.8562	10.2097	14.1852	15.9955	14.9689	10.9292	15.2383	13.6497	14.03	9.5988	12.1335	chr2L	1182289	1184021	-1	CG5126	1506	gene	.	.
FBgn0031321	163.92	258.76	82.26	133.98	111.86	134.7	129.94	248.04	133.24	137.66	107.54	109.38	8.91557	8.90705	4.3001	5.93502	5.98767	6.50412	5.79398	6.4956	6.34812	5.49699	5.29522	5.61143	chr2L	1184086	1185698	1	Tgt	1545	gene	.	.
FBgn0031322	0.4	4.81	5.18	1.4	2.29333	1.8	1.2	5.01333	0.4	5.6	0.8	1.2	0.0183077	0.139328	0.227864	0.0521874	0.103301	0.0731391	0.0450268	0.110479	0.0160371	0.188175	0.0331482	0.0518051	chr2L	1186254	1196806	1	CG5001	1836	gene	.	.
FBgn0031323	0.4	0	0.4	0	0	0	0	2	0	0	0	0.4	0.0567785	0	0.0545703	0	0	0	0	0.136689	0	0	0	0.0535553	chr2L	1198597	1199189	-1	CG5139	592	gene	.	.
FBgn0040723	0	0	0	0	0	0	0.46	10.9	0	0	0	0	0	0	0	0	0	0	0.0321725	0.44773	0	0	0	0	chr2L	1200235	1201220	1	CG5011	985	gene	.	.
FBgn0031324	0	0	0	0	0.27	0	1	1.90333	0	0	0.46	0	0	0	0	0	0.0284813	0	0.0878712	0.0982257	0	0	0.0446359	0	chr2L	1204239	1205254	1	CG14342	784	gene	.	.
FBgn0259229	0	8.2	4	0	0	0.4	1.98	3	0	0	0	1.14	0	0.209258	0.155017	0	0	0.014319	0.0654531	0.0582438	0	0	0	0.0433582	chr2L	1219361	1229471	1	CG42329	2084	gene	.	.
FBgn0031327	0	0	0	0	0	0	0	0	0	0	0	0	0	0	0	0	0	0	0	0	0	0	0	0	chr2L	1240036	1242205	1	CG5397	2090	gene	.	.
FBgn0041097	49.5517	114.998	157.197	147.256	90.3317	72.9223	111.088	345.367	150.618	100.7	154.005	178.955	0.978598	1.43733	2.98375	2.36856	1.75571	1.27853	1.79859	3.28404	2.60566	1.46008	2.75345	3.33356	chr2L	1256824	1293835	1	robo3	4255	gene	.	.
FBgn0011294	0	0	0	0.22	0	0	0	0	0	0	0	0	0	0	0	0.0218531	0	0	0	0	0	0	0	0	chr2L	1329159	1329904	1	a5	689	gene	.	.
FBgn0031331	0	0	0	0	0	0	0	0	0	0	0	0	0	0	0	0	0	0	0	0	0	0	0	0	chr2L	1334267	1334763	1	CG5440	496	gene	.	.
FBgn0053923	0	0	0	0	0	0	0	0	0	0	0	0	0	0	0	0	0	0	0	0	0	0	0	0	chr2L	1341363	1342095	-1	CG33923	594	gene	.	.
FBgn0053922	0	0	0	0	0	0	0	0	0	0	0	0	0	0	0	0	0	0	0	0	0	0	0	0	chr2L	1343441	1344171	-1	CG33922	541	gene	.	.
FBgn0026141	175.56	243.88	163.5	172.26	160.25	150.78	172.31	297.24	152.36	184.22	130.64	129.86	22.1512	19.4745	19.8272	17.7019	19.8992	16.8896	17.8237	18.0576	16.8398	17.0651	14.9226	15.4549	chr2L	1344478	1345144	1	Cdlc2	666	gene	.	.
FBgn0031332	0	0	0	0.4	0	0	0	0	0	0	0	0	0	0	0	0.0270782	0	0	0	0	0	0	0	0	chr2L	1351803	1352869	-1	CG5556	1011	gene	.	.
FBgn0031333	0	0.92	0	0	0	0	0	0	0	0	0	0	0	0.0451778	0	0	0	0	0	0	0	0	0	0	chr2L	1352968	1354109	-1	CG5561	1083	gene	.	.
FBgn0051924	0	0	0	0	0	0	1	0	0	0	0	0	0	0	0	0	0	0	0.0861138	0	0	0	0	0	chr2L	1354099	1354919	-1	CG31924	800	gene	.	.
FBgn0031335	0	0	0	0	0	0	0	0	0	0	0	0	0	0	0	0	0	0	0	0	0	0	0	0	chr2L	1354909	1355924	-1	CG5565	934	gene	.	.
FBgn0051659	3	0	0	0	0	0	0	0	0	0	0	0	0.363776	0	0	0	0	0	0	0	0	0	0	0	chr2L	1358923	1359784	-1	CG31659	693	gene	.	.
FBgn0053126	28.16	61.52	33.64	50.72	27.58	24.58	113.86	236.32	49.68	55.74	48.48	34.66	2.57211	3.55626	2.95316	3.77313	2.47924	1.99317	8.52601	10.393	3.97496	3.73788	4.00883	2.98611	chr2L	1359981	1361732	-1	NLaz	920	gene	.	.
FBgn0031337	0	0	0	0	0	0	0	0	0	0	0	0	0	0	0	0	0	0	0	0	0	0	0	0	chr2L	1368100	1369047	1	CG14346	847	gene	.	.
FBgn0002543	39.6713	49.336	42.8313	34.0207	32.645	37.5493	85.5473	105.3	39.609	46.7577	59.7153	55.458	0.536304	0.422103	0.556505	0.374578	0.434327	0.450651	0.948109	0.685397	0.469053	0.464075	0.730832	0.70716	chr2L	1380084	1420449	-1	lea	6216	gene	.	.
FBgn0003926	0	0	0	0	0	0	0	0	0	0	0	0	0	0	0	0	0	0	0	0	0	0	0	0	chr2L	1432709	1432921	1	snRNA:U3:22A	212	gene	.	.
FBgn0051928	0	1	0	0	1	0	0	0	0	0	0	0	0	0.0422751	0	0	0.0657402	0	0	0	0	0	0	0	chr2L	1492312	1493570	1	CG31928	1258	gene	.	.
FBgn0053128	0.708333	0.234667	0.238333	0.438667	0.084	0	0.14	0.301333	4.97733	0.345	0.164	0.21	0.0435108	0.00912285	0.0140707	0.0219462	0.00507814	0	0.00705025	0.00891225	0.267824	0.0155589	0.00912012	0.0121674	chr2L	1494088	1495456	1	CG33128	1368	gene	.	.
FBgn0051926	0	0	0	0.4	0	0	0	0	0	0	0	0	0	0	0	0.0221848	0	0	0	0	0	0	0	0	chr2L	1495745	1496979	1	CG31926	1234	gene	.	.
FBgn0051661	0	0	0	0	0	0	0	0	0	0	0	0	0	0	0	0	0	0	0	0	0	0	0	0	chr2L	1497252	1498435	1	CG31661	1183	gene	.	.
FBgn0031343	16.556	28.1657	14.47	23.557	13.8763	18.0507	15.399	25.306	13.346	18.0657	16.9243	16.0503	0.701228	0.754994	0.589041	0.812622	0.578422	0.678736	0.534704	0.516069	0.495164	0.56177	0.648952	0.64122	chr2L	1498453	1500760	-1	CG18131	1984	gene	.	.
FBgn0031344	44.54	80.42	49.68	81.98	64.54	43.92	74.86	171.64	36.38	69.62	45.92	72.3	2.45108	2.80085	2.62761	3.67434	3.49544	2.14572	3.37733	4.54785	1.75373	2.81281	2.28773	3.75287	chr2L	1500833	1502903	-1	CG7420	1527	gene	.	.
FBgn0031345	0	0	0	0	0	0	0	0	0	0	0	0	0	0	0	0	0	0	0	0	0	0	0	0	chr2L	1516788	1517478	-1	CG18132	690	gene	.	.
FBgn0001174	1.875	2.105	2.375	0.625	2.925	0.75	3.57	1.745	0.795	0.75	0.125	3.075	0.240918	0.171175	0.293295	0.0654053	0.369879	0.0855526	0.376057	0.107955	0.0894806	0.0707505	0.0145404	0.372676	chr2L	1517530	1518184	-1	halo	654	gene	.	.
FBgn0026398	0.83	5.874	8.07733	4.46067	1.648	1.76	4.97	10.29	7.63333	3.23067	2.19333	2.37667	0.053734	0.240671	0.502587	0.235199	0.105001	0.101155	0.263782	0.32075	0.432891	0.153555	0.12855	0.14513	chr2L	1520611	1522151	1	Or22a	1298	gene	.	.
FBgn0026397	5.81	10.14	1.37	5.43	9.27	6.4	10	14.46	5.58	2.86	7.36	3.68	0.372692	0.411654	0.0844632	0.283687	0.585221	0.364467	0.525886	0.446605	0.313547	0.134692	0.427414	0.222659	chr2L	1522689	1524259	1	Or22b	1310	gene	.	.
FBgn0261509	154.981	219.739	137.835	166.411	136.099	169.933	201.661	244.309	214.022	243.087	159.131	200.529	2.95381	2.65052	2.52486	2.58317	2.55286	2.87532	3.15097	2.24195	3.5732	3.40147	2.74572	3.60497	chr2L	1555157	1607617	1	haf	4409	gene	.	.
FBgn0031347	0.08	3	1	11.1	9.38	3.34	2	12.26	8	10	10.16	3.44	0.00301191	0.0714813	0.0361846	0.340361	0.347552	0.111635	0.0617303	0.22224	0.263837	0.276409	0.346292	0.12216	chr2L	1584862	1587156	-1	CG10869	2232	gene	.	.
FBgn0051935	318.953	504.74	477.28	426.5	401.547	419.527	250.187	654.153	469.053	676.567	431.473	456.187	9.5382	9.55271	13.7178	10.3878	11.8179	11.1379	6.13367	9.41889	12.2873	14.8542	11.6813	12.8677	chr2L	1595041	1611125	-1	CG31935	2810	gene	.	.
FBgn0031351	99.7	155.12	87.54	94.7	104	102.56	106.68	191.72	98.18	94.4	103.9	91.6	8.18165	8.05626	6.90438	6.32937	8.39934	7.47184	7.17705	7.57519	7.05769	5.68746	7.71895	7.09022	chr2L	1611419	1612579	1	CG14352	1024	gene	.	.
FBgn0021906	5442.64	7703.46	5572.09	6295.19	5536.93	6097.66	8400.18	14646.8	4542.25	4083.51	6053.28	5829.52	486.549	435.836	478.749	458.344	487.138	483.933	615.635	630.436	355.699	268.01	489.898	491.552	chr2L	1612684	1614182	-1	RFeSP	940	gene	.	.
FBgn0086758	1212.27	2077.38	1063.24	1231.82	1116.1	1068.28	1597.07	2756.87	1462.67	1659.17	982.507	1173.19	16.2342	17.6063	13.6848	13.4352	14.7096	12.7005	17.5337	17.7758	17.1582	16.3126	11.9114	14.819	chr2L	1651258	1698632	1	chinmo	6275	gene	.	.
FBgn0011570	371.94	636.64	426.6	487.76	383.26	466.04	409.793	728.48	459.32	546.92	400.56	383.04	17.5985	19.0641	19.3998	18.7964	17.8469	19.5763	15.8959	16.5959	19.0376	18.9988	17.158	17.0949	chr2L	1704902	1706962	1	cpb	1776	gene	.	.
FBgn0031356	623.28	943	599.88	845.12	677.2	745.96	550.94	1161.54	607.58	747.847	607.84	646.72	22.1836	21.2413	20.5204	24.4981	23.721	23.5705	16.0757	19.9051	18.9429	19.5417	19.5856	21.7112	chr2L	1707130	1710415	-1	CG17660	2361	gene	.	.
FBgn0031357	515.5	796.4	463.54	542.46	527.24	582.82	757.9	1320.64	298.52	426.16	502.7	470.1	69.7562	68.2032	60.2856	59.7842	70.2147	70.0152	84.0781	86.0437	35.3852	42.3377	61.5829	60.0016	chr2L	1710464	1711466	1	mRpL48	621	gene	.	.
FBgn0086698	4.78333	5.485	7.63667	9.87233	3.605	7.69733	9.77333	14.4333	2.83167	12.6833	3.84067	4.20967	0.116441	0.0845028	0.17867	0.195731	0.0863666	0.166349	0.195045	0.16917	0.0603824	0.226678	0.0846406	0.0966588	chr2L	1711297	1715861	-1	frtz	3452	gene	.	.
FBgn0031359	126.085	305.2	258.72	172.3	187.065	144.04	192.38	377.553	218.72	207.16	150.46	164.565	5.94234	9.10329	11.7192	6.6137	8.67666	6.02672	7.43312	8.56748	9.02977	7.16804	6.41967	7.31561	chr2L	1716886	1724391	-1	CG18317	1783	gene	.	.
FBgn0000579	17569.5	24879	19988.4	27547.8	21073.4	24282.2	21157	41117	19134.2	18446.1	25654.6	23631.4	459.366	411.673	502.285	586.612	542.25	563.626	453.494	517.609	438.232	354.083	607.243	582.783	chr2L	1724972	1729629	-1	Eno	3214	gene	.	.
FBgn0260648	26.28	77.98	31.7	38.96	36.22	36.66	55.04	92.3	47.76	43.74	36.18	30.42	4.08956	7.67989	4.74115	4.93782	5.5471	5.06464	7.02178	6.91567	6.51043	4.99725	5.09703	4.46509	chr2L	1728733	1729575	1	Rrp40	540	gene	.	.
FBgn0031360	50.24	111.8	26.66	38.78	56.98	68.56	42.64	64.56	97.56	92.86	40.5	33.16	3.74936	5.28042	1.91223	2.35711	4.185	4.54236	2.6088	2.3198	6.37783	5.08787	2.73627	2.33421	chr2L	1729944	1731070	1	CG31937	1126	gene	.	.
FBgn0031361	227.96	326.56	188.26	299.54	276.74	315.94	342	612.8	168.4	231.4	200.84	221.52	21.8675	19.8255	17.3569	23.4024	26.1264	26.9061	26.8958	28.3036	14.1507	16.2969	17.4417	20.0435	chr2L	1731356	1732356	-1	CG17652	876	gene	.	.
FBgn0031362	349.443	773.08	289.51	320.15	351.755	457.79	282.763	632.27	671.64	603.74	274.82	311.415	8.24382	11.5424	6.56429	6.15134	8.16691	9.58787	5.4688	7.18183	13.8798	10.4569	5.86945	6.92963	chr2L	1732524	1750613	1	CG17646	3562	gene	.	.
FBgn0027597	515.4	642.26	427.16	643.44	503	605.92	501.2	1046.42	432.6	479.14	429.78	461.72	30.2657	23.8691	24.1084	30.7736	29.0697	31.5882	24.1287	29.5864	22.2529	20.6571	22.8481	25.5743	chr2L	1750685	1752116	-1	CG17712	1431	gene	.	.
FBgn0031364	0	0	0	0	0	0	0	0	0	0	0.4	0	0	0	0	0	0	0	0	0	0	0	0.0603771	0	chr2L	1752347	1752851	1	CG17648	504	gene	.	.
FBgn0041249	0	0	0	0	0	0	0	0	0	0	0	0	0	0	0	0	0	0	0	0	0	0	0	0	chr2L	1755251	1756451	-1	Gr22f	1139	gene	.	.
FBgn0031365	5.4	3	1.21	2.56	2.92	1.86	1.19	10.24	0	4.48	5.42	1.2	0.870967	0.306231	0.187571	0.336289	0.463507	0.266333	0.157352	0.795222	0	0.530501	0.791415	0.182561	chr2L	1758284	1759078	-1	CG17650	521	gene	.	.
FBgn0045497	0	0	0	0	0	0	0	0	0	0	0	0	0	0	0	0	0	0	0	0	0	0	0	0	chr2L	1784060	1785286	1	Gr22e	1172	gene	.	.
FBgn0045498	0	0	0	0	0	0	0	0	0	0	0	0	0	0	0	0	0	0	0	0	0	0	0	0	chr2L	1789139	1790361	-1	Gr22d	1165	gene	.	.
FBgn0045499	0	0	0	0	0	0	0	0	0	0	0	0	0	0	0	0	0	0	0	0	0	0	0	0	chr2L	1790615	1791823	-1	Gr22c	1154	gene	.	.
FBgn0045500	0	0	0	0	0	0	0	0	0	0	0	0	0	0	0	0	0	0	0	0	0	0	0	0	chr2L	1792055	1793268	-1	Gr22b	1163	gene	.	.
FBgn0045501	0	0	0	0	0	0	0	0	0.42	2	0	0	0	0	0	0	0	0	0	0	0.0260458	0.10395	0	0	chr2L	1793666	1794917	-1	Gr22a	1187	gene	.	.
FBgn0051933	0	0	0	0	0.4	0	0	0	0	0.4	0	0	0	0	0	0	0.0160351	0	0	0	0	0.0119621	0	0	chr2L	1821268	1823331	-1	CG31933	2063	gene	.	.
FBgn0051664	0	0	0	0	1	0	0	1	0	0	0	0	0	0	0	0	0.0569175	0	0	0.0278459	0	0	0	0	chr2L	1824402	1826055	-1	CG31664	1453	gene	.	.
FBgn0031367	2	0	0	0	0	0	0	0	0	0	0	0	0.236377	0	0	0	0	0	0	0	0	0	0	0	chr2L	1831790	1832557	-1	c-cup	711	gene	.	.
FBgn0051665	5731.55	11574.5	9030.86	10957.9	8743.38	10145.6	6415.88	12170.7	12334.8	15310.1	10770.2	9696.68	84.1429	107.54	127.423	131.021	126.325	132.23	77.2181	86.0284	158.625	165.015	143.141	134.273	chr2L	1836628	1858551	1	CG31665	5724	gene	.	.
FBgn0051663	5.58	11.2	3.3	8.088	12.18	6.18	11.48	9.92	11.56	18.22	2.2	14.38	0.128045	0.162654	0.0727803	0.151159	0.275068	0.125898	0.215966	0.109602	0.232369	0.306956	0.0457032	0.311247	chr2L	1858607	1880644	-1	CG31663	3662	gene	.	.
FBgn0031372	0.6	1.2	0.4	0.886667	0.8	0.6	0.43	1.50667	1	0.6	0.2	0.4	0.0462138	0.0584954	0.029611	0.0556219	0.0606425	0.0410276	0.0271523	0.0558752	0.0674706	0.0339291	0.0139459	0.0290603	chr2L	1869865	1870956	1	CG7295	1091	gene	.	.
FBgn0031373	0	0.04	0.126667	0.02	0	0.00666667	0.0133333	0	0.00666667	0.0133333	1.64667	1	0	0.0019445	0.00935111	0.00125119	0	0.000454612	0.000839623	0	0.000448571	0.000751913	0.114507	0.0724514	chr2L	1882413	1884056	-1	CG15358	1094	gene	.	.
FBgn0031374	388.578	758.223	442.959	593.658	486.923	446.803	656.991	845.138	578.095	770.402	484.423	532.421	3.36387	4.1541	3.68551	4.18564	4.14846	3.43384	4.6627	3.52264	4.38383	4.89642	3.79649	4.34745	chr2L	1884982	1943818	1	CG7337	9707	gene	.	.
FBgn0011859	0	0	0	0	0	0	0	0	0	0	0.004	0	0	0	0	0	0	0	0	0	0	0	0.0042264	0	chr2L	1938087	1938159	-1	tRNA:G3:22BCa	72	gene	.	.
FBgn0040719	0	0	0	0	0	0	0	0	0	0	0	0	0	0	0	0	0	0	0	0	0	0	0	0	chr2L	1945223	1945709	-1	CG15357	486	gene	.	.
FBgn0053673	0	0	0	0	1.86	0	0	0	0	0	0	0	0	0	0	0	0.228905	0	0	0	0	0	0	0	chr2L	1945838	1947359	-1	CG33673	672	gene	.	.
FBgn0031375	2.111	1.504	8.562	22.227	7.027	8.211	22.187	50.934	3.88233	11.8937	24.872	13.5443	0.0621773	0.0280357	0.242377	0.533199	0.203695	0.214706	0.535747	0.722324	0.100168	0.257194	0.663211	0.376288	chr2L	1950233	1954519	-1	CG31670	2853	gene	.	.
FBgn0051942	0	0	0	0	0.42	0	0	0	0	0	0	0	0	0	0	0	0.469385	0	0	0	0	0	0	0	chr2L	1965424	1965498	1	tRNA:CR31942	74	gene	.	.
FBgn0031376	1260.15	1757.47	1028.22	1276.9	1106.26	1239.89	1405.63	2690.1	878.7	1227.5	1059.82	1054.16	99.1511	87.5151	77.7559	81.8269	85.6638	86.6087	90.67	101.912	60.5632	70.9082	75.4925	78.2347	chr2L	1974143	1975422	1	CG10908	1068	gene	.	.
FBgn0031377	105.53	229.654	139.697	132.008	107.8	126.992	73.902	238.55	174.32	197.938	114.39	143.25	2.882	3.96928	3.66671	2.93619	2.89736	3.07892	1.65459	3.13674	4.17022	3.9687	2.82816	3.69004	chr2L	1976540	1980612	-1	CG15356	3077	gene	.	.
FBgn0031378	2.68	1.7	0	0	2.96	0.86	0.8	2	2.68	0	0.78	2.22	0.441581	0.177274	0	0	0.479991	0.125799	0.108064	0.158667	0.386816	0	0.11635	0.345022	chr2L	1981308	1981927	1	CG15362	510	gene	.	.
FBgn0031379	931.48	1459.88	872.26	1088.28	984.94	1155.82	755.88	1653.76	946.46	1102.34	974.94	958.54	37.0441	36.7437	33.3399	35.2494	38.5498	40.8075	24.6443	31.6664	32.9718	32.1856	35.1011	35.9563	chr2L	1982232	1984512	1	CG7289	2113	gene	.	.
FBgn0001125	561.8	763.12	541.18	892.48	685.86	745.32	939.9	1492.18	446.66	498.76	773.88	706.58	15.4329	13.2672	14.2883	19.9678	18.5425	18.1766	21.1673	19.7364	10.7482	10.0591	19.2458	18.3082	chr2L	1984510	1987761	-1	Got2	3059	gene	.	.
FBgn0031381	18.82	32.62	16.72	15.08	15.22	19.8	51.86	67.86	15.52	16.16	15.5	22.4	2.39619	2.62848	2.04602	1.56375	1.90714	2.23806	5.41316	4.16003	1.73096	1.51058	1.78661	2.6901	chr2L	1988289	1988949	1	Npc2a	660	gene	.	.
FBgn0043539	0	0	0	0	0	1	0	0	0	0	0	0	0	0	0	0	0	0.182848	0	0	0	0	0	0	chr2L	1991579	1992152	-1	Obp22a	408	gene	.	.
FBgn0053543	1774.47	3173.23	2058.16	2519.59	1736.91	2199.61	2242.25	3934.79	2046.27	2302.14	2022.17	2110.55	53.5605	60.6175	59.7073	61.94	51.5963	58.9422	55.4853	57.1845	54.1044	51.0162	55.2574	60.0884	chr2L	1997100	2006307	-1	CG33543	2784	gene	.	.
FBgn0040718	0	0	0	0	0	0.73	0	0	0	0	0	0	0	0	0	0	0	0.154714	0	0	0	0	0	0	chr2L	2006761	2007193	-1	CG15353	352	gene	.	.
FBgn0040717	0	0.03	0	0	0	0	0	0	0	0	0	0	0	0.0042208	0	0	0	0	0	0	0	0	0	0	chr2L	2008458	2008966	1	Nplp4	378	gene	.	.
FBgn0051943	0.431667	0.257333	0.125	0.14	0	0.273	0.168	0.653333	0.115	0.498333	0.373333	0.253333	0.496902	0.187473	0.138295	0.131255	0	0.27899	0.158544	0.362108	0.115962	0.421156	0.38906	0.275064	chr2L	2009153	2009226	1	tRNA:CR31943	73	gene	.	.
FBgn0051944	0.431667	0.257333	0.125	0.14	0	0.273	0.168	0.653333	0.115	0.498333	0.373333	0.253333	0.496902	0.187473	0.138295	0.131255	0	0.27899	0.158544	0.362108	0.115962	0.421156	0.38906	0.275064	chr2L	2009536	2009609	1	tRNA:CR31944	73	gene	.	.
FBgn0031384	554.94	906.96	996.8	1020.52	781.4	948.28	729.4	1503.7	806.38	969.695	1287.66	1069.23	11.5114	11.9067	19.873	17.2413	15.9523	17.4632	12.4041	15.0185	14.6527	14.7679	24.1814	20.9206	chr2L	2010116	2030536	1	CG4238	4051	gene	.	.
FBgn0051939	0.811667	1.76133	0.425	0.873333	1.6	1.977	3.20267	4.08	0.6	2.04333	0.998333	0.253333	0.93433	1.28317	0.470202	0.818781	1.81263	2.02038	3.0224	2.26133	0.605017	1.72688	1.04039	0.275064	chr2L	2010644	2010717	-1	tRNA:CR31939	73	gene	.	.
FBgn0051940	1.26	0.644	0.92	1.815	0.76	0.984667	0.607	0.786667	0	1.00667	0.396667	0.12	1.45042	0.469168	1.01785	1.70163	0.860998	1.00627	0.572834	0.436008	0	0.850764	0.413376	0.130293	chr2L	2010867	2010940	-1	tRNA:CR31940	73	gene	.	.
FBgn0051669	0.618333	0.541333	0.485	0.385333	0	0.977	1.20267	0.8	0.2	0.543333	0.538333	0.533333	0.711779	0.394373	0.536583	0.361264	0	0.998438	1.13497	0.443398	0.201672	0.459187	0.561011	0.579082	chr2L	2013177	2013250	-1	tRNA:CR31669	73	gene	.	.
FBgn0011860	0	0	0	0	0	0	0	0.02	0	0	0	0	0	0	0	0	0	0	0	0.0112389	0	0	0	0	chr2L	2031690	2031762	1	tRNA:G3:22BCb	72	gene	.	.
FBgn0259192	0.42	0	0	0	0	0	1	0	0	0	0	0	0.0118157	0	0	0	0	0	0.0230636	0	0	0	0	0	chr2L	2032633	2035936	-1	CG42296	2987	gene	.	.
FBgn0259230	0	0	0	0	0	0	0	0	0	0	0	0	0	0	0	0	0	0	0	0	0	0	0	0	chr2L	2036454	2037247	-1	lectin-22C	793	gene	.	.
FBgn0003557	807.228	1388.25	1296.53	1434.76	1068.94	1221.45	843.54	1688.81	1196.46	1484.06	1473.16	1320.21	14.7624	16.0675	22.7884	21.37	19.2388	19.8308	12.6469	14.8703	19.167	19.9256	24.3898	22.7731	chr2L	2037800	2044373	1	Su(dx)	4595	gene	.	.
FBgn0028952	3	4.68	2.72	3.04	5	1.08	6	2	1	6.98	7	5.34	0.117418	0.115926	0.102319	0.0969063	0.192597	0.0375268	0.192523	0.0376898	0.0342852	0.200572	0.248033	0.197139	chr2L	2045523	2048054	1	CG31672	2147	gene	.	.
FBgn0026396	0.48	1	0.9	0.04	1.42	0	0	0.4	0.4	0	0	0	0.0331979	0.0437713	0.0598253	0.00225317	0.0966548	0	0	0.0133202	0.0242339	0	0	0	chr2L	2054587	2057967	1	Or22c	1215	gene	.	.
FBgn0053516	121.483	172.049	145.447	222.169	104.134	100.724	211.888	391.637	197.277	178.906	186.356	177.345	3.39604	3.04389	3.90781	5.0583	2.86494	2.49974	4.85602	5.27134	4.83089	3.67182	4.71625	4.67621	chr2L	2058857	2109878	-1	dpr3	3006	gene	.	.
FBgn0031388	1.92	0	2	5.715	0.02	0.005	0.0466667	1.9	0.0266667	1.34667	2.84	0	0.13861	0	0.13877	0.336027	0.00142098	0.000320455	0.00276195	0.066043	0.00168638	0.0713762	0.185613	0	chr2L	2079975	2081286	1	CG12674	1164	gene	.	.
FBgn0031389	0	0.2	0	0	0	0	0	0	0	0	0	0	0	0.0113516	0	0	0	0	0	0	0	0	0	0	chr2L	2128213	2129211	-1	CG4259	937	gene	.	.
FBgn0004507	4321.17	6486.89	6056.49	8036.86	5526.82	6630.86	6305.9	11178.2	5928.52	6071.05	7312.09	6833.04	115.422	109.659	155.482	174.839	145.288	157.239	138.087	143.761	138.716	119.056	176.818	172.155	chr2L	2130813	2137296	1	GlyP	3146	gene	.	.
FBgn0031390	303.273	653.37	518.24	660.34	485.09	501.39	346.3	633.09	765.91	806.617	645.59	606.69	4.71328	6.42641	7.74093	8.35837	7.41955	6.91781	4.41224	4.73735	10.427	9.20358	9.08329	8.89354	chr2L	2137348	2145175	-1	tho2	5407	gene	.	.
FBgn0031391	497.36	674.76	388.9	579.96	481.18	600	507.26	924.14	431.62	510.34	469.22	467.96	24.2849	20.8513	18.2505	23.0636	23.1227	26.0088	20.3054	21.7262	18.4612	18.2947	20.7414	21.5522	chr2L	2145495	2147287	-1	CG11723	1721	gene	.	.
FBgn0027509	339.02	555.9	387.32	562.28	450.78	467.68	270.12	615.5	472.36	727.04	525.52	417.58	7.28236	7.55724	7.99631	9.83704	9.52966	8.91866	4.75686	6.36584	8.88819	11.4658	10.2196	8.46068	chr2L	2147517	2151664	1	CG7261	3912	gene	.	.
FBgn0031392	355.44	493.78	473.14	525.86	451.22	510.92	338.8	635.04	362.02	467.76	444.06	451.64	9.66927	8.50121	12.3706	11.651	12.0804	12.3391	7.55593	8.31782	8.62688	9.34224	10.9362	11.5888	chr2L	2151662	2155390	1	AIF	3089	gene	.	.
FBgn0031393	24.08	51.62	33.58	36.4	30.18	41.72	43	47.36	23.8	50.39	49.02	54.54	2.79488	3.79179	3.74594	3.44091	3.4474	4.29888	4.09159	2.64667	2.41979	4.2939	5.15083	5.97092	chr2L	2155758	2156791	1	CG15382	724	gene	.	.
FBgn0000097	231.015	482.715	268.388	239.683	219.373	219.483	280.149	491.1	292.175	265.546	266.867	251.298	3.99438	5.28226	4.4601	3.3753	3.73301	3.36911	3.97114	4.08846	4.42533	3.37093	4.17735	4.09843	chr2L	2156482	2178749	-1	aop	4860	gene	.	.
FBgn0051946	0	0	0	0	0.38	0.146667	0	0	0	0	0	0	0	0	0	0	0.424682	0.14786	0	0	0	0	0	0	chr2L	2187005	2187079	1	tRNA:CR31946	74	gene	.	.
FBgn0031395	198.72	255.74	184.88	177.36	139.22	180.4	203.52	388.1	157.76	154.68	147.96	161.86	10.6092	8.64091	9.48645	7.7119	7.3149	8.5503	8.90769	9.9762	7.37788	6.06283	7.15126	8.15078	chr2L	2189911	2192372	-1	CG10874	1574	gene	.	.
FBgn0085201	0	1.36	0.98	0	0	1.98	1.02	0	0	0	0.94	0	0	0.240291	0.262953	0	0	0.490736	0.233451	0	0	0	0.237577	0	chr2L	2192523	2193010	-1	CG34172	301	gene	.	.
FBgn0051668	0	0	0	0.04	0	0.14	0	0	0	0	0	0	0	0	0	0.00160187	0	0.00611133	0	0	0	0	0	0	chr2L	2203902	2206028	-1	CG31668	1709	gene	.	.
FBgn0053124	0	0	0	0	0	0.4	0	0	0	0	0	0	0	0	0	0	0	0.0175225	0	0	0	0	0	0	chr2L	2206794	2208906	-1	CG33124	1703	gene	.	.
FBgn0031397	491.46	866.04	606.24	555.2	580.92	606.78	456.79	922.94	584.78	715.12	573.06	535.9	15.6315	17.4329	18.5323	14.3823	18.1842	17.1336	11.911	14.1341	16.2929	16.6991	16.501	16.0774	chr2L	2209570	2212571	-1	CG15385	2642	gene	.	.
FBgn0010288	556.04	880.38	426.32	582.24	564.68	594.4	674.38	1314.14	466.96	545.1	588.26	505.54	40.0045	40.086	29.4789	34.1169	39.9826	37.9652	39.7763	45.5224	29.429	28.7925	38.315	34.3065	chr2L	2212736	2214179	-1	Uch	1168	gene	.	.
FBgn0085203	72.86	123.18	52.92	85.92	65.2	90.24	95.52	175.7	29.14	84.42	58.72	53.84	11.7291	12.5498	8.18781	11.2651	10.3297	12.8967	12.6063	13.6184	4.10921	9.97748	8.55772	8.17521	chr2L	2214310	2215147	1	CG34174	522	gene	.	.
FBgn0031398	129.48	189	104.56	158.86	153.04	158.94	172.24	376.48	140.92	174.88	117.34	160.86	9.55266	8.82477	7.41413	9.54556	11.112	10.4102	10.4177	13.3735	9.10727	9.47245	7.83727	11.1941	chr2L	2214970	2216298	-1	CG10880	1139	gene	.	.
FBgn0040715	0	0	0	0	0	0	0	0	0	0	0	0	0	0	0	0	0	0	0	0	0	0	0	0	chr2L	2216501	2217231	-1	CG15386	0	gene	.	.
FBgn0259717	0	0	0	0	0	0	0	0	0	0	0	0	0	0	0	0	0	0	0	0	0	0	0	0	chr2L	2216501	2217231	-1	CG42371	0	gene	.	.
FBgn0031399	183.5	240.72	189	181.21	212.96	244.44	134.22	204.64	241.84	234.78	227.28	178.86	5.33561	4.42976	5.2818	4.29136	6.09413	6.30992	3.1995	2.86496	6.15984	5.01198	5.98282	4.90546	chr2L	2217361	2220625	1	mio	2890	gene	.	.
FBgn0031401	276.24	363.08	224.92	324.9	203.9	224.66	221.04	392.84	192.38	316.76	238.48	239.84	8.70707	7.24282	6.81375	8.34065	6.32512	6.28659	5.71181	5.96186	5.31177	7.33021	6.8051	7.1306	chr2L	2220765	2225555	1	CG7082	2666	gene	.	.
FBgn0031403	159.1	260.6	123.6	188.52	144.3	185.94	250.46	507.6	120.88	157.66	165.52	160.88	18.543	19.2223	13.8453	17.895	16.5517	19.2392	23.9313	28.4848	12.3412	13.4906	17.4646	17.6861	chr2L	2225547	2226840	-1	CG15387	721	gene	.	.
FBgn0010704	1149.35	1867.53	1401.12	1734.03	1251.66	1482.56	1194.48	2383.35	1341.37	1621.76	1354.81	1394.85	46.2782	47.5895	54.2213	56.865	49.5992	52.9955	39.4293	46.2053	47.3114	47.9413	49.3854	52.9748	chr2L	2226521	2231096	1	l(2)s5379	2087	gene	.	.
FBgn0031408	604.331	1397.04	1285.46	1341.44	1199.82	1166.69	662.264	1363.9	1109.1	1592.78	1131.55	1135.84	12.2517	17.9246	25.0469	22.1491	23.9388	20.9981	11.007	13.3133	19.6964	23.707	20.7679	21.7198	chr2L	2231775	2236826	-1	CG10882	4145	gene	.	.
FBgn0051679	0	0	0	0	0	0	0	0	0	0	0	0	0	0	0	0	0	0	0	0	0	0	0	0	chr2L	2237130	2238245	-1	CG31679	1054	gene	.	.
FBgn0052463	0.42	0.42	1.16	1.81	0.68	0.4	0.52	1.68	0	1.26	0.42	0.42	0.0368024	0.0232914	0.0976917	0.129173	0.0586411	0.0311165	0.0373549	0.0708789	0	0.0810584	0.0333176	0.0347132	chr2L	2238344	2239365	-1	CG32463	959	gene	.	.
FBgn0051682	0	0.42	0	0	0	0	0	0	0	0	0	0	0	0.0200148	0	0	0	0	0	0	0	0	0	0	chr2L	2239406	2240593	-1	CG31682	1116	gene	.	.
FBgn0031405	0	0	0	0	0	0	0	0	0	0	0	0.4	0	0	0	0	0	0	0	0	0	0	0	0.0239101	chr2L	2242376	2244415	1	CG4267	1326	gene	.	.
FBgn0051686	0	0.4	0	0	0	0	0	0	0	0.088	0	0	0	0.0363018	0	0	0	0	0	0	0	0.00926469	0	0	chr2L	2244671	2245257	1	CG31686	586	gene	.	.
FBgn0011832	0	0	0	0	0	0	0	0	0	0	0	0	0	0	0	0	0	0	0	0	0	0	0	0	chr2L	2250531	2251270	-1	Ser12	739	gene	.	.
FBgn0042186	0	0	0	0	0	0	0	0	0	0	0	0	0	0	0	0	0	0	0	0	0	0	0	0	chr2L	2251582	2252330	-1	CG17239	748	gene	.	.
FBgn0042187	0	0	0	0	0	0.32	0	0	0	0	0	0	0	0	0	0	0	0.0315358	0	0	0	0	0	0	chr2L	2253077	2253834	1	CG17234	757	gene	.	.
FBgn0031406	0	0	0	0	0	0	0	0	0	0	0	0	0	0	0	0	0	0	0	0	0	0	0	0	chr2L	2254173	2255050	-1	CG17012	877	gene	.	.
FBgn0031407	0	0	0	0	0	0	0	0	0	0	0	0	0	0	0	0	0	0	0	0	0	0	0	0	chr2L	2263462	2264241	1	CG4270	698	gene	.	.
FBgn0054049	0	0	0	0	0	0	0	0	0	0	0	0	0	0	0	0	0	0	0	0	0	0	0	0	chr2L	2264229	2265321	-1	CG34049	958	gene	.	.
FBgn0250841	0	0	0	0	0	0	0	0	0	0	0	0	0	0	0	0	0	0	0	0	0	0	0	0	chr2L	2268297	2269119	-1	CG17242	822	gene	.	.
FBgn0031409	0.56	0.533333	0	0	0.23	0.1	0.26	0.08	0.08	0	0	0.08	0.0626605	0.037768	0	0	0.0253279	0.00993367	0.0238504	0.00430999	0.00784132	0	0	0.00844334	chr2L	2285172	2285926	1	CG4271	751	gene	.	.
FBgn0051681	0	0	0	0	0	0	0	0	0	0.4	0	0	0	0	0	0	0	0	0	0	0	0.0260589	0	0	chr2L	2285923	2286873	-1	CG31681	947	gene	.	.
FBgn0261523	0	0	0	0	0	0	0	0	0	0	0	0	0	0	0	0	0	0	0	0	0	0	0	0	chr2L	2287023	2287933	-1	CG42658	768	gene	.	.
FBgn0031410	0	0	0	0	0	0	0	0	0	0	0	0	0	0	0	0	0	0	0	0	0	0	0	0	chr2L	2288501	2289370	-1	CG17237	869	gene	.	.
FBgn0028570	0	0	0	0	0	0	0	0	0	0	0	0	0	0	0	0	0	0	0	0	0	0	0	0	chr2L	2290222	2290673	-1	robl22E	451	gene	.	.
FBgn0051949	0	0	0	0	0	0	0	0	0	0	0	0	0	0	0	0	0	0	0	0	0	0	0	0	chr2L	2300117	2300717	1	CG31949	600	gene	.	.
FBgn0031412	0	0	0	0	0	0	0	0	0.7	0	0	1	0	0	0	0	0	0	0	0	0.115792	0	0	0.178117	chr2L	2308025	2308671	1	CG16995	445	gene	.	.
FBgn0031413	3.64	12.1733	3.74667	5.61	7.16	3.24	8.74	16.2333	6.9	6.86667	4.52	6.61667	0.179822	0.380602	0.177893	0.225719	0.348113	0.142099	0.353973	0.386127	0.298596	0.249051	0.202151	0.308318	chr2L	2308756	2357332	-1	CG9967	1701	gene	.	.
FBgn0031414	2243.9	4631.24	2812.95	3300.79	2847.62	3328.94	3408.47	4870.01	3663.25	4111.63	3360.95	3191	24.6451	32.1917	29.6936	29.5264	30.7805	32.4592	30.6905	25.7536	35.2442	33.1544	33.4185	33.0578	chr2L	2311691	2358181	1	eys	7651	gene	.	.
FBgn0014010	2686.22	4325.72	2682.17	3011	2397.59	2850.09	2764.2	5685.06	2541.4	2683.22	2442.92	2632.36	86.2547	87.9063	82.7754	78.744	75.7676	81.2465	72.7659	87.8937	71.4838	63.2556	71.0148	79.7272	chr2L	2359544	2365362	-1	Rab5	2617	gene	.	.
FBgn0028485	798.472	1615.36	930.098	1042.43	1180.51	1264.35	664.967	1370.33	1525.84	1886.3	970.8	1162.01	16.3413	20.9225	18.2948	17.3755	23.7772	22.972	11.1569	13.503	27.3545	28.3425	17.9868	22.4312	chr2L	2365333	2370114	1	CG4272	4106	gene	.	.
FBgn0031417	1	7.9	3	1.88	3.12	0	0	2.22	2.7	9.4	2.56	1	0.0687661	0.343812	0.198275	0.105292	0.211152	0	0	0.0735035	0.162642	0.474573	0.159372	0.0648624	chr2L	2370154	2371524	-1	CG3597	1222	gene	.	.
FBgn0031418	80.5	104.76	69.84	58.1	53.58	103.6	57.98	199.48	123.4	91.58	70.04	66.28	6.3998	5.27091	5.33639	3.76194	4.19217	7.31197	3.7789	7.63573	8.59369	5.3453	5.04097	4.97018	chr2L	2372508	2374511	-1	CG3609	1057	gene	.	.
FBgn0031419	109.98	201.78	104.76	115.46	98.7	118.7	161.62	357.88	81.44	86.64	100.74	138.02	9.68748	11.2485	8.86881	8.28311	8.55619	9.28222	11.671	15.178	6.28389	5.60294	8.03334	11.4672	chr2L	2374687	2375696	1	CG15390	954	gene	.	.
FBgn0031420	527.87	1022.2	649.067	675.117	802.313	840.088	534.047	927.365	915.783	1053.89	686.47	599.02	12.1396	14.8775	14.3463	12.6451	18.1588	17.1517	10.0687	10.2685	18.4486	17.794	14.2921	12.9938	chr2L	2375892	2380514	1	CG9866	3654	gene	.	.
FBgn0031421	204.44	317.62	155.88	191.2	187.3	188.24	198.52	345.92	211.5	177.12	129.84	173.26	9.37236	9.21533	6.86825	7.13898	8.45059	7.66124	7.46113	7.63554	8.49351	5.96144	5.38876	7.49204	chr2L	2381138	2383077	1	CG9867	1833	gene	.	.
FBgn0031422	52.68	66.98	26.12	62.46	50.74	36.96	59.14	106.64	47.62	69.94	50.84	37.28	3.20319	2.57752	1.52645	3.09317	3.03636	1.99514	2.94806	3.12204	2.53642	3.12222	2.7986	2.13812	chr2L	2383297	2384731	1	CG9870	1382	gene	.	.
FBgn0031423	0.06	1.28	1	0	1	0	0	0.16	0	0	0	0	0.00515008	0.0695333	0.0824965	0	0.0844751	0	0	0.00661247	0	0	0	0	chr2L	2384759	2385792	-1	CG3557	979	gene	.	.
FBgn0031424	411.85	808.58	946.68	1271.72	405.86	459.64	992.04	2217.13	1115.32	1031.98	1714.1	1408.88	6.28677	7.81144	13.8888	15.8105	6.0972	6.22888	12.4147	16.2952	14.9136	11.5654	23.6876	20.2853	chr2L	2400304	2410668	1	VGlut	5505	gene	.	.
FBgn0031426	0.4	0	0	0	0	0	0	0	0	0	0	0	0.029958	0	0	0	0	0	0	0	0	0	0	0	chr2L	2410882	2412129	-1	CG18641	1122	gene	.	.
FBgn0051948	0	0	0	0	0	0	0	0.36	0.36	0	0	0.36	0	0	0	0	0	0	0	0.0113087	0.0205743	0	0	0.0221539	chr2L	2415432	2416656	-1	CG31948	1288	gene	.	.
FBgn0085477	0	0	0	0	0	0	0	0	0	0	0	0	0	0	0	0	0	0	0	0	0	0	0	0	chr2L	2416807	2417965	-1	CG34448	1038	gene	.	.
FBgn0085476	0	0	0	0	0	0	0	0	0	0	0	0	0	0	0	0	0	0	0	0	0	0	0	0	chr2L	2418420	2420010	-1	CG34447	1472	gene	.	.
FBgn0031428	97	185.45	90.6	89.1133	123.54	103.54	97.74	222.04	154.123	138.16	93.6733	70.04	3.96841	4.80166	3.56243	2.96929	4.97415	3.7606	3.27819	4.37378	5.52341	4.14981	3.46943	2.70278	chr2L	2420806	2422915	1	CG9886	2054	gene	.	.
FBgn0000490	1.337	2.16833	2.799	2.62	1.827	1.22033	2.83233	7.24833	5.57	4.35633	2.669	3.347	0.0179017	0.0183742	0.0360196	0.0285712	0.024075	0.0145059	0.0310902	0.0467285	0.0653298	0.0428237	0.0323525	0.0422705	chr2L	2428452	2459609	1	dpp	6276	gene	.	.
FBgn0012017	0	0	0	0	0	0.096	0	0	0	0	0	0	0	0	0	0	0	0.0954904	0	0	0	0	0	0	chr2L	2459922	2460044	-1	tRNA:Y1:22Fb	75	gene	.	.
FBgn0012016	0	0	0	0	0	0.1	0	0	0	0	0	0	0	0	0	0	0	0.0994691	0	0	0	0	0	0	chr2L	2462591	2462686	1	tRNA:Y1:22Fa	75	gene	.	.
FBgn0031429	4	10.14	11.9	4.42	3.94	5.68	4.06	16.32	5.72	7.14	4.76	5.94	0.915882	1.46939	2.61878	0.824265	0.887854	1.1546	0.762119	1.7992	1.14728	1.20027	0.986697	1.28288	chr2L	2489752	2490119	-1	CG15393	367	gene	.	.
FBgn0015816	241.16	466.8	276.9	342.68	298.42	334.527	305.66	591.7	255.5	262.8	357.58	364.213	8.94711	10.9604	9.87354	10.3545	10.8961	11.0182	9.29679	10.5696	8.30352	7.15819	12.0101	12.7454	chr2L	2490203	2492666	-1	Slh	2265	gene	.	.
FBgn0011818	758.051	1187.37	685.477	962.841	823.983	944.375	878.522	1350.57	1057.72	1031.61	764.979	1004.33	19.7399	19.5683	17.1559	20.4205	21.1169	21.8321	18.755	16.9334	24.1275	19.7225	18.034	24.6684	chr2L	2492953	2498846	1	oaf	3227	gene	.	.
FBgn0031430	0	0	0	0	0	0	0	0	0	0	0	0	0	0	0	0	0	0	0	0	0	0	0	0	chr2L	2517194	2518037	-1	CG3528	791	gene	.	.
FBgn0031431	0.82	0	0	0	0	0	0	0	0	0	0	1.72	0.0449487	0	0	0	0	0	0	0	0	0	0	0.0889305	chr2L	2551142	2552844	-1	CG3515	1533	gene	.	.
FBgn0031432	0	0	0	0	1.78	0	0.00666667	0	0	0	0	0	0	0	0	0	0.0909253	0	0.000283677	0	0	0	0	0	chr2L	2562883	2564848	-1	Cyp309a1	1619	gene	.	.
FBgn0041337	4	1	1	1	2.3	9.48	0.82	1	5.98	0	4	3.88	0.180327	0.0285312	0.0433284	0.0367168	0.102045	0.379413	0.0303061	0.021706	0.236154	0	0.163251	0.164987	chr2L	2564880	2573047	-1	Cyp309a2	1864	gene	.	.
FBgn0026778	0	0	0	0	0	0	0	0	0	0	0	0	0	0	0	0	0	0	0	0	0	0	0	0	chr2L	2573422	2575080	-1	Rad1	0	gene	.	.
FBgn0085343	0	0	0	0	0	0	0	0	0	0	0	0	0	0	0	0	0	0	0	0	0	0	0	0	chr2L	2573422	2575080	-1	CG34314	0	gene	.	.
FBgn0031434	18.24	36	33.02	42.1533	35.38	25.96	39.52	66.18	18.78	18.26	35.88	34.28	0.918362	1.14713	1.59786	1.72857	1.75313	1.16037	1.63126	1.60434	0.828283	0.674979	1.63546	1.62798	chr2L	2575274	2577006	-1	CG3227	1669	gene	.	.
FBgn0031435	3.5	15.64	3	17	12.26	11.78	11.54	18.68	13.24	3	12.3	7.5	0.194648	0.550475	0.160352	0.770007	0.671023	0.581608	0.526143	0.500194	0.645005	0.122491	0.619275	0.393424	chr2L	2577669	2579180	1	CG9883	1511	gene	.	.
FBgn0031436	2268.85	3817.92	2235.2	2525	2335.3	2397.93	4123.85	7194.96	1829.62	1888.3	2453.94	2315.22	282.873	301.254	267.84	256.396	286.546	265.415	421.507	431.911	199.821	172.845	276.979	272.268	chr2L	2579215	2580056	-1	CG3214	674	gene	.	.
FBgn0031437	533.44	806.76	432.16	503.84	452.88	537.5	684.5	1217.96	443.74	403.04	463.38	448.32	58.6729	56.1586	45.6846	45.1346	49.0232	52.4849	61.7224	64.5009	42.7538	32.5462	46.141	46.5114	chr2L	2580289	2581114	1	p16-ARC	764	gene	.	.
FBgn0026479	1872.87	3056.34	2295.62	2934.91	2553.54	2922.59	1873.81	4076.22	1966	2353.82	2747.85	2667.23	57.4804	59.3655	67.7151	73.362	77.1295	79.6314	47.147	60.2352	52.8554	53.0379	76.3487	77.2133	chr2L	2581435	2585448	-1	Drp1	2738	gene	.	.
FBgn0250835	0.4	11	5	2	0	0	2	4	2.28	0	6.94	3	0.0526847	0.916933	0.632947	0.214546	0	0	0.215959	0.253668	0.263059	0	0.827526	0.372705	chr2L	2588852	2592775	1	CG15394	638	gene	.	.
FBgn0031440	0	0	0	0.42	0	0.4	0	0	0	0	0	0	0	0	0	0.0264685	0	0.0274777	0	0	0	0	0	0	chr2L	2610144	2611285	1	CG15395	1086	gene	.	.
FBgn0031441	0	0	0.4	0	0	0	0	0	0	0.4	0	0	0	0	0.0282145	0	0	0	0	0	0	0.0215526	0	0	chr2L	2646575	2647720	-1	CG9962	1145	gene	.	.
FBgn0053125	0	0	0	0	0	0	0	0.4	0	0	0	0	0	0	0	0	0	0	0	0.00426569	0	0	0	0	chr2L	2648438	2652291	-1	CG33125	3794	gene	.	.
FBgn0031442	0	0	0	0	0	0	0	0	0	0	0	0	0	0	0	0	0	0	0	0	0	0	0	0	chr2L	2653110	2653931	1	Prosbeta4R1	771	gene	.	.
FBgn0026395	0	0	0	0	0.4	0	0	0	0	0	0	0	0	0	0	0	0.0271374	0	0	0	0	0	0	0	chr2L	2654123	2655461	1	Or23a	1219	gene	.	.
FBgn0031443	0	0	0	0	0	0	0	0	0	0	0	0	0	0	0	0	0	0	0	0	0	0	0	0	chr2L	2655392	2660830	1	Prosbeta4R2	1237	gene	.	.
FBgn0031444	0	0	0	0	0	0	0	0	0	0	0	0	0	0	0	0	0	0	0	0	0	0	0	0	chr2L	2665108	2666195	1	CG9879	1031	gene	.	.
FBgn0041248	0	0	0	0	0	0	0	0	0	0	0	0	0	0	0	0	0	0	0	0	0	0	0	0	chr2L	2669821	2672159	1	Gr23a	1999	gene	.	.
FBgn0051690	73.645	148.277	105.78	95.005	105.16	81.68	148.558	243.69	165	151.928	134.719	114.785	1.43154	1.82412	1.97623	1.50408	2.01176	1.40955	2.36741	2.28076	2.80956	2.1682	2.37075	2.10457	chr2L	2674823	2719431	1	CG31690	4323	gene	.	.
FBgn0031446	0	0	1	3	0	0	0	0	3.255	0.00666667	1.7	1	0	0	0.0848362	0.215672	0	0	0	0	0.251683	0.000432034	0.135848	0.0832583	chr2L	2695373	2696437	-1	CG15398	952	gene	.	.
FBgn0031449	0.43	2.6	0.735	2.184	0.685	1.04	1.48	1.395	3.74	1.54	1.04	0	0.0128043	0.0489984	0.0210353	0.0529671	0.0200745	0.0274932	0.03613	0.0200006	0.097556	0.0336674	0.0280362	0	chr2L	2730104	2739833	1	CG31689	2822	gene	.	.
FBgn0031450	631.673	1029.38	591.892	821.395	703.632	761.198	627.268	977.083	578.728	865.033	649.904	714.832	17.2958	17.8379	15.5763	18.3175	18.961	18.5034	14.0805	12.8813	13.8809	17.3893	16.11	18.4617	chr2L	2739984	2743377	1	Hrs	3069	gene	.	.
FBgn0031451	21.72	25.13	27.63	32.59	29.82	26.05	38.4	56.21	14.93	8.77	35.07	37.38	1.26837	0.928746	1.55074	1.55001	1.71379	1.35051	1.83837	1.58044	0.763727	0.375997	1.85403	2.05894	chr2L	2743364	2744934	-1	CG9961	1439	gene	.	.
FBgn0031452	204.92	322.74	133.873	163.56	159.473	136.32	200.78	336.36	117.12	165.66	137.92	166.973	10.3547	10.3211	6.5016	6.73124	7.93062	6.11529	8.31746	8.18349	5.18416	6.1457	6.30925	7.95828	chr2L	2745100	2746944	1	Cwc25	1663	gene	.	.
FBgn0250906	3502.28	3861.52	4488.16	5552.2	4013.5	4551.5	5606.92	10075.1	2550.42	2285.04	5939.38	5324.82	201.855	140.853	248.616	260.626	227.655	232.888	264.929	279.589	128.764	96.6902	309.903	289.475	chr2L	2746878	2748522	-1	Pgk	1458	gene	.	.
FBgn0031453	11484.6	15999.7	9242.93	9550.2	9479.82	10927.7	12541.9	22281.8	8249.74	9207.51	8748.17	8299.3	967.007	852.601	747.993	654.926	785.563	816.858	865.753	903.328	608.484	569.19	666.852	659.136	chr2L	2752797	2756606	1	CG9894	998	gene	.	.
FBgn0031454	0	0	0	0	0	0	0	0	0	0	0	0	0	0	0	0	0	0	0	0	0	0	0	0	chr2L	2758425	2759710	-1	CG9960	0	gene	.	.
FBgn0031455	0	0	0	0	0	0	0	0	0	0	0	0	0	0	0	0	0	0	0	0	0	0	0	0	chr2L	2758425	2759710	-1	snapin	0	gene	.	.
FBgn0031456	328.52	488.76	267.28	461.32	400.3	426.94	270	521.9	304.84	414.94	385.08	333.84	8.31263	7.82694	6.50004	9.50701	9.96846	9.59064	5.6009	6.35835	6.75682	7.70837	8.82114	7.96772	chr2L	2759913	2763610	1	Trn-SR	3321	gene	.	.
FBgn0031457	266.7	500.98	293.66	321.033	337.32	332.06	191.25	617.4	409.66	420.74	273.6	287.04	15.9172	18.9227	16.8446	15.6048	19.813	17.594	9.35754	17.7415	21.4171	18.4356	14.7828	16.1586	chr2L	2764065	2765686	-1	CG3077	1408	gene	.	.
FBgn0031458	521.14	936.3	486.98	545.4	501.74	540.86	599.507	1122.56	602.51	626.26	367.3	385.98	50.7445	57.6992	45.5742	43.2529	48.0817	46.7545	47.857	52.629	51.3917	44.7703	32.3782	35.4502	chr2L	2766233	2767154	1	aph-1	863	gene	.	.
FBgn0026324	1093.02	1537.05	801.16	1075.64	986.04	972	1653.92	2702.79	853.62	897.26	953.44	900.93	145.561	129.546	102.544	116.667	129.234	114.918	180.571	173.304	99.5806	87.7273	114.949	113.169	chr2L	2767279	2768166	-1	Taf10b	631	gene	.	.
FBgn0028398	394.06	527.78	276.9	391.34	332.76	363.64	635.06	1086.44	282.28	302.9	348.792	332.44	68.7006	58.2333	46.3975	55.5671	57.0947	56.2826	90.7675	91.1979	43.1094	38.7702	55.0506	54.6677	chr2L	2767910	2768613	1	Taf10	482	gene	.	.
FBgn0019830	262.82	382.7	167	239.58	276.38	261.32	245.38	491.96	245.86	170.16	232.28	221.8	15.1998	14.0074	9.28259	11.2848	15.7309	13.417	11.6342	13.6991	12.4555	7.225	12.1615	12.0993	chr2L	2768588	2770066	-1	colt	1453	gene	.	.
FBgn0031459	721.08	1406.48	507.56	664.26	644.52	667.9	792.553	1705.44	579.28	619.52	518.42	525.02	85.3435	105.351	57.7361	64.031	75.074	70.1783	76.9011	97.1861	60.0578	53.8323	55.5477	58.6114	chr2L	2770135	2770904	1	CG2862	710	gene	.	.
FBgn0031460	1.38	4.38	0.26	0.36	0	0.34	3.74	2.06	0.26	0.51	3.68	0.52	0.158638	0.318656	0.0287259	0.0337051	0	0.0346985	0.352466	0.114019	0.0261815	0.0430426	0.382977	0.0563833	chr2L	2770936	2771735	-1	CG15399	731	gene	.	.
FBgn0004242	10400.7	14776.5	12899.4	14315.5	10299.9	11432.9	9573.09	18197.9	12493.7	14497.1	11769.6	12500.9	194.566	174.943	231.924	218.111	189.629	189.874	146.817	163.911	204.734	199.107	199.326	220.579	chr2L	2780739	2799970	-1	Syt1	4492	gene	.	.
FBgn0031461	0.42	0	0.61	0.4	0.84	0.204	0.004	1.31	1	0.344	2.86	0.456667	0.0126682	0	0.0176835	0.00982628	0.024935	0.00546259	9.89103e-05	0.0190246	0.0264215	0.00761769	0.0780958	0.0129922	chr2L	2805516	2812147	1	daw	2786	gene	.	.
FBgn0031462	0.46	0.54	0.2	0	0	0	0.3	0	0	0	0	1	0.0210423	0.0156333	0.00879304	0	0	0	0.0112506	0	0	0	0	0.0431475	chr2L	2812435	2814429	1	CG2964	1837	gene	.	.
FBgn0031463	190	275.54	120.3	236.94	132.32	167.36	220.78	472.04	157.93	140.97	149.52	205.83	14.4621	13.2734	8.80065	14.6886	9.91215	11.3092	13.777	17.2996	10.5302	7.87778	10.3032	14.7776	chr2L	2814334	2815760	-1	CG15400	1104	gene	.	.
FBgn0031464	8.18	8.66	5.8	7.36	5.78	8.3	6.12	14.36	8.22	13.28	9.18	4.52	0.128868	0.0863436	0.08782	0.0944355	0.0896162	0.116085	0.0790426	0.108925	0.113438	0.1536	0.130928	0.067166	chr2L	2815968	2830236	-1	Duox	5334	gene	.	.
FBgn0031465	0	0	0	0	0	0	0.004	0	0	0	0	0	0	0	0	0	0	0	0.000140451	0	0	0	0	0	chr2L	2823544	2825506	-1	CG3123	1962	gene	.	.
FBgn0031466	0	0	0	0.42	0	0.48	0	0	0	0.1	0.4	0	0	0	0	0.0225273	0	0.0280634	0	0	0	0.00483499	0.023848	0	chr2L	2834885	2837831	-1	CG3119	1276	gene	.	.
FBgn0031467	0	0.104	0	0	0	0	0.42	1.38	0.42	0	1.06	0	0	0.00519337	0	0	0	0	0.0271683	0.0524271	0.0290295	0	0.075718	0	chr2L	2838412	2839547	1	Cpr23B	1065	gene	.	.
FBgn0031468	0.24	0.6	0	0.66	0	0.4	0.31	0	0.4	0.2	0	0	0.0109726	0.0173609	0	0.0245759	0	0.0162354	0.0116193	0	0.0160197	0.00671321	0	0	chr2L	2840122	2842638	1	CG2975	1838	gene	.	.
FBgn0031469	0	0.4	0	0	0	0	0	0	0	0	0	0	0	0.0120526	0	0	0	0	0	0	0	0	0	0	chr2L	2842587	2844513	-1	CG18558	1765	gene	.	.
FBgn0031470	0	0	0	0	0	0	0	0	0	0	0	0	0	0	0	0	0	0	0	0	0	0	0	0	chr2L	2844599	2845711	-1	CG18557	1052	gene	.	.
FBgn0031471	0	0	0	0	0.133333	0	0	0	0	0	0	0	0	0	0	0	0.0105419	0	0	0	0	0	0	0	chr2L	2846082	2847197	-1	CG3117	1046	gene	.	.
FBgn0031472	0.38	0.82	1.48	0.34	0.92	0.16	0.28	0.26	0.9	0.22	1.56	0.6	0.0243944	0.033315	0.0913146	0.0177766	0.0581246	0.00911864	0.014736	0.00803637	0.0506107	0.0103688	0.0906625	0.0363309	chr2L	2847630	2848997	1	CG2983	1309	gene	.	.
FBgn0031473	1078.29	1565.44	1367.79	1193.36	1058.21	1087.54	856.203	1887.79	1276.83	1321.21	1022.38	972.456	57.7508	53.0615	70.407	52.0547	55.7779	51.7096	37.5938	48.6807	59.9029	51.9511	49.5717	49.126	chr2L	2849730	2855749	-1	CG3104	1569	gene	.	.
FBgn0015521	375.56	629.62	243.16	283.8	332.52	288.86	718.25	1005.36	332.54	392.44	300.653	267.54	40.9327	43.43	25.4716	25.1923	35.6677	27.95	64.1777	52.7586	31.7489	31.4026	29.6657	27.5042	chr2L	2856068	2857041	1	oho23B	771	gene	.	.
FBgn0031474	1399.16	2109.43	1617.91	1912.5	1511.82	1874.2	1143.22	2544.33	1855.2	2299.7	1648.69	1626.55	34.4995	32.9178	38.342	38.4072	36.6869	41.0267	23.1096	30.2065	40.0711	41.6312	36.803	37.8296	chr2L	2857157	2868553	1	CG2991	3408	gene	.	.
FBgn0051694	1267.9	2271.27	1346.3	1692.46	1613.32	1645.06	1216.52	2449.36	1513.74	1959.33	1758.25	1508.12	39.8595	45.1892	40.6782	43.3341	49.9152	45.9126	31.3533	37.0749	41.6861	45.2225	50.0407	44.7199	chr2L	2868625	2874518	-1	CG31694	2673	gene	.	.
FBgn0031476	8.82	15.18	4.74	6.62	7.74	11.3	12.42	14.64	4.16	9.34	3.92	8.16	0.741905	0.808112	0.383205	0.453527	0.640748	0.843845	0.856483	0.592928	0.306526	0.576803	0.298513	0.647424	chr2L	2869650	2870649	1	CG8813	999	gene	.	.
FBgn0031478	731.95	1141.21	677.84	817.127	734.693	796.72	599.513	1261.23	858.703	1035.39	677.98	695.54	35.6151	35.1429	31.6996	32.3823	35.1824	34.4162	23.9149	29.5481	36.6008	36.9877	29.8653	31.9223	chr2L	2874870	2877163	1	CG8814	1727	gene	.	.
FBgn0031479	143.58	227.16	105.12	134.42	117.38	137.82	204.9	321.62	135.84	122.88	115.76	134.56	17.0655	17.0875	12.0084	13.0123	13.7305	14.5426	19.9657	18.4056	14.1432	10.7228	12.4561	15.0855	chr2L	2877089	2878149	-1	Prx6005	707	gene	.	.
FBgn0051950	46.6	62.64	43.9	45.74	44.42	53.82	80.86	125.78	30.56	24.8	53.06	48.48	10.67	9.07718	9.66088	8.52983	10.0098	10.9402	15.1786	13.8667	6.12952	4.169	10.9988	10.4703	chr2L	2878591	2878958	1	CG31950	367	gene	.	.
FBgn0028970	587.44	946.88	589.4	600.62	561.7	720.12	700.08	1343.02	565.2	572.88	584.54	595.6	34.7878	35.4877	33.5464	28.9686	32.7366	37.8593	33.9882	38.2936	29.3197	24.9073	31.3382	33.2688	chr2L	2879122	2880708	1	betaggt-II	1419	gene	.	.
FBgn0024947	391.32	493.713	310.883	325.973	292.68	330.477	282.743	669.54	413.613	490.763	282.13	361.193	12.5557	10.0255	9.58695	8.51838	9.24207	9.41358	7.43737	10.3435	11.6251	11.5607	8.19514	10.9312	chr2L	2880704	2885850	-1	NTPase	2619	gene	.	.
FBgn0041111	1140.18	1537.23	931.742	1011.53	839.756	856.096	1086.96	1839.67	1216.43	1566.73	752.102	924.523	10.3257	8.81053	8.10985	7.46087	7.48451	6.88289	8.07003	8.02166	9.64993	10.4169	6.16621	7.89734	chr2L	2885950	2953077	1	lilli	9279	gene	.	.
FBgn0010263	1471.86	2499.37	1528.35	1848.1	1245.24	1320.14	1551.31	3044.21	2063.12	2160.77	1264.13	1395.2	15.6343	16.8021	15.603	15.9884	13.0177	12.4491	13.5092	15.5693	19.197	16.8509	12.1563	13.9788	chr2L	2954760	2968434	1	Rbp9	7911	gene	.	.
FBgn0024920	0	0.16	0.8	0.1	0.08	0.1	0	1.1	0	0.38	2.53333	0.5	0	0.00717465	0.0544783	0.00577066	0.00557849	0.00629021	0	0.0375262	0	0.0197672	0.162499	0.0334156	chr2L	2968291	2969620	-1	Ts	1186	gene	.	.
FBgn0004584	402.72	710.1	570.86	652.62	538.94	628.52	516.32	935.28	399.6	544.24	626.98	619.14	12.428	13.8687	16.9317	16.403	16.3683	17.2195	13.0627	13.897	10.8023	12.3307	17.5166	18.0221	chr2L	2969771	2972676	-1	Rrp1	2723	gene	.	.
FBgn0260639	827.38	1140.6	680.22	856.94	807.3	856.9	764.14	1715.82	863.62	743.06	613.4	688.03	37.6633	32.86	29.7602	31.7709	36.1672	34.6296	28.517	37.6068	34.4374	24.8335	25.2787	29.542	chr2L	2972890	2974862	1	gammaTub23C	1846	gene	.	.
FBgn0031483	618.14	878.84	659.62	836.14	678.18	717.54	601.1	1251.56	672.52	737.71	673.18	699.07	26.9557	24.2546	27.6459	29.6967	29.1055	27.7788	21.4896	26.2782	25.6899	23.6184	26.5762	28.7543	chr2L	2974852	2976835	-1	CG9641	1927	gene	.	.
FBgn0031484	327.62	615.41	295.64	330.68	346.54	424.92	353.64	752.73	366.92	388.86	329.86	285.26	20.8407	24.7758	18.075	17.1323	21.6951	23.9968	18.4426	23.0549	20.446	18.1609	18.9963	17.116	chr2L	2977125	2978501	1	CG3165	1321	gene	.	.
FBgn0031485	202.46	303.06	137.32	172.22	131.08	192.52	222.6	495.85	142.92	110.4	141.42	139.32	19.2022	18.1912	12.5175	13.3033	12.2353	16.2103	17.3083	22.6435	11.874	7.68743	12.1428	12.4636	chr2L	2978524	2979410	-1	CG9643	886	gene	.	.
FBgn0250786	1312.57	2587.9	1808.88	1871.69	1676.4	1712.83	1458.56	2334.93	2010.77	2499.87	1880.27	1713.07	17.5216	21.8634	23.2078	20.3493	22.0238	20.2987	15.9621	15.0074	23.5129	24.5001	22.723	21.5697	chr2L	2979695	2987677	-1	Chd1	6295	gene	.	.
FBgn0025109	259.28	282.82	278.98	351.76	227.04	253.92	254.74	425.44	231.56	213.84	274.48	255.88	17.962	12.3998	18.5751	19.8471	15.4794	15.6166	14.4677	14.1907	14.0521	10.8761	17.2144	16.7201	chr2L	2988133	2990094	1	Bem46	1213	gene	.	.
FBgn0002989	47.45	88.34	69.89	45.35	43.41	48.66	51.06	84.97	55.18	76.09	51.19	52.52	1.67254	1.97068	2.3677	1.30191	1.5059	1.5227	1.47549	1.44207	1.70378	1.9691	1.63351	1.74616	chr2L	2989592	2992761	-1	okr	2384	gene	.	.
FBgn0025681	564.63	942.757	698.234	712.61	636.37	606.86	517.43	938.573	900.4	877.34	621.054	604.98	11.4967	12.1487	13.6642	11.8176	12.7522	10.9699	8.63734	9.20153	16.0598	13.1153	11.4482	11.6191	chr2L	2992962	2998614	1	CG3558	4127	gene	.	.
FBgn0031488	6.48733	14.1637	9.79233	9.221	11.8087	9.01567	10.031	18.6637	12.636	17.0253	9.77933	11.836	0.223879	0.309344	0.324792	0.259173	0.401064	0.276216	0.283797	0.310116	0.381988	0.431363	0.305529	0.385275	chr2L	3013499	3016069	1	CG17265	2435	gene	.	.
FBgn0031489	0	0.4	0.21	0	0.86	0	1	0	0.21	0.4	0	2.36	0	0.0148865	0.0118688	0	0.0497712	0	0.0482093	0	0.0108175	0.0172693	0	0.130901	chr2L	3016589	3018304	-1	CG17224	1429	gene	.	.
FBgn0031490	0.4	1.04	1.35667	2.00167	0	2.315	0.42	1	1.44	2.85	1.35333	0.806667	0.0132386	0.0217839	0.0431548	0.053956	0	0.0680202	0.0113959	0.0159354	0.0417483	0.0692513	0.0405494	0.0251823	chr2L	3018506	3021506	1	CG17264	2539	gene	.	.
FBgn0031491	744.44	1073.98	790.46	862.14	734.6	1006.72	727.83	1615.42	743.66	863.64	778.7	812.38	40.4637	36.9447	41.2942	38.1662	39.2964	48.579	32.4327	42.2768	35.4082	34.4643	38.318	41.6499	chr2L	3021307	3023169	-1	alpha4GT1	1546	gene	.	.
FBgn0031492	565.92	765.14	489.06	590.25	540.472	590.49	440.14	811.92	483.96	673.39	596.44	508.9	16.3815	14.0171	13.6061	13.9155	15.3971	15.1745	10.445	11.316	12.2716	14.3109	15.6301	13.8947	chr2L	3023233	3026439	1	CG3542	2903	gene	.	.
FBgn0031493	489.34	707.88	503.02	592.18	450.2	544.38	464.4	930.88	414.764	584.62	452.24	483.38	16.9289	15.4988	16.7254	16.6854	15.3281	16.7195	13.1713	15.5057	12.5694	14.8488	14.1639	15.7734	chr2L	3026531	3029189	-1	CG3605	2429	gene	.	.
FBgn0031494	5.98	19.62	14.24	10.46	12.54	11.92	10.64	25.1	7.6	17.64	10.2	11.74	0.418063	0.86808	0.956806	0.595577	0.862789	0.739812	0.609817	0.844881	0.465424	0.905399	0.645563	0.774155	chr2L	3029249	3030616	1	CG17219	1202	gene	.	.
FBgn0031495	1716.14	2604.3	1805.22	2040.08	1819.48	1982.96	1919.46	4044.62	1749.02	2046.42	1981.02	1667.86	97.3083	93.4562	98.3785	94.2127	101.534	99.8195	89.2264	110.422	86.8732	85.1908	101.691	89.2022	chr2L	3030560	3032300	1	GABPI	1482	gene	.	.
FBgn0031496	3	1.86	9.86	0	0	4.34	0	11.34	3.68	0	3.42	3	0.0907801	0.0356207	0.286761	0	0	0.116591	0	0.16522	0.0975464	0	0.0936899	0.0856268	chr2L	3032208	3035348	-1	CG17258	2777	gene	.	.
FBgn0031497	522.44	818.54	485.27	613.16	558.74	625.84	482.56	970.62	478.32	573.2	621.84	503.8	22.9612	22.7676	20.4981	21.9481	24.1676	24.4188	17.3871	20.5394	18.4149	18.4954	24.7419	20.885	chr2L	3035491	3037403	-1	CG17259	1912	gene	.	.
FBgn0031498	195.16	209.9	122.2	211.68	144.28	171.2	190.2	301.9	145.12	129.84	146.84	136.88	11.8495	8.06569	7.13105	10.4678	8.62147	9.2282	9.46754	8.82578	7.71846	5.78787	8.07144	7.83914	chr2L	3037409	3038793	1	CG17260	1384	gene	.	.
FBgn0243513	228.3	260.42	193.14	209.54	189.4	209.02	280.74	439.58	206.62	168.08	182.14	192.74	40.2192	29.035	32.7018	30.0648	32.8377	32.6903	40.5461	37.286	31.8855	21.7392	29.0489	32.0271	chr2L	3039129	3039720	-1	cnir	477	gene	.	.
FBgn0031500	144.64	223.94	134.8	215.48	145.46	186.74	160.24	351.24	130.04	138.26	182.88	161.72	8.39393	8.22486	7.51865	10.1847	8.30781	9.62096	7.62369	9.81435	6.6107	5.8908	9.60816	8.85237	chr2L	3039974	3041625	1	CG17221	1448	gene	.	.
FBgn0031501	0	0	0	0	0	0	0	4	0	0.82	0	0	0	0	0	0	0	0	0	0.267504	0	0.0836189	0	0	chr2L	3042914	3043595	1	CG17261	605	gene	.	.
FBgn0042627	4.73	10.51	10.74	10.79	5.7	8.92	8.71	14.54	7.59	14.9	12.71	10.92	0.0523196	0.0735743	0.114177	0.0972053	0.0620504	0.0875936	0.0789839	0.077437	0.0735426	0.121001	0.127276	0.113932	chr2L	3043971	3055601	1	v(2)k05816	7597	gene	.	.
FBgn0003934	0	0.15	0.15	0	0	0	0.445	0	0	0.29	0.145	0	0	0.0604342	0.0917774	0	0	0	0.232246	0	0	0.135541	0.0835674	0	chr2L	3048699	3048831	1	snRNA:U5:23D	132	gene	.	.
FBgn0027571	1112.8	2720.92	1635.66	2104.08	1645.31	1560.44	1790.04	3209.2	1931.72	2453.95	1926.02	1978.83	10.3396	16	14.6067	15.9226	15.0452	12.8717	13.6353	14.357	15.7225	16.7399	16.2011	17.3425	chr2L	3056613	3068184	1	CG3523	9044	gene	.	.
FBgn0015600	1799.2	3669.61	2977.84	2481.58	2068.64	1952.94	1763.9	3057.18	2951.98	4150.01	2271.42	1976.7	14.3118	18.4739	22.7662	16.0772	16.1945	13.7915	11.5029	11.709	20.5695	24.2363	16.3573	14.8312	chr2L	3068337	3144613	-1	toc	10564	gene	.	.
FBgn0005779	15.52	14.3633	22.5733	17.6867	12.99	12.62	9.59333	29.6	10.24	17.0933	14.22	15.14	1.23036	0.720634	1.71992	1.14196	1.01348	0.888184	0.623485	1.12983	0.711104	0.994871	1.02056	1.1321	chr2L	3109670	3110730	1	PpD6	1060	gene	.	.
FBgn0031504	4.52	15.5	6.74	10.2	7.74	9.4	16.64	24.72	16.58	25.26	6.16	13.5	0.509149	1.10499	0.729692	0.935776	0.858052	0.940023	1.53666	1.34071	1.63601	2.08901	0.628181	1.43436	chr2L	3128718	3129464	1	CG15403	746	gene	.	.
FBgn0031505	908.6	1448.82	842.22	988.94	861.42	943.568	1918.15	2969.2	667.92	690.22	1090.18	970.08	164.551	166.058	146.597	145.869	153.535	151.707	284.792	258.909	105.961	91.7731	178.74	165.712	chr2L	3145123	3145719	-1	CG12400	464	gene	.	.
FBgn0011648	444.909	635.445	469.274	522.355	373.772	406.412	230.058	670.505	639.295	755.928	340.208	452.015	14.1082	12.7526	14.3021	13.4906	11.6647	11.4412	5.98074	10.2372	17.758	17.5987	9.76655	13.5198	chr2L	3146482	3159630	-1	Mad	2650	gene	.	.
FBgn0260817	263.23	510.16	262.88	351.65	320.76	416.54	318.067	652.12	385.35	398.53	312.1	317.217	9.94595	12.1994	9.54643	10.8215	11.9277	13.9724	9.85249	11.8637	12.7544	11.0553	10.6758	11.3054	chr2L	3159954	3162403	1	gkt	2224	gene	.	.
FBgn0051953	58.32	114.53	46.39	67.91	65.93	83.65	74.3	135.84	76	68.86	58.08	52.58	7.7299	9.60717	5.90954	7.33086	8.60014	9.84297	8.07351	8.66891	8.82396	6.70076	6.96915	6.57348	chr2L	3162513	3163147	1	CG31953	634	gene	.	.
FBgn0014906	1515.38	2354.48	1538.12	2028.89	1577.91	1652.38	1252.37	2693.04	1536.23	2039.64	1684.8	1594.92	56.0233	55.0885	54.6524	61.0898	57.4111	54.2324	37.9575	47.9369	49.7505	55.3605	56.3885	55.6165	chr2L	3163645	3168999	1	Hydr2	2273	gene	.	.
FBgn0011985	0.28	0.27	0	0	0.22	0	0.05	0.15	0.6	0	0.05	0	0.283482	0.173002	0	0	0.219208	0	0.0415006	0.0731205	0.532124	0	0.0458284	0	chr2L	3169580	3169663	1	tRNA:S7:23Eb	83	gene	.	.
FBgn0085435	94.46	174.9	79.16	102.28	78.72	80.42	80.38	159.98	66.16	94.98	59.6	80.7	3.57553	4.18989	2.87986	3.15318	2.93254	2.70247	2.49435	2.91567	2.19372	2.63952	2.04238	2.88128	chr2L	3169811	3172751	-1	CG34406	2220	gene	.	.
FBgn0011984	0.136	0.115	0	0	0.23	0	0	0.125	0.13	0	0	0	0.137691	0.073686	0	0	0.229172	0	0	0.0609338	0.115293	0	0	0	chr2L	3173001	3173084	-1	tRNA:S7:23Ea	83	gene	.	.
FBgn0051698	0	0	0	0	0	0	0	0	0	0	0	0	0	0	0	0	0	0	0	0	0	0	0	0	chr2L	3173268	3173826	-1	CG31698	492	gene	.	.
FBgn0031512	0	0	0	0	0	0	0	0	1	0	0	0	0	0	0	0	0	0	0	0	0.198411	0	0	0	chr2L	3173990	3174425	1	CG15404	371	gene	.	.
FBgn0085422	11.51	51.46	56.9	60.948	29.38	16.36	77.88	128.88	68.525	74.14	47.64	56.52	0.335023	0.947956	1.59178	1.44485	0.841621	0.422752	1.85841	1.8062	1.7472	1.58435	1.25536	1.55174	chr2L	3175110	3199620	-1	CG34393	2887	gene	.	.
FBgn0031513	0.84	0	0.22	0.51	0.42	1.06	1.84	0.86	0.42	0.728	1.48	0	0.0321434	0	0.00809112	0.0158946	0.0158172	0.03601	0.0577229	0.015845	0.0140785	0.0204524	0.051271	0	chr2L	3269435	3271806	1	CG3347	2196	gene	.	.
FBgn0031514	1.53	6.65	5.39	3.87	0.65	0.75	2.04	4.51	5.25	4.64	3.91	1.7	0.0446111	0.122714	0.151047	0.0919025	0.0186522	0.0194141	0.0487639	0.0633153	0.134093	0.0993276	0.103211	0.0467541	chr2L	3275792	3280533	-1	CG3332	2882	gene	.	.
FBgn0031515	0	1	0	0	0	0	0.58	3	13.28	4	0	0.4	0	0.0180707	0	0	0	0	0.0135769	0.0412437	0.33216	0.0838525	0	0.0107729	chr2L	3291243	3294682	-1	CG9664	2943	gene	.	.
FBgn0031516	30.58	67.08	43.8	62.26	35.58	33.42	21.44	53.72	26.1133	24.34	26.94	35.52	0.83731	1.16242	1.15264	1.38843	0.958784	0.81238	0.481272	0.708215	0.626332	0.489294	0.667795	0.917361	chr2L	3294924	3303129	-1	CG9663	3069	gene	.	.
FBgn0031517	0	0	0	0	0	0	0.4	0	0	0.44	0.4	0	0	0	0	0	0	0	0.0166705	0	0	0.016422	0.018409	0	chr2L	3309220	3311684	1	CG15406	1653	gene	.	.
FBgn0031518	4.66	0	4	2.7	0	1.34	8.2	7.48	1	1	4.44	4.88	0.164257	0	0.13551	0.0775118	0	0.0419322	0.236957	0.126947	0.0308769	0.0258785	0.141684	0.162247	chr2L	3313345	3317086	1	CG3277	2384	gene	.	.
FBgn0031519	0	0.56	0	0	0	0	0.14	0.64	0	0	0	0	0	0.0171753	0	0	0	0	0.00556214	0.0149333	0	0	0	0	chr2L	3317474	3319872	-1	CG3326	1734	gene	.	.
FBgn0031520	0.94	2.94	0	0	0	1.78	0.86	0	0	0	1	0	0.0431169	0.0853468	0	0	0	0.0724843	0.0323397	0	0	0	0.0415257	0	chr2L	3320253	3323141	1	CG8837	1832	gene	.	.
FBgn0053281	0	0	0	0	0.03	0	0	0	0	0	0	0	0	0	0	0	0.00154774	0	0	0	0	0	0	0	chr2L	3324232	3326637	1	CG33281	1603	gene	.	.
FBgn0053282	0	0	0	0	0	0	0	0	0	0	0	0	0	0	0	0	0	0	0	0	0	0	0	0	chr2L	3327934	3329625	1	CG33282	1389	gene	.	.
FBgn0031522	0	0	0	0	0	0	0	0	0	0	0	0	0	0	0	0	0	0	0	0	0	0	0	0	chr2L	3330951	3332878	1	CG3285	1614	gene	.	.
FBgn0031523	0	0	0	0	0.42	0	0	0.4	0.82	0.84	0	0	0	0	0	0	0.0246869	0	0	0.0115025	0.0429002	0.0368325	0	0	chr2L	3332909	3334723	1	CG15408	1407	gene	.	.
FBgn0020445	14.7387	29.5847	25.1683	19.6593	16.5417	18.107	16.8827	33.0047	24.0407	33.2817	19.2607	16.8983	0.263012	0.334121	0.431662	0.285727	0.290511	0.286858	0.246988	0.283578	0.3758	0.436036	0.311161	0.284433	chr2L	3334869	3355000	-1	E23	4709	gene	.	.
FBgn0031526	1	0	0	0	0	0	2	0	0	0.04	0	1	0.0897779	0	0	0	0	0	0.147203	0	0	0.00263651	0	0.0846815	chr2L	3357682	3358618	1	CG8838	936	gene	.	.
FBgn0085423	939.475	2027.19	1837.76	1742.98	1225.29	1632.47	1009.12	2004.84	1719.17	2293.38	1379.61	1549.86	12.8409	17.5358	24.1421	19.403	16.4822	19.8089	11.3077	13.1939	20.5838	23.0138	17.0713	19.9813	chr2L	3358638	3373047	-1	CG34394	6148	gene	.	.
FBgn0031528	1	0.78	0	0	0.42	1	0	1.96	0.82	0	0.88	1.68	0.0450816	0.0222543	0	0	0.0186344	0.0400224	0	0.0425438	0.0323823	0	0.0359153	0.0714377	chr2L	3373565	3375711	-1	CG15412	1864	gene	.	.
FBgn0031529	768.88	1161.46	496.18	714.48	680.12	687.08	828.6	1683.64	530.74	718.78	561.62	518.44	86.8423	83.0227	53.8623	65.7245	75.6004	68.8944	76.7246	91.5593	52.5107	59.6031	57.4265	55.2319	chr2L	3375883	3376686	-1	CG9662	744	gene	.	.
FBgn0016698	671.16	1056.78	568.04	774.34	641.46	778.72	699.7	1367.18	628.52	639.32	687.76	635.32	40.6626	40.5204	33.0766	38.209	38.2476	41.8846	34.7535	39.8819	33.3566	28.4373	37.7227	36.3062	chr2L	3377006	3378586	1	Ptpa	1387	gene	.	.
FBgn0259949	0	0	0	0	0	0	0	0	0	0	0	0	0	0	0	0	0	0	0	0	0	0	0	0	chr2L	3387390	3387743	-1	Sfp23F	286	gene	.	.
FBgn0259950	0	0	0	0	0	0	0	0	0	0	0	0	0	0	0	0	0	0	0	0	0	0	0	0	chr2L	3387896	3388496	-1	CG42460	539	gene	.	.
FBgn0085204	1.64	1.11	0	0.57	0.83	1.09	0	0.92	0.64	0	0.84	1.15	0.207862	0.0890379	0	0.0588399	0.103532	0.122649	0	0.0561436	0.0710568	0	0.0963848	0.137483	chr2L	3398021	3398684	1	CG34175	663	gene	.	.
FBgn0031530	1516.24	2812.03	1755.85	1918.03	1255.99	1482.37	1416.38	3111.09	1919.16	2427.01	1078.01	706.103	38.1019	44.7217	42.4073	39.2555	31.0622	33.0704	29.1794	37.6419	42.2458	44.7766	24.5244	16.7366	chr2L	3404458	3422952	-1	pgant2	3344	gene	.	.
FBgn0031531	0	1.36	1	1	0	1	0.01	4.74	0	4	0.745	1	0	0.123216	0.137588	0.116593	0	0.12709	0.00117361	0.326713	0	0.420405	0.0965519	0.135029	chr2L	3410602	3411189	1	CG8840	587	gene	.	.
FBgn0051952	4.43	5.62	2.9	1.596	3.11	7.74	3.58	9.21	4.02	8.24	6.7	9.3	0.51775	0.415693	0.325752	0.15192	0.35772	0.803085	0.343018	0.518271	0.411563	0.707041	0.708906	1.02522	chr2L	3416691	3417410	1	CG31952	719	gene	.	.
FBgn0031533	536.24	1027.32	520.7	550.94	591.44	522.18	616.3	1382.3	574.26	453.06	384.44	461.22	33.6782	40.8334	31.4304	28.1811	36.5566	29.1148	31.7321	41.7996	31.5931	20.8903	21.8582	27.3222	chr2L	3445995	3447591	1	CG2772	1338	gene	.	.
FBgn0031534	691.82	1098.5	600.3	789.24	711.54	802.62	565.75	1119.5	663.74	747.515	693.11	668.11	28.638	28.7786	23.8831	26.6087	28.9878	29.496	19.1996	22.3127	24.0681	22.718	25.9746	26.0865	chr2L	3449684	3452106	1	CG2774	2030	gene	.	.
FBgn0031535	254.38	366.14	211.86	234.56	217.7	221.02	284.38	480.46	149.42	233.2	231.22	215.16	22.9604	20.9152	18.3788	17.2431	19.3384	17.7105	21.0432	20.8802	11.814	15.4534	18.8938	18.3179	chr2L	3452449	3453596	1	CG12795	931	gene	.	.
FBgn0031536	317.06	600.18	414.52	501.3	440.48	434.56	329.5	589.96	397.26	528.54	338.6	380.9	8.95571	10.729	11.2532	11.5324	12.2448	10.8971	7.63012	8.02346	9.8294	10.9607	8.6585	10.1482	chr2L	3453695	3457058	-1	Cog3	2975	gene	.	.
FBgn0031537	579.22	1063.8	793.42	900.84	853.88	843.54	584.94	1163.58	890.26	1119.62	903.98	753.04	17.3337	20.1478	22.8205	21.9564	25.1485	22.4108	14.3508	16.7658	23.3378	24.5991	24.4909	21.2562	chr2L	3457327	3460371	1	sec5	2808	gene	.	.
FBgn0031538	1.76	7.78	4.98	15.18	4	9.66	2.08	6.62	28.58	6.68	9.38	5	0.0995266	0.278437	0.270663	0.699139	0.222614	0.484962	0.0964289	0.180246	1.41574	0.277334	0.480205	0.266695	chr2L	3460313	3461975	-1	CG3246	1486	gene	.	.
FBgn0005616	670.755	1073.28	743.702	880.192	896.625	890.117	621.156	1113.98	1089.83	1156.29	747.183	787.962	14.6441	14.8297	15.6052	15.6509	19.2652	17.2524	11.1177	11.7099	20.8426	18.5339	14.768	16.2264	chr2L	3462211	3466111	-1	msl-2	3849	gene	.	.
FBgn0021967	1790.36	2827.02	1742.5	1977.6	1892.8	1906.4	3152.26	5255.1	1575.36	1581.01	1905.46	1757.18	210.123	209.982	196.552	189.032	218.627	198.633	303.299	296.957	161.959	136.228	202.455	194.521	chr2L	3466160	3467326	1	Pdsw	716	gene	.	.
FBgn0031540	8.94	18.42	7.52	10.68	8.16	6.52	6.66	14.05	8.76	23.14	6.25	9.58	0.295534	0.385371	0.238924	0.287545	0.265477	0.191347	0.180493	0.223628	0.253669	0.561609	0.187045	0.298713	chr2L	3467414	3470007	-1	CG3238	2542	gene	.	.
FBgn0051776	0.22	1	1.66	0.22	0	0	0	0	0	0	0	0.22	0.00937478	0.0269686	0.067986	0.0076353	0	0	0	0	0	0	0	0.0088426	chr2L	3470180	3472368	1	CG31776	1972	gene	.	.
FBgn0051956	1.25	2.5	1.52	0.9	0.64	2.25	0	0.5	3.29	1.28	8.52	1.25	0.0434949	0.0550539	0.0508329	0.0255056	0.0219167	0.0695048	0	0.00837682	0.100281	0.0326993	0.268389	0.0410258	chr2L	3472733	3475338	1	pgant4	2415	gene	.	.
FBgn0261560	3	4.94	6.64	3	4	4	14.84	64.22	16	4	1.6	5.84	0.33302	0.347054	0.70842	0.271229	0.436994	0.394197	1.35052	3.43242	1.55583	0.325994	0.160793	0.611479	chr2L	3478432	3479612	1	Thor	757	gene	.	.
FBgn0031542	0.42	0	0	0.42	12.6	0	0	0.88	7	14.5133	0	1	0.0255565	0	0	0.0208145	0.754551	0	0	0.0257819	0.373116	0.648365	0	0.0573946	chr2L	3480753	3491048	-1	CG15414	1381	gene	.	.
FBgn0014396	35.98	78.12	42.62	64.75	32.72	22.44	62.496	129.93	40.96	69.86	77.4533	80.44	0.497364	0.683432	0.566239	0.728984	0.445136	0.275385	0.708244	0.864776	0.495983	0.708994	0.969283	1.04883	chr2L	3493984	3507754	-1	tim	6079	gene	.	.
FBgn0051954	0	0	0	0	0	1	0	0	0	0	0	0	0	0	0	0	0	0.0777103	0	0	0	0	0	0	chr2L	3509056	3510082	-1	CG31954	960	gene	.	.
FBgn0053123	294.28	686.16	487.08	685.78	577.02	538.14	390.84	725.9	451.56	912.74	733.92	523.9	6.51277	9.61059	10.3604	12.361	12.5679	10.5731	7.09122	7.73504	8.75415	14.8304	14.7045	10.9363	chr2L	3510475	3514662	-1	CG33123	3797	gene	.	.
FBgn0031544	1750.4	2686.2	1467.39	2179.56	1848.84	2017.12	1987.52	3151.4	1482.28	1822.16	1608.46	1749.58	80.9075	78.5796	65.1884	82.0513	84.1041	82.7728	75.3148	70.1352	60.0172	61.8356	67.3068	76.2789	chr2L	3514735	3517111	1	CG17593	1818	gene	.	.
FBgn0031545	7.84	5.11667	3.45	3.968	3.55667	2.31	3.17	3.004	3.73	4.37	7.33333	2.06	0.271563	0.112166	0.114854	0.111942	0.121245	0.0710347	0.0900184	0.0500997	0.113177	0.111131	0.229961	0.067304	chr2L	3517271	3519697	-1	CG3213	2426	gene	.	.
FBgn0031546	0	0	0	0	1	0	0	0.21	0	0	0	0	0	0	0	0	0.0369697	0	0	0.00379822	0	0	0	0	chr2L	3520260	3522555	1	CG8851	2237	gene	.	.
FBgn0031547	0	0	0	0	0	0	0.66	0	0	0	0	0	0	0	0	0	0	0	0.0371471	0	0	0	0	0	chr2L	3522592	3523960	-1	Sr-CIV	1224	gene	.	.
FBgn0031548	0.4	1.26	1.26	0.44	0.008	1.3	7.44	3.7	1.24	0.4	2	1.26	0.0153134	0.0305282	0.0463612	0.0137192	0.000301416	0.0441833	0.233508	0.0682014	0.041584	0.0112427	0.0693167	0.0454988	chr2L	3525131	3527588	1	CG8852	2195	gene	.	.
FBgn0031549	3.22	1.4	5.7	1	8.52	1.72	4	10.36	0	0	3.54	1.98	0.115338	0.031737	0.19623	0.0291731	0.300347	0.0546953	0.117461	0.178673	0	0	0.114794	0.0668962	chr2L	3527385	3530317	-1	Spindly	2346	gene	.	.
FBgn0031550	0	0	1	1	0	0	0	12.2	0	0	0	1	0	0	0.0661459	0.0560525	0	0	0	0.404269	0	0	0	0.0649155	chr2L	3530901	3532526	1	CG8853	1221	gene	.	.
FBgn0024244	0.16	1.683	0.213333	0.24	0.605	0.18	0.886667	0.982333	3.1	0.815	0.16	0	0.0054258	0.03612	0.00695306	0.00662858	0.0201914	0.00541902	0.0246503	0.0160392	0.0920873	0.0202909	0.00491203	0	chr2L	3539249	3548086	1	drm	2478	gene	.	.
FBgn0004892	13.7297	18.2717	10.1573	12.8337	9.319	11.975	8.43467	18.4823	13.273	13.0483	9.965	12.445	0.441536	0.371881	0.313949	0.336141	0.294945	0.341889	0.222378	0.286183	0.373912	0.308079	0.290122	0.377503	chr2L	3578008	3580766	-1	sob	2613	gene	.	.
FBgn0002985	11.9487	18.6063	9.92567	11.573	6.48733	8.62333	8.24733	19.103	18.2367	14.805	10.4287	10.524	0.428541	0.422332	0.342141	0.338052	0.228984	0.27457	0.242496	0.32988	0.572944	0.389836	0.33861	0.356019	chr2L	3604220	3606748	-1	odd	2343	gene	.	.
FBgn0015663	0.4	0.4	0.4	0.4	0.8	0.8	0	0.4	1	0.4	0.8	0.4	0.0187781	0.0118843	0.0180478	0.0152939	0.0369614	0.0333416	0	0.00904135	0.0411231	0.0137865	0.0340001	0.0177122	chr2L	3619189	3621573	1	Dot	1790	gene	.	.
FBgn0031554	0	0	0	0	0	0	0	0	0	0	0	0	0	0	0	0	0	0	0	0	0	0	0	0	chr2L	3621088	3621681	-1	CG15418	108	gene	.	.
FBgn0000721	8.97167	10.5317	9.52167	7.65667	8.09833	5.34	13.3283	18.6883	8.52067	9.425	6.48333	8.893	0.108072	0.080289	0.110236	0.0751179	0.0960065	0.0571063	0.131623	0.10839	0.0899097	0.0833529	0.0707025	0.101043	chr2L	3622069	3656951	-1	for	6976	gene	.	.
FBgn0085369	4.46733	12.588	3.874	7.37733	1.78	1.43267	4.44667	29.4753	23.102	6.42	4.34333	5.73667	0.142955	0.254934	0.119147	0.192272	0.0560579	0.0407005	0.116655	0.454141	0.647581	0.15083	0.125826	0.173153	chr2L	3662743	3691743	1	CG34340	2626	gene	.	.
FBgn0259951	0.004	0.03	0.004	0.004	0	1.004	0	0	0.004	0	0	0.004	0.000693049	0.00328961	0.000666096	0.000564454	0	0.154434	0	0	0.000607096	0	0	0.000653706	chr2L	3668014	3668551	-1	Sfp24Ba	485	gene	.	.
FBgn0259953	0.88	0	0	0	0	0	0	0	0.44	0	0	0	0.191576	0	0	0	0	0	0	0	0.0839083	0	0	0	chr2L	3668689	3669134	-1	CG42463	386	gene	.	.
FBgn0259952	0	0	0	0	0	11.82	0	0	0	0	0	0	0	0	0	0	0	1.92531	0	0	0	0	0	0	chr2L	3669259	3669775	-1	Sfp24Bb	458	gene	.	.
FBgn0261054	0	0.42	0	0	0	0	0	0.42	0.42	0	0	0	0	0.0575682	0	0	0	0	0	0.0437969	0.0796814	0	0	0	chr2L	3670129	3670581	-1	Sfp24Bc	388	gene	.	.
FBgn0031558	0	0	0	0	1	0	0.34	0	0	0	0	0	0	0	0	0	0.236966	0	0.0671145	0	0	0	0	0	chr2L	3692125	3692588	-1	CG16704	349	gene	.	.
FBgn0031559	0	0	0	0	0	0	1	0	0	0	0	1	0	0	0	0	0	0	0.162097	0	0	0	0	0.186499	chr2L	3692697	3693182	-1	CG3513	425	gene	.	.
FBgn0051779	0	0	0	0	0	4.04	1	0	0	0.4	0	0.12	0	0	0	0	0	0.876138	0.200265	0	0	0.0717377	0	0.0276495	chr2L	3693477	3693889	-1	Acp24A4	344	gene	.	.
FBgn0031560	0	0	0	0	0	0	0	0	0	0	0	1	0	0	0	0	0	0	0	0	0	0	0	0.243135	chr2L	3695026	3695406	-1	CG16713	326	gene	.	.
FBgn0031561	0	0	0	0.4	0	0	0	0	0	0	0	1	0	0	0	0.0752089	0	0	0	0	0	0	0	0.217752	chr2L	3696238	3696661	-1	CG16712	364	gene	.	.
FBgn0031562	0.9	1.84	1.28	1.92	1.6	0.9	1.28	6.24	1.54	1.86	1.86	1.26	0.119666	0.154834	0.163573	0.207919	0.20937	0.106237	0.139526	0.399479	0.179367	0.181569	0.223892	0.158022	chr2L	3697240	3697872	-1	CG3604	632	gene	.	.
FBgn0031563	0	3	0	0	1.93333	0.133333	0	1.168	5.128	0	0.64	0.168	0	0.276032	0	0	0.276624	0.0172092	0	0.0817601	0.65307	0	0.0842354	0.0230381	chr2L	3698449	3699091	-1	CG10031	578	gene	.	.
FBgn0259954	0	0	0	0	0	0	0	0	0	0	0	0	0	0	0	0	0	0	0	0	0	0	0	0	chr2L	3699491	3699819	1	CG42464	266	gene	.	.
FBgn0259955	0	0	0	0	0	0	0	0	0	0	0	0	0	0	0	0	0	0	0	0	0	0	0	0	chr2L	3700243	3700529	1	CG42465	224	gene	.	.
FBgn0259956	0.13	0	0.12	0	0	0	0.2	0	0.13	0.303	0.092	0	0.0302609	0	0.0268468	0	0	0	0.0381668	0	0.0265079	0.0517823	0.0193876	0	chr2L	3700672	3701088	1	Sfp24C1	361	gene	.	.
FBgn0259957	0	0	0	0	0	0	0	0	0	0	0	0	0	0	0	0	0	0	0	0	0	0	0	0	chr2L	3701305	3701604	1	CG42467	251	gene	.	.
FBgn0031564	0	0	0	0	0	0	0	0.88	0	0	0	0	0	0	0	0	0	0	0	0.0901388	0	0	0	0	chr2L	3703657	3704253	1	CG2816	395	gene	.	.
FBgn0051778	0	0	0	0.14	0	0	0	0	1	0	0	0	0	0	0	0.00993943	0	0	0	0	0.0763594	0	0	0	chr2L	3704104	3705462	-1	CG31778	964	gene	.	.
FBgn0051777	0.4	2.52	2.2	2.32	0.44	0.88	1.32	2.6	3.96	0.44	0.82	0.86	0.0861868	0.343638	0.455592	0.407131	0.0933039	0.168332	0.23317	0.269734	0.747429	0.069604	0.159953	0.174783	chr2L	3706541	3707060	-1	CG31777	390	gene	.	.
FBgn0015376	6.58	17.52	2.26	6	6.2	11.42	7.76	23.48	6.36	4.67	16.14	9	0.173987	0.293188	0.0574345	0.129213	0.161343	0.268078	0.168217	0.298931	0.147313	0.0906586	0.38636	0.224467	chr2L	3707224	3711674	-1	cutlet	3178	gene	.	.
FBgn0051955	1.2	2.55333	1.86667	1.48	1	0.14	2.53333	4.67333	1.89333	2.26667	1.36667	2.8	0.153483	0.206684	0.229467	0.154172	0.125877	0.0158969	0.265638	0.287798	0.212129	0.212847	0.158249	0.337798	chr2L	3712154	3712862	-1	CG31955	657	gene	.	.
FBgn0031566	544.48	951.76	570.32	747.88	600.5	667.28	495.5	1050.6	684.06	773.94	576.46	626.98	15.8867	17.5752	15.9935	17.7726	17.2438	17.2848	11.8526	14.7595	17.484	16.5791	15.2272	17.2554	chr2L	3713372	3716813	1	CG2818	2880	gene	.	.
FBgn0040104	1	0	1	4	0	0	2	2	0	0	0	1	0.0988614	0	0.0950166	0.322071	0	0	0.162097	0.0952001	0	0	0	0.0932493	chr2L	3716878	3717728	-1	lectin-24A	850	gene	.	.
FBgn0003386	678.435	1226.93	674.527	714.37	583.55	693.77	683.21	1218.01	979.42	1147.41	597.6	703.58	19.5576	22.3845	18.6887	16.7724	16.5558	17.7552	16.1465	16.9059	24.7326	24.2843	15.5961	19.1311	chr2L	3718185	3727587	1	Shaw	2915	gene	.	.
FBgn0031568	54.335	169.08	170.51	110.437	85.72	106.01	62.625	181.067	164.162	215.967	121.779	125.882	1.32498	2.60941	3.99625	2.19335	2.05721	2.29499	1.25197	2.12593	3.50669	3.8665	2.68843	2.89542	chr2L	3745690	3752309	1	CG10019	3446	gene	.	.
FBgn0051959	152.703	217.12	118.87	171.02	141.84	139.39	167.73	189.633	185.7	225.233	165.947	157.053	13.8127	12.4294	10.3342	12.5992	12.6268	11.1935	12.4382	8.25896	14.7142	14.9576	13.5893	13.3997	chr2L	3757629	3759212	1	CG31959	929	gene	.	.
FBgn0051772	158.755	364.315	296.055	259.233	188.462	231.683	192.94	344.083	370.802	463.82	245.503	290.44	2.4469	3.55375	4.38566	3.25421	2.85877	3.17021	2.43797	2.55349	5.0064	5.24855	3.42566	4.22245	chr2L	3760066	3768191	1	CG31772	5452	gene	.	.
FBgn0004893	1.88	0.687333	2.062	0.253333	2.26	0.24	0.658333	0.653	10.444	0.899667	1.48667	0.416667	0.0376862	0.0087199	0.039727	0.00413601	0.044586	0.0042711	0.010819	0.00630258	0.183394	0.0132406	0.0269796	0.00787829	chr2L	3771704	3784129	1	bowl	4192	gene	.	.
FBgn0051960	0.32	0	0	0	0.26	0	0	0	0.26	0	0	0	0.0470933	0	0	0	0.0376573	0	0	0	0.0335179	0	0	0	chr2L	3784944	3785515	1	CG31960	571	gene	.	.
FBgn0051958	0.32	0	0	0	0.26	0	0	0	0.26	0	0	0	0.0566111	0	0	0	0.045268	0	0	0	0.040292	0	0	0	chr2L	3785817	3786292	1	CG31958	475	gene	.	.
FBgn0031571	1.77333	10.4667	5.13333	1.35333	2.69333	10.0333	2.66	4.8	2.69333	3.7	3.47667	5.58	0.0159223	0.0594764	0.0442984	0.00989659	0.0237997	0.079977	0.0195801	0.020751	0.0211836	0.0243904	0.0282603	0.0472573	chr2L	3790661	3802245	1	CG3921	9359	gene	.	.
FBgn0021800	1586.56	2513.45	1763.25	2114.15	1444.43	1739.55	1616.09	2839.79	2009.86	2159.36	1845.23	1806.39	41.2123	41.3202	44.0209	44.7273	36.9261	40.1156	34.4155	35.5172	45.7331	41.1811	43.3929	44.2589	chr2L	3803579	3809064	1	l(2)k16918	3235	gene	.	.
FBgn0031573	135.78	169.2	149.46	191.28	140.48	173.24	85.6	215.3	148.76	133.58	131.84	141.76	4.71288	3.71682	4.98596	5.40736	4.79878	5.3383	2.4358	3.59812	4.52304	3.40402	4.14281	4.64112	chr2L	3810797	3813407	-1	CG3407	2421	gene	.	.
FBgn0003430	5.27667	5.99067	11.3147	11.483	0.583333	2.69	16.4373	16.3733	5.556	3.97233	8.57	5.602	0.303913	0.218366	0.626332	0.538655	0.0330653	0.137546	0.776138	0.454055	0.280315	0.167972	0.446857	0.304335	chr2L	3825678	3827137	1	slp1	1459	gene	.	.
FBgn0004567	1.24	4.06	6.14	14.04	2.08	0.4	6.5	20.04	0.4	1.24	4	2.22	0.0441338	0.0914525	0.210035	0.406988	0.0728583	0.012639	0.189662	0.343422	0.0124711	0.032402	0.128886	0.0745283	chr2L	3836840	3839201	1	slp2	2361	gene	.	.
FBgn0031574	1.10667	0.333333	4.32667	0.84	0.298333	2.12	0.738333	1.51167	0.62	0.956667	0.713333	1.39167	0.0264718	0.00504622	0.0994703	0.0163648	0.0070232	0.0450202	0.0144789	0.0174102	0.0129913	0.0168007	0.0154475	0.0313994	chr2L	3862679	3867507	1	CG3964	3513	gene	.	.
FBgn0031575	817.38	1493.29	949.52	1179.51	944.2	1260.52	794.4	1555.75	1046.67	1330.88	1023.64	1026.74	22.6239	26.1583	25.2593	26.5896	25.7202	30.9741	18.026	20.7331	25.3775	27.0448	25.65	26.8054	chr2L	3867712	3871425	1	Cep97	3036	gene	.	.
FBgn0051957	98.6	102.74	56.58	89.9	95.8	83.56	110.66	237.72	56.24	56.86	87.66	70.6	12.2206	8.05889	6.73987	9.07487	11.6855	9.19429	11.2441	14.1861	6.10597	5.17396	9.83591	8.25352	chr2L	3871478	3872458	-1	CG31957	678	gene	.	.
FBgn0000256	295.197	716.268	444.162	415.102	354.986	397.421	641.868	933.862	439.114	432.572	347.629	385.35	3.99325	6.1321	5.77468	4.57334	4.72598	4.77275	7.11831	6.08244	5.20337	4.29609	4.25723	4.91686	chr2L	3872656	3902860	-1	capu	6212	gene	.	.
FBgn0051774	35.3183	43.019	58.4307	53.052	34.568	43.321	65.4327	128.931	56.1573	19.5347	93.5927	70.6123	0.678682	0.523174	1.07914	0.830296	0.653742	0.739041	1.03081	1.1929	0.945293	0.275596	1.62819	1.27987	chr2L	3905522	3947160	-1	fred	4373	gene	.	.
FBgn0051773	0	0	0.98	2	0.4	0	1	2	0	0	0	2	0	0	0.0316595	0.0547521	0.0132322	0	0.0275564	0.032368	0	0	0	0.0634095	chr2L	3911788	3914288	-1	CG31773	2500	gene	.	.
FBgn0085205	0	0	0	0	0	0	0	4.4	0	0	0	0	0	0	0	0	0	0	0	0.446176	0	0	0	0	chr2L	4004081	4004480	1	CG34176	399	gene	.	.
FBgn0031579	0	1.742	1.23133	0.786	1.17	1.93333	0.69	3.43	1.2	0.58	2.29	0.49	0	0.293175	0.314707	0.170234	0.306204	0.456425	0.150427	0.439171	0.279533	0.113237	0.551304	0.122906	chr2L	4005054	4005370	1	CG15422	316	gene	.	.
FBgn0031580	2	0.0333333	0	0	0.1	0	0.0333333	0.0333333	0.0333333	0.1	0	0.1	0.318304	0.00335746	0	0	0.0156631	0	0.00434918	0.0025543	0.00464712	0.0116846	0	0.0150117	chr2L	4006039	4006567	1	CG15423	528	gene	.	.
FBgn0031581	0	0.4	0.82	0.4	0.21	0	0	0	0	0	0	0.8	0	0.0386779	0.120412	0.0497746	0.0315768	0	0	0	0	0	0	0.11529	chr2L	4007688	4008999	1	CG10039	550	gene	.	.
FBgn0000547	567.385	1169.39	980.15	1043.26	746.75	765.45	607.854	1355.04	1149.36	1543.8	981.81	1004.74	8.37201	10.9202	13.9001	12.5375	10.8441	10.027	7.35306	9.62689	14.856	16.7241	13.1152	13.9838	chr2L	4031377	4115059	1	ed	5695	gene	.	.
FBgn0086032	0.16	0.26	2.94	1.7	0.24	0.16	0.12	2.16	2.3	0.903333	0.22	1.1	0.114916	0.118182	2.02946	0.994428	0.169643	0.10202	0.0706575	0.746955	1.44704	0.47633	0.143047	0.745197	chr2L	4085888	4086005	1	snoRNA:Me28S-C437	117	gene	.	.
FBgn0020376	0	0	0	0	0	0	0	0	0	0	0	0	0	0	0	0	0	0	0	0	0	0	0	0	chr2L	4120361	4121442	1	Sr-CIII	966	gene	.	.
FBgn0014033	1.38733	4.279	1.394	1.83667	1.5	1.89333	3.01333	5.283	3.36333	2.075	3.28333	3.24067	0.0572596	0.111771	0.0552972	0.0617395	0.0609291	0.0693743	0.101961	0.104985	0.121599	0.0628762	0.122682	0.12616	chr2L	4121719	4124002	1	Sr-CI	2036	gene	.	.
FBgn0031585	0	0	0	0	0	0	0	0	0	0	0	0	0	0	0	0	0	0	0	0	0	0	0	0	chr2L	4149277	4151203	1	CG2955	1926	gene	.	.
FBgn0026394	0.4	0	0	0	0	0	0	0	0	0	0	0	0.0279641	0	0	0	0	0	0	0	0	0	0	0	chr2L	4164687	4166134	-1	Or24a	1202	gene	.	.
FBgn0051961	766.56	966.94	661.5	847.7	658.64	793.54	804.247	1494.02	414.34	622.56	667	731.2	43.5241	34.7459	36.0983	39.2004	36.8042	39.9997	37.4361	40.8433	20.6079	25.9517	34.2852	39.1597	chr2L	4186243	4187789	-1	CG31961	1480	gene	.	.
FBgn0040102	0.8	0.8	0.2	2.8	0.8	0	0.42	0.2	3.4	0.02	0.4	0.4	0.0577541	0.0365513	0.013877	0.164632	0.0568393	0	0.0248576	0.0069519	0.215013	0.00106004	0.0261427	0.0272378	chr2L	4188121	4189285	1	lectin-24Db	1164	gene	.	.
FBgn0031589	293.065	384.81	355.527	412.49	268.5	353.46	305.82	594.837	285.33	409.9	356.297	301.66	8.11162	6.74078	9.45777	9.2987	7.31398	8.68536	6.93948	7.92724	6.91807	8.32956	8.92797	7.87554	chr2L	4189495	4198058	-1	CG3714	3036	gene	.	.
FBgn0001075	14.0933	24.988	27.78	33.8133	26.82	28.324	15.0167	41.0767	24.0053	22.7467	19.8	22.0633	0.0731316	0.0820621	0.138547	0.142904	0.136967	0.130482	0.0638825	0.102628	0.109117	0.0866582	0.0930152	0.107989	chr2L	4198400	4217852	-1	ft	16194	gene	.	.
FBgn0031590	1737.8	2724.7	1541.7	2225.4	2047.88	2297.38	1716.46	3404.16	1652.34	2250.68	2112.68	2019.64	61.5905	61.1157	52.5154	64.2373	71.4306	72.2854	49.8729	58.0904	51.2988	58.5637	67.7868	67.516	chr2L	4224648	4227097	-1	CG3702	2371	gene	.	.
FBgn0003941	4020.28	5975.41	2927.86	3966.1	3773.17	3738.27	6522.92	9860.45	3437.44	3602.94	3542.37	3393.64	510.322	480.038	357.199	410.03	471.368	421.271	678.808	602.65	382.223	335.772	407.079	406.323	chr2L	4227640	4228563	1	RpL40	662	gene	.	.
FBgn0031591	0	0	0.8	0.82	0.42	0.42	1.22	0	0.42	0.4	0.42	0.82	0	0	0.0810681	0.0704151	0.0435815	0.0393134	0.105454	0	0.0387909	0.0309633	0.0400898	0.0815492	chr2L	4257570	4258425	1	CG15425	797	gene	.	.
FBgn0031592	1	3.44	0	4	2	5.82	2.98	5.86	1	2.96	1.98	2	0.0784614	0.170818	0	0.255612	0.154437	0.405399	0.191686	0.221378	0.0687306	0.170509	0.140643	0.148015	chr2L	4278037	4279290	-1	Art2	1071	gene	.	.
FBgn0010473	2455.45	4934.75	4721.51	4109.49	2939.32	2842.39	2775.05	4815.62	5293.37	5658.76	3698.85	4055.09	28.9881	36.87	53.5725	39.5131	34.1508	29.7904	26.8581	27.3729	54.7411	49.0467	39.5323	45.1551	chr2L	4283145	4321233	1	tutl	7118	gene	.	.
FBgn0028482	13.98	28.22	19.86	32.68	31.96	17.22	18.4	62.4	31.12	15.42	18.68	17.32	0.431266	0.550954	0.588831	0.82108	0.970312	0.471602	0.465343	0.926838	0.840953	0.349239	0.52169	0.503971	chr2L	4324571	4331837	1	CG16857	2724	gene	.	.
FBgn0020762	982.33	1949.45	1185.93	1281.13	1178.59	1317.28	1127.78	2129.62	1667.32	1647.23	1296.83	1219.42	15.7533	19.7855	18.2787	16.733	18.6012	18.7541	14.8271	16.4436	23.4222	19.3941	18.8275	18.4453	chr2L	4333924	4345776	1	Atet	5240	gene	.	.
FBgn0031596	0	0	0	0	0	0	0	0	0	0	0	0	0	0	0	0	0	0	0	0	0	0	0	0	chr2L	4352973	4354030	1	CG15429	942	gene	.	.
FBgn0026319	7.88	13.24	6.02	10.62	6.46	17.3	6.12	13.3	10.4	8.8	5.3	6.02	0.239831	0.255027	0.176096	0.26325	0.193499	0.467444	0.152703	0.1949	0.277272	0.196636	0.146033	0.17282	chr2L	4362547	4380725	1	Traf4	2761	gene	.	.
FBgn0031597	128.36	227.94	136.34	189.36	175.38	214.38	161.34	274.88	141.92	202.78	150.98	157.14	5.50325	6.18486	5.61805	6.61215	7.40006	8.15977	5.67086	5.67431	5.33	6.38286	5.86011	6.3547	chr2L	4380506	4382719	-1	CG17612	1960	gene	.	.
FBgn0031598	544.04	803.72	590.94	840.46	683.34	718.2	484.1	906.08	801.46	1013.98	633.12	684.98	15.3981	14.3966	16.075	19.3739	19.0344	18.0462	11.2328	12.3476	19.8706	21.07	16.2225	18.2866	chr2L	4382918	4386062	-1	CG3338	2969	gene	.	.
FBgn0031599	0	0	0	0	0	0	0	0	0	0	0	0	0	0	0	0	0	0	0	0	0	0	0	0	chr2L	4386174	4387046	-1	Psf2	815	gene	.	.
FBgn0027560	0.74	5.34	7.98	0	3.68	0.12	1.03	4.44	1.08	8.08	9.4	4.4	0.0212885	0.0972244	0.220643	0	0.10419	0.00306478	0.0242923	0.0615004	0.0272165	0.170658	0.244816	0.119395	chr2L	4388319	4392788	1	Tps1	2921	gene	.	.
FBgn0031600	1103.2	1638.26	872.86	1106.23	1000.22	1121.98	1416.73	2407.42	871.943	998.313	900.84	900.34	117.348	110.286	89.2351	95.8357	104.708	105.952	123.544	123.297	81.2457	77.9625	86.7488	90.3325	chr2L	4392768	4393814	-1	CG3652	790	gene	.	.
FBgn0022153	929.96	1628.44	1208	1362	1199.28	1434.12	868.54	1665.26	1942.1	2309.26	1216.06	1134.6	16.0301	17.7649	20.0129	19.1211	20.345	21.9463	12.2738	13.8208	29.3249	29.2243	18.9768	18.4473	chr2L	4394196	4400109	1	l(2)k05819	4875	gene	.	.
FBgn0053003	9.9	17.14	11.4133	14.1867	11.393	12.845	11.9367	29.349	17.07	10.546	11.695	12.4663	0.419102	0.459215	0.464377	0.489137	0.474667	0.482751	0.414272	0.598217	0.633013	0.327773	0.448211	0.497786	chr2L	4400951	4403091	1	CG33003	1985	gene	.	.
FBgn0031601	477.36	655.24	352.232	461.68	387.82	405.22	730.88	1183.18	321.96	354.1	415.96	416.98	66.4132	57.6938	47.0988	52.3136	53.1013	50.0499	83.3627	79.2575	39.2378	36.1689	52.3911	54.7196	chr2L	4403253	4403955	1	Dim1	604	gene	.	.
FBgn0031602	63.0933	198.76	228.063	182.867	131.72	144.753	110.49	227.6	274.21	212.52	199.053	159.74	1.71915	3.42752	5.97254	4.05817	3.53223	3.50158	2.46815	2.98596	6.54498	4.2514	4.91018	4.10548	chr2L	4406127	4409353	-1	CG15431	3084	gene	.	.
FBgn0051963	0	0	0	0	0	0	0	0	0	0	0.105	0	0	0	0	0	0	0	0	0	0	0	0.109423	0	chr2L	4418975	4419048	-1	tRNA:CR31963	73	gene	.	.
FBgn0085206	0	0	0	0	0	0	0	0	0	0	0	0	0	0	0	0	0	0	0	0	0	0	0	0	chr2L	4433906	4435057	1	CG34177	0	gene	.	.
FBgn0085207	0.44	1.76	0	0.54	0	0.36	0	0	0	1.3	0.44	0.3	0.648669	1.64211	0	0.64838	0	0.47117	0	0	0	1.40707	0.587247	0.417168	chr2L	4433906	4435057	1	CG34178	57	gene	.	.
FBgn0259958	0	0	0	0	0	0	0.42	0	0	0.4	3	0	0	0	0	0	0	0	0.0498866	0	0	0.0425479	0.393492	0	chr2L	4441427	4442060	-1	Sfp24F	580	gene	.	.
FBgn0031603	165.88	311.52	157.65	194.24	133.65	167.86	303.54	520.91	108.62	119.46	155.72	166.74	31.6083	37.5675	28.8718	30.1447	25.0635	28.3961	47.4176	47.7915	18.1305	16.7121	26.8626	29.9685	chr2L	4442427	4442985	1	CG15432	441	gene	.	.
FBgn0027609	726.66	1158.7	540.4	736.9	703.24	783.59	652.76	1329.32	693.76	793.5	660.7	607.12	37.4389	37.7818	26.7596	30.9218	35.6583	35.8414	27.5716	32.9763	31.3108	30.015	30.8172	29.5043	chr2L	4442868	4444677	-1	morgue	1631	gene	.	.
FBgn0031604	323.26	569.76	369.74	423.92	411.18	494.24	381.66	682.64	284.36	474.02	371.94	399.32	15.4167	17.197	16.9476	16.466	19.2991	20.9258	14.9222	15.6752	11.8796	16.5973	16.0587	17.963	chr2L	4444730	4446765	1	Elp3	1762	gene	.	.
FBgn0025684	1028.52	1348.96	914.44	1021.96	1008.76	1198.26	1075.42	1828.48	1074.84	1292.06	1094.64	919.08	49.2752	40.9011	42.106	39.8763	47.5631	50.9649	42.2388	42.1781	45.108	45.4464	47.4771	41.5325	chr2L	4446660	4448637	-1	CG15438	1754	gene	.	.
FBgn0031606	202.3	363.81	269.1	282.22	245.84	294.34	164.78	357.54	283.74	310.287	253.3	261.68	5.13741	5.84714	6.56803	5.83716	6.14423	6.63593	3.4306	4.37174	6.31194	5.78512	5.82346	6.26813	chr2L	4449287	4453004	-1	CG15439	3309	gene	.	.
FBgn0031607	583.887	888.605	459.035	634.965	607.133	570.532	611.416	1179.17	452.779	566.275	493.713	484.748	39.8257	38.3586	30.0921	35.2736	40.7554	34.5477	34.1892	38.7252	27.0529	28.3571	30.4865	31.1867	chr2L	4453165	4454457	-1	CG15440	1232	gene	.	.
FBgn0040705	2.16	1.94	0	0.82	1.56	0.98	4.46	6.22	0.34	1.54	1.18	0	0.481457	0.273669	0	0.148862	0.342212	0.193925	0.814997	0.667537	0.0663861	0.252014	0.238113	0	chr2L	4454663	4455160	1	CG15434	377	gene	.	.
FBgn0019982	1447.47	1859.54	1536.24	1749.82	1421.86	1521.6	2039.98	3371.67	1240.16	1047.88	1594.68	1591.72	101.786	82.7567	103.827	100.216	98.4012	94.9909	117.604	114.157	76.3922	54.0991	101.519	105.575	chr2L	4455219	4456822	-1	Gs1l	1195	gene	.	.
FBgn0010410	1740.94	3373.48	1157.38	1360	1625.04	1516.78	2433.42	3883.24	1459.62	1687.52	1291.21	1379.61	226.112	277.293	144.474	143.862	207.717	174.891	259.105	242.838	166.064	160.913	151.822	169.012	chr2L	4457174	4458364	-1	RpL27A	647	gene	.	.
FBgn0065053	1.24	0.66	0.52	0	1.32	1.96	4.08	3.5	0.58	0	0.44	0.72	1.4274	0.480824	0.575306	0	1.49542	2.00301	3.85035	1.93986	0.58485	0	0.458535	0.781761	chr2L	4457601	4457674	-1	snoRNA:Me18S-C1831	73	gene	.	.
FBgn0053002	387	653.58	371.72	458.74	337.22	427.06	725.39	1126.44	315.76	359.48	449.24	384.12	77.4296	82.7589	71.4801	74.7529	66.4011	75.8559	118.983	108.514	55.341	52.8046	81.3714	72.4906	chr2L	4459002	4459532	-1	mRpL27	420	gene	.	.
FBgn0031608	132.48	267.62	115.42	146.22	169.78	212.02	143.46	255.46	166.06	156.98	144.16	141.8	6.4462	8.24122	5.39768	5.79462	8.13028	9.1587	5.7227	5.9849	7.07802	5.60787	6.35031	6.50801	chr2L	4459833	4461750	1	CG15435	1727	gene	.	.
FBgn0031609	428	586.4	380.08	450.1	406.88	440.82	413.72	861.58	342.66	373.88	417.08	422.4	22.092	19.156	18.8555	18.9219	20.6692	20.2002	17.5071	21.4125	15.4935	14.1685	19.4898	20.5652	chr2L	4461629	4463437	-1	CG15443	1628	gene	.	.
FBgn0031610	17.1	45.44	4.9	15.8	15.94	16.98	7	25.28	34.32	27.96	9.68	12.58	1.03976	1.74862	0.286356	0.782455	0.953876	0.916599	0.348942	0.740108	1.82801	1.24817	0.532856	0.721501	chr2L	4463640	4465075	1	CG15436	1382	gene	.	.
FBgn0031611	367.64	566.5	480.64	463.74	443.72	495.8	329.06	717.19	540.9	569.46	497.904	433.845	11.5189	11.2333	14.4737	11.8339	13.6824	13.791	8.45238	10.8194	14.8456	13.0994	14.1231	12.8215	chr2L	4465198	4468022	1	CG17840	2682	gene	.	.
FBgn0011603	1.4	2.8	0.8	1.4	2	1	0.96	23.22	0.8	0	5	3.4	0.0297685	0.0376796	0.016349	0.024245	0.0418528	0.018877	0.0167347	0.237723	0.0149009	0	0.0962489	0.0681909	chr2L	4467998	4477024	-1	ine	3952	gene	.	.
FBgn0053196	33.7333	41.455	30.08	31.98	42.004	36.68	28.255	53.0133	59.28	43.92	36.94	39.05	0.0407751	0.0317127	0.0349451	0.0314832	0.0499681	0.0393613	0.0279994	0.0308533	0.0627679	0.0389761	0.0404231	0.0445221	chr2L	4479469	4591963	-1	dp	69520	gene	.	.
FBgn0031613	0.94	2	0	0.44	0	0	0	1	0	0	0	0	0.163203	0.219761	0	0.0622182	0	0	0	0.0835951	0	0	0	0	chr2L	4577717	4578201	-1	HP6	484	gene	.	.
FBgn0083938	0	0	0	0	0	0	0	0	0	0	0	0.15	0	0	0	0	0	0	0	0	0	0	0	0.00851668	chr2L	4641294	4642747	1	BG642163	1396	gene	.	.
FBgn0031617	0.293333	0.133333	0	0.16	0	0.586667	0.16	0.64	0.426667	0.453333	0.56	0.133333	0.00721165	0.00207459	0	0.00320375	0	0.0128047	0.00322486	0.0075759	0.00918874	0.00818261	0.012464	0.00309194	chr2L	4642996	4646472	1	CG15635	3418	gene	.	.
FBgn0031619	5.92	6.26	3.34	3.36	2.08	5.65	1.66	10.54	3.4	2.92	2.52	3.34	0.355082	0.23763	0.192543	0.164139	0.122783	0.300857	0.0816268	0.304389	0.178641	0.128585	0.136837	0.188961	chr2L	4651401	4652877	1	CG3355	1401	gene	.	.
FBgn0031620	0	0	0	0	0	0	0	0	0	0	0	0	0	0	0	0	0	0	0	0	0	0	0	0	chr2L	4682675	4687235	1	CG11929	3040	gene	.	.
FBgn0000227	0	1.22	0	0.2	0.21	0.42	0	0	0	0	0.21	0	0	0.0479189	0	0.0101093	0.0128266	0.0231409	0	0	0	0	0.0117989	0	chr2L	4683048	4684459	-1	Bsg25A	1354	gene	.	.
FBgn0031621	0.84	0.42	0	0.42	0	0.82	0.82	0.84	0.42	0.84	1.26	0.84	0.0488491	0.0154578	0	0.0198926	0	0.0423346	0.0390939	0.02352	0.0213954	0.0358639	0.0663354	0.0460761	chr2L	4687511	4688956	1	CG15634	1445	gene	.	.
FBgn0031622	2	13.84	0	1	0.4	3	1	5.88	0	11	0	0	0.0996232	0.436301	0	0.0405691	0.019609	0.132665	0.0408364	0.141023	0	0.402276	0	0	chr2L	4688963	4690702	-1	CG3251	1687	gene	.	.
FBgn0085380	76.14	192.76	247.16	294.5	147.38	130.68	138.26	377.06	208.26	172.72	238.18	237.91	1.97964	3.17184	6.17625	6.23626	3.77119	3.01639	2.94705	4.72025	4.74323	3.29699	5.6063	5.83453	chr2L	4694719	4722468	1	CG34351	3232	gene	.	.
FBgn0031623	0	0	0.03	0.02	0	0	1	0	0	0	0.6	0.02	0	0	0.00410665	0.00232	0	0	0.116764	0	0	0	0.0773645	0.00268684	chr2L	4700939	4701588	-1	Taf12L	590	gene	.	.
FBgn0031626	14.38	50.24	9.92	21.16	21.36	11.72	25.62	11.16	13.94	15.14	19.1	35.72	0.605099	1.33794	0.401192	0.725184	0.884575	0.437824	0.88382	0.226106	0.513835	0.467729	0.727609	1.41774	chr2L	4732411	4734458	-1	CG15631	1997	gene	.	.
FBgn0031627	3994.9	6222.99	3412.63	4581.64	4191.55	4673.31	2919.26	5718.13	3964.99	5325.53	3787.9	3924.16	125.495	123.72	103.035	117.222	129.587	130.332	75.1815	86.4881	109.108	122.825	107.725	116.275	chr2L	4734590	4794040	-1	CG15630	2675	gene	.	.
FBgn0260428	8.04	14.82	6	15.004	11.68	13.36	1.02	8.48	23.56	20.324	3.004	4.6	1.12229	1.30923	0.804958	1.70577	1.60457	1.65562	0.116726	0.569935	2.88083	2.08285	0.379617	0.605656	chr2L	4762935	4763537	1	CG42523	602	gene	.	.
FBgn0031628	99.18	172.68	91.48	77.6	76.48	89.86	69.48	110.4	44.74	82.78	71.3	60.44	5.40838	5.95943	4.79448	3.44643	4.10447	4.35024	3.10613	2.89863	2.13714	3.31412	3.51989	3.10875	chr2L	4794547	4796576	1	CG3294	1541	gene	.	.
FBgn0031629	0	2	0	8.92	10.21	8.94	0	14.72	28.42	4.84	0	0	0	0.0819447	0	0.470328	0.650523	0.513822	0	0.458838	1.61172	0.230047	0	0	chr2L	4796582	4801923	-1	CG3244	1298	gene	.	.
FBgn0031630	0	4.26	5.76	2.9	2.68	0	0.9	6.4	3.56	8.44	4.66	0.58	0	0.184341	0.37852	0.161494	0.180341	0	0.0504491	0.210695	0.213225	0.423679	0.288454	0.0374059	chr2L	4813023	4815891	1	CG15629	1229	gene	.	.
FBgn0031631	24.04	38.84	33.66	47.98	38.48	41.72	34.68	82.74	43.68	36.72	42.62	35.44	0.932656	0.953644	1.25509	1.51605	1.46922	1.43693	1.10302	1.54555	1.48444	1.0459	1.49692	1.29688	chr2L	4815611	4818210	-1	CG3225	2166	gene	.	.
FBgn0031632	1860.77	2611.69	2157.04	2349.44	1509.33	1825.14	2338.38	3971.07	1703.46	1748.03	2006.91	2026.87	44.1458	39.2138	49.1846	45.3969	35.2408	38.4412	45.481	45.3613	35.4017	30.4471	43.1045	45.3567	chr2L	4821774	4828552	1	CG15628	3542	gene	.	.
FBgn0031633	408.12	569.25	334	464.5	345.78	463.56	386.6	830.46	340.66	357.08	348.38	383.5	29.0391	25.6341	22.841	26.9182	24.2137	29.2823	22.5515	28.4508	21.233	18.6536	22.4412	25.7383	chr2L	4829379	4830686	-1	CG2976	1181	gene	.	.
FBgn0031634	4	3.24	14.44	35.58	10.16	26.56	35.24	74.57	2.76	9.9	40.08	17.16	0.111522	0.0571699	0.386939	0.807929	0.27878	0.657407	0.805481	1.00103	0.067407	0.202646	1.01164	0.451272	chr2L	4830844	4835300	-1	Ir25a	3014	gene	.	.
FBgn0031635	287.79	420.563	276.133	249.17	277.94	328.657	211.17	481.901	313.143	318.023	213.103	204.491	11.4941	10.6304	10.5996	8.10514	10.9249	11.6532	6.91431	9.26698	10.9556	9.32522	7.70526	7.70357	chr2L	4835331	4837996	-1	CG15626	2104	gene	.	.
FBgn0031636	1612.06	4006.73	2662.52	2424.19	2449.36	2225.12	2454.21	4918.59	2521.35	3121.32	2198.32	2053.09	67.597	106.33	107.304	82.7903	101.08	82.8332	84.3679	99.3045	92.6137	96.0919	83.452	81.2035	chr2L	4839217	4841465	1	CG12194	2004	gene	.	.
FBgn0031637	787.214	1322.49	928.298	1015.17	951.749	1046.91	694.388	1278.65	1287.63	1354.25	796.99	834.98	18.0643	19.2061	20.4733	18.9728	21.4939	21.3275	13.0631	14.1273	25.8829	22.8154	16.5568	18.0727	chr2L	4842084	4847292	-1	CG2950	3662	gene	.	.
FBgn0031638	465.1	814.02	379.6	557.24	496.26	616.82	483.58	830.24	380.77	565.95	445.22	476.913	23.1126	25.601	18.1301	22.5533	24.2704	27.2122	19.701	19.8649	16.5752	20.6481	20.0297	22.3543	chr2L	4847746	4849499	1	CG11927	1691	gene	.	.
FBgn0031639	522.48	779.78	391.7	527.08	508.24	526.52	641.74	1174.92	466.78	471.68	481.36	415.68	50.875	48.0537	36.6574	41.8	48.7046	45.5149	51.2284	55.0838	39.8145	33.7196	42.4328	38.178	chr2L	4849437	4850418	-1	mRpS2	863	gene	.	.
FBgn0031640	155.22	290.14	146.11	218.88	149.24	160.68	185	318.84	176	146.72	180.24	166.6	6.91228	8.17713	6.25355	7.93861	6.54071	6.35242	6.75402	6.8364	6.86562	4.79693	7.26645	6.9979	chr2L	4850637	4852640	1	CG11926	1887	gene	.	.
FBgn0051660	1556.73	3129.58	2375.57	1918.74	1706.76	1969.8	1603.42	3059.22	2576.35	3038.55	1927.98	1942.91	34.2359	43.5586	50.2122	34.3676	36.9409	38.4587	28.9089	32.3937	49.6325	49.0609	38.3856	40.3032	chr2L	4852863	4875233	1	CG31660	3821	gene	.	.
FBgn0000286	1011.39	1812.97	1127.9	1096.79	976.322	1212.49	733.423	1456.27	1475.75	1673.9	953.007	1041.84	23.1326	26.2433	24.7941	20.4312	21.9768	24.62	13.7524	16.0372	29.5674	28.1084	19.7333	22.4763	chr2L	4877287	4883341	-1	Cf2	3674	gene	.	.
FBgn0031643	495.26	707.5	481.42	724.08	585.28	631.16	661.62	978.6	342.62	432.82	648.84	700.1	18.7383	16.9412	17.5063	22.3125	21.7935	21.2002	20.5221	17.8272	11.3554	12.0228	22.2245	24.9848	chr2L	4883169	4885669	1	CG3008	2221	gene	.	.
FBgn0031644	0	0	0	0	0	0	0	0.84	0	0	0	0	0	0	0	0	0	0	0	0.0256501	0	0	0	0	chr2L	4889993	4891378	1	CG15625	1325	gene	.	.
FBgn0031645	3.96	4.82333	3.26667	5.61	1.68	3.52333	10.2867	24.99	18.145	3.41833	7.11	4.7	0.12167	0.0937897	0.0964641	0.140383	0.0508	0.096105	0.259108	0.369688	0.488359	0.0771087	0.197768	0.136209	chr2L	4892113	4903889	1	CG3036	2735	gene	.	.
FBgn0031646	0	0.54	1	0	1	0	2.44	0.02	1	6.12	2	0	0	0.0262508	0.0738246	0	0.0755952	0	0.153651	0.000739672	0.0672856	0.345128	0.139077	0	chr2L	4904066	4906761	-1	CG2837	1094	gene	.	.
FBgn0041150	283.68	382.903	276	329.285	301.4	338.4	246.225	599.318	245.825	473.234	353.769	336.5	5.45498	4.65986	5.10089	5.15705	5.70392	5.77695	3.88162	5.54884	4.1408	6.68099	6.15859	6.10335	chr2L	4908743	4932296	-1	hoe1	4370	gene	.	.
FBgn0031649	1353.12	2008.16	1569.26	1939.08	1747.5	2000.08	1148.4	2553.92	1523.86	2161.28	1893.34	1389.5	37.5638	35.2818	41.8698	43.8423	47.7437	49.2929	26.1363	34.1367	37.0571	44.0499	47.5838	36.384	chr2L	4933045	4936582	-1	hoe2	3027	gene	.	.
FBgn0003372	0	0	0	0	0	0	0	0	0	4.94	0	0	0	0	0	0	0	0	0	0	0	0.0770985	0	0	chr2L	4937407	4941424	1	Sgs1	3953	gene	.	.
FBgn0031650	172.04	230.54	240.9	225.74	181.18	279.86	158.78	371.88	184.5	250.94	191.64	242.02	11.4193	9.68452	15.3681	12.2035	11.8355	16.4914	8.64022	11.8849	10.7276	12.2288	11.5158	15.1524	chr2L	4942746	4944305	1	CG14044	1266	gene	.	.
FBgn0031651	719.2	1039.22	548.88	815.78	644.08	742.26	1090.06	1990.54	448.98	555.52	737.06	786.9	74.6123	68.232	54.7281	68.9284	65.7607	68.3629	92.7103	99.4288	40.802	42.3117	69.2246	77.0014	chr2L	4944254	4945343	-1	mRpL24	810	gene	.	.
FBgn0015000	334.98	517.87	240.263	307.073	320.507	360.037	294.203	595.287	301.467	336.027	300.28	318.447	17.1119	16.7425	11.7961	12.7758	16.1132	16.3279	12.321	14.6415	13.49	12.6024	13.8868	15.3439	chr2L	4945596	4948321	1	betaggt-I	1645	gene	.	.
FBgn0031652	155.34	277.08	172.22	188.4	151.56	218.32	206.57	363.52	169.1	167.22	142.88	198.3	10.0027	11.2917	10.6584	9.88054	9.60474	12.4805	10.9048	11.2705	9.53833	7.9054	8.32921	12.0442	chr2L	4948200	4949751	-1	jet	1305	gene	.	.
FBgn0031653	15.3653	0	0	0	0	0	2.09	0	0.42	0	2.24	0	1.57846	0	0	0	0	0	0.176017	0	0.0377951	0	0.208323	0	chr2L	4949945	4950763	-1	Jon25Biii	818	gene	.	.
FBgn0031654	2.46233	0	0	0	0	0	0	0	0	0	0	0	0.233539	0	0	0	0	0	0	0	0	0	0	0	chr2L	4952248	4953134	-1	Jon25Bii	886	gene	.	.
FBgn0020906	0.34	0	1	0	0	0	0.21	1.48	1	0	1.58	0.16	0.0222515	0	0.0629004	0	0	0	0.0112672	0.0466362	0.057329	0	0.0936127	0.00987687	chr2L	4954069	4955142	-1	Jon25Bi	1284	gene	.	.
FBgn0031655	105.3	95.68	98.9	76.66	99.2	115.76	82.92	187.28	75.62	105.98	88.32	103.02	3.67466	2.11315	3.3171	2.17883	3.40696	3.58634	2.37228	3.14674	2.31164	2.71527	2.79026	3.39101	chr2L	4955517	4958292	1	Marcal1	2408	gene	.	.
FBgn0083960	0.8	1.24	0.866667	0.18	1.2	0.96	1.57333	1.19333	0.343333	0.8	1.53333	0.533333	0.0107613	0.0105564	0.0112047	0.00197202	0.0158862	0.0114643	0.0173505	0.00772888	0.00404561	0.00790068	0.0186727	0.00676693	chr2L	4958409	4965432	1	CG34124	6247	gene	.	.
FBgn0083961	715.04	1238.63	662.52	722.92	709.52	796.203	1198.85	2055.11	601.395	647.76	731.773	693.273	97.7014	107.111	87.0046	80.4499	95.4116	96.5825	134.293	135.203	71.982	64.9808	90.5199	89.3498	chr2L	4965692	4966400	1	CG34125	615	gene	.	.
FBgn0015834	2748.72	4178.89	2276.2	3053.62	2836.08	3263.88	3116.09	6443.32	2406.54	2904.4	2511.88	2451.86	201.203	193.591	160.135	182.047	204.309	212.1	186.995	227.088	154.309	156.085	166.456	169.285	chr2L	4966365	4967778	-1	Trip1	1148	gene	.	.
FBgn0031656	690	1081.48	599.22	823.52	647.28	709.3	867.92	1704.24	575.4	651.12	651.36	614.76	55.5385	55.0913	46.3558	53.9864	51.2747	50.6849	57.2719	66.0475	40.5703	38.4775	47.4639	46.6734	chr2L	4967830	4968936	-1	CG8885	1044	gene	.	.
FBgn0031657	268.32	340.4	190.78	245.32	225.54	219.7	299.52	436.86	190.54	220.8	192.88	200.46	21.0331	16.8873	14.3733	15.6621	17.3996	15.2892	19.2484	16.4882	13.0837	12.7072	13.6878	14.8217	chr2L	4969002	4970216	1	CG3756	1072	gene	.	.
FBgn0010607	224.32	394.52	169.36	241.02	207.9	229.38	259.38	463.74	156.1	268.88	223.08	172	19.4531	21.6526	14.1158	17.0231	17.7436	17.6596	18.4406	19.3632	11.8582	17.1191	17.5138	14.0692	chr2L	4970133	4971453	-1	l(2)05714	969	gene	.	.
FBgn0031659	853.56	1238.7	881.18	1305.44	1044.54	1350.5	900.62	1943.12	1092.96	1079.5	1250.16	1093.6	36.1342	33.1872	35.8527	45.0098	43.5187	50.7556	31.2567	39.6064	40.5306	33.5512	47.9124	43.6679	chr2L	4971702	4973687	1	CG14043	1985	gene	.	.
FBgn0031660	938.88	1555.46	983.98	1160.94	1040.14	1231.34	1425.24	2540.96	773.44	844	1065.76	1128.82	69.2679	72.6274	69.772	69.7584	75.5231	80.6499	86.2039	90.261	49.9853	45.7156	71.1833	78.5535	chr2L	4973976	4975284	1	mRpL28	1139	gene	.	.
FBgn0031661	89.24	147.44	101.44	124.02	104.32	120.84	146.22	167.56	114.38	59.64	107.82	125.2	4.81015	5.02961	5.25511	5.44448	5.53392	5.78248	6.46135	4.34861	5.40062	2.36014	5.26133	6.36535	chr2L	4975298	4977018	-1	Gmd	1559	gene	.	.
FBgn0031662	889.68	1296.78	700.94	882.54	792.7	836.64	949.58	1951.88	847.8	971.32	755.18	770.64	68.027	62.7529	51.5112	54.9601	59.6517	56.7924	59.5246	71.8591	56.7852	54.5269	52.2752	55.58	chr2L	4977322	4978568	1	CG3792	1099	gene	.	.
FBgn0031663	296.94	483.86	263.98	317.84	308.2	335.24	402.84	796.54	289.78	282.04	278.82	259.32	36.4803	37.6209	31.1697	31.8026	37.2639	36.5636	40.5732	47.117	31.1854	25.439	31.0106	30.05	chr2L	4978482	4979377	-1	CG8891	684	gene	.	.
FBgn0031664	212.033	312.299	238.865	261.505	270.48	346.68	345.496	505.521	220.23	254.081	213.444	238.81	8.77283	8.1776	9.49863	8.81212	11.0138	12.7341	11.7191	10.0706	7.98189	7.71805	7.99497	9.31981	chr2L	4979534	4981588	-1	CG8892	2031	gene	.	.
FBgn0083962	437.26	1011.36	832.52	834.68	693.96	687.013	558.76	1041.02	1120.18	1466.97	885.88	755.68	6.41143	9.38514	11.7323	9.96782	10.0142	8.94302	6.71673	7.34945	14.3879	15.792	11.7595	10.4513	chr2L	4981644	4992436	1	CG34126	5731	gene	.	.
FBgn0053113	11888.8	15920.4	10233.2	14593.8	12278.3	14344.2	11693	21334.4	12953.9	14690	11934.1	11870.5	240.211	203.578	198.72	240.154	244.152	257.299	193.687	207.547	229.272	217.911	218.295	226.226	chr2L	4993639	5009744	-1	Rtnl1	4159	gene	.	.
FBgn0031668	0	0	0	0	0	0	0	0	0	0	0	0	0	0	0	0	0	0	0	0	0	0	0	0	chr2L	5009929	5010825	-1	CG31917	0	gene	.	.
FBgn0259719	0	0	0	0	0	0	0	0	0	0	0	0	0	0	0	0	0	0	0	0	0	0	0	0	chr2L	5009929	5010825	-1	Tfb5	0	gene	.	.
FBgn0031670	1192.3	1831.5	883.59	1380.19	1215.92	1365.38	1701	2785.74	1032.28	1298.4	1133.98	1090.94	102.972	100.106	73.3426	97.0813	103.348	104.686	120.435	115.839	78.0951	82.3269	88.6615	88.8694	chr2L	5011079	5012127	1	CG3887	973	gene	.	.
FBgn0016075	33.14	48.68	41.7683	40.86	45.88	36.15	50.67	95.1	30.58	32.22	27.3	19.42	0.438417	0.407573	0.531074	0.440249	0.597344	0.424568	0.549545	0.605754	0.354378	0.31294	0.32696	0.242328	chr2L	5012142	5027412	-1	vkg	6352	gene	.	.
FBgn0000299	25.795	42.4283	48.6413	42.6723	55.471	35.3833	46.9113	92.0567	41.1467	81.4617	29.779	47.6687	0.361148	0.375946	0.654527	0.486587	0.764331	0.439797	0.538449	0.620563	0.504636	0.837343	0.377448	0.629508	chr2L	5029613	5037114	1	Cg25C	6002	gene	.	.
FBgn0260451	0	0	0	0	0	0	0	0	0	0	0	0	0	0	0	0	0	0	0	0	0	0	0	0	chr2L	5038051	5040816	1	CG14042	0	gene	.	.
FBgn0260470	0	0	0	0	0	0	0	0	0	0	0	0	0	0	0	0	0	0	0	0	0	0	0	0	chr2L	5038051	5040818	1	SP555	0	gene	.	.
FBgn0031673	1045.46	1701.69	802.535	917.32	914.32	924.873	1105.42	2179.82	922.27	1025.38	833.37	918.088	51.6474	53.2037	38.1047	36.9086	44.4534	40.5628	44.7699	51.8493	39.911	37.19	37.2714	42.7804	chr2L	5040646	5044712	-1	CG31650	1701	gene	.	.
FBgn0031674	1.6	5.14	0.61	0.606667	3	1.66	3.6	8.13	4	3.604	1	3.74	1.54542	3.14202	0.566277	0.477245	2.85176	1.42344	2.85066	3.78092	3.38439	2.55571	0.874427	3.40735	chr2L	5043267	5048366	1	CG31919	87	gene	.	.
FBgn0053995	44.68	92.24	71.88	77.9	48.36	57.76	46.7	126.84	65.7	58.02	50.12	55.02	36.452	47.6264	56.3624	51.762	38.8294	41.835	31.2351	49.8248	46.9534	34.7525	37.0183	42.3397	chr2L	5043267	5048366	1	CG33995	103	gene	.	.
FBgn0031675	195.04	421.26	179.52	215.3	176.74	200.02	137.1	288.56	315.66	366.78	149.08	177.64	8.78801	12.0126	7.77414	7.90088	7.83732	8.001	5.06432	6.26013	12.4589	12.1331	6.08112	7.54964	chr2L	5047816	5050877	-1	CG9121	1865	gene	.	.
FBgn0022023	2055.46	3103.54	1661.72	2025.7	2093.74	1965.15	2501.78	4505.07	1649.72	1747.35	1695.4	1748.56	133.895	127.948	104.037	107.472	134.228	113.646	133.605	141.299	94.1369	83.5673	99.9828	107.437	chr2L	5051191	5053209	-1	eIF-3p40	1290	gene	.	.
FBgn0031676	148.1	230.7	138.72	163.88	154.38	164.56	150.52	317.2	168.1	129.12	172.3	177.26	9.71519	9.57776	8.74598	8.75563	9.96675	9.58351	8.09483	10.0187	9.65957	6.21857	10.2324	10.968	chr2L	5052844	5054575	1	CG14040	1281	gene	.	.
FBgn0031677	0	1.32	0	1	0.02	0.04	0.02	0	0	0	0	0	0	0.164404	0	0.160281	0.00387359	0.00698846	0.00322675	0	0	0	0	0	chr2L	5054577	5055004	-1	CG14036	427	gene	.	.
FBgn0014857	1564.83	2074.42	1189.69	1459.73	1432.25	1484.15	2043.68	3654.77	1450.96	1213.66	1253.05	1395.81	157.48	132.122	115.071	119.646	141.855	132.599	168.612	177.092	127.911	89.672	114.163	132.496	chr2L	5055056	5055995	1	His3.3A	835	gene	.	.
FBgn0031678	158.05	199.28	102.62	127.76	153.44	164.58	199.38	228.82	131.54	115.32	103.26	131.42	5.9133	4.71867	3.69012	3.8931	5.64989	5.46659	6.11554	4.12202	4.31109	3.16768	3.49756	4.63784	chr2L	5055980	5058241	-1	CG31918	2246	gene	.	.
FBgn0028694	946.22	1382.54	800.44	1114.74	881.06	1028.24	1114.44	2041.1	693.64	752.32	869.9	964.988	64.2788	59.4393	52.261	61.6757	58.9043	62.0118	62.0654	66.7607	41.2766	37.5214	53.4986	61.8325	chr2L	5058402	5059816	-1	Rpn11	1237	gene	.	.
FBgn0028572	1167.1	1632.61	1262.44	1550.52	1247.41	1247.08	1077.06	2736.84	1525.17	1538.27	1250.41	1319.34	27.7514	24.5687	28.8511	30.0277	29.1914	26.3255	20.9959	31.3335	31.768	26.8541	26.9172	29.5906	chr2L	5060830	5070750	1	qtc	3534	gene	.	.
FBgn0028696	1978.49	3518.93	1250.78	1565.37	1815.25	1722.56	3140.72	4770.14	1657.17	1655.78	1540.3	1629.36	214.802	241.788	130.514	138.416	193.958	166.029	279.545	249.354	157.604	131.98	151.393	166.855	chr2L	5070955	5072055	1	RpL37A	774	gene	.	.
FBgn0031681	402.714	769.797	499.277	611.687	458.337	526.404	420.63	722.467	669.547	828.973	500.52	509.17	7.40826	8.96221	8.82741	9.1646	8.29794	8.59691	6.34362	6.39909	10.7893	11.1959	8.33562	8.83489	chr2L	5072154	5093590	-1	pgant5	4568	gene	.	.
FBgn0031682	359.88	486.4	230.94	387.24	310.66	356.74	318.42	568.74	330.8	365.66	278.58	292.02	21.2968	18.2167	13.135	18.6639	18.0929	18.7419	15.4481	16.2051	17.1481	15.8868	14.9247	16.3	chr2L	5094019	5095439	1	CG5828	1420	gene	.	.
FBgn0031683	3411.76	5516.66	3541.84	4215.82	4067.64	4495.52	2507.34	5743.9	3962.42	5417.45	3477.43	3434.66	175.888	179.992	175.493	177.013	206.379	205.751	105.971	142.576	178.942	205.047	162.298	167.017	chr2L	5096225	5098613	1	CG4230	1630	gene	.	.
FBgn0031684	1101.66	1749.97	953.98	1165.55	1051.16	1100.33	2041.94	3473.5	784.607	849.17	1159.7	1089.74	165.608	166.489	137.831	142.701	155.514	146.846	251.649	251.409	103.319	93.7193	157.825	154.517	chr2L	5099498	5100214	-1	CG8680	559	gene	.	.
FBgn0031685	0	0.8	0	0.8	0.4	0	0.4	0	0	0	0	0.4	0	0.0354252	0	0.0455887	0.0275441	0	0.0229446	0	0	0	0	0.0263986	chr2L	5100874	5104074	1	CG14035	1201	gene	.	.
FBgn0260952	3390.34	6556.7	3826.84	4505.44	3710.23	3265.65	4282.03	5878.17	5027.42	5830.89	3225.22	4401.61	4.30151	5.26481	4.66649	4.65565	4.63281	3.67834	4.45394	3.59088	5.58749	5.43141	3.70453	5.26755	chr2L	5109144	5205690	1	Msp-300	66232	gene	.	.
FBgn0082990	0	0	0	0	0	0	0.16	1	0	0	0	0	0	0	0	0	0	0	0.075497	0.277124	0	0	0	0	chr2L	5187776	5187922	1	snoRNA:Psi28S-2263	146	gene	.	.
FBgn0065083	0	0	0	0	0	0	0	0	0	0	0	0	0	0	0	0	0	0	0	0	0	0	0	0	chr2L	5193469	5193516	1	snmRNA:765	0	gene	.	.
FBgn0065107	0	0	0	0	0	0	0	0	0	0	0	0	0	0	0	0	0	0	0	0	0	0	0	0	chr2L	5196033	5196097	1	snmRNA:128	0	gene	.	.
FBgn0083028	0.154	0	0.144	0.02	0	0	0	0	1	1.83333	0.56	1.27	0.0917798	0	0.0824825	0.00970781	0	0	0	0	0.52206	0.802174	0.302142	0.713919	chr2L	5202381	5202522	1	snoRNA:Psi18S-525k	141	gene	.	.
FBgn0065104	43.08	79	24.86	46.06	45.32	30.9	69.1	109.82	47.72	44.4	39.72	29.4	22.9121	26.591	12.7076	19.9516	23.7216	14.5899	30.1289	28.1223	22.2322	17.3369	19.1247	14.7487	chr2L	5206203	5206361	1	snmRNA:158	158	gene	.	.
FBgn0031688	6.66	9.56	3.96	10.16	0.36	2.74	5.84	10.52	0.133333	0.02	1	6.665	0.341669	0.310391	0.195254	0.424512	0.0181761	0.124792	0.245619	0.259853	0.00599189	0.00075329	0.0464439	0.322516	chr2L	5207306	5209345	1	Cyp28d2	1638	gene	.	.
FBgn0031689	1.86	5.78	15.02	16.62	17	5.16	12.96	24.6	4.54	6.54	4.18	6.58	0.100839	0.198318	0.78263	0.733854	0.907045	0.248352	0.576018	0.64214	0.215607	0.260311	0.205157	0.336479	chr2L	5210477	5212450	1	Cyp28d1	1550	gene	.	.
FBgn0031690	2	0	0.22	0.82	0	0	0.42	0	0	0	2.58	3.5	0.10094	0	0.0106715	0.0337062	0	0	0.0173779	0	0	0	0.117882	0.166617	chr2L	5212391	5214677	-1	CG7742	1665	gene	.	.
FBgn0250847	0	0	1.94	0	0	1.48	0	2.78	0	0	0	0	0	0	0.140775	0	0	0.099201	0	0.101059	0	0	0	0	chr2L	5215209	5216533	-1	CG14034	1113	gene	.	.
FBgn0031692	0	0	1	2	0	0	0	0.44	0	0	0	0	0	0	0.138532	0.234786	0	0	0	0.0305359	0	0	0	0	chr2L	5218258	5219059	1	TpnC25D	583	gene	.	.
FBgn0003716	433.16	630.94	407.46	534.923	482.653	480.793	324.687	693.4	450.048	684.02	440.56	482.36	8.70382	8.0236	7.869	8.75423	9.54471	8.57677	5.34864	6.70851	7.92162	10.0909	8.01427	9.14222	chr2L	5218994	5271353	-1	tkv	4182	gene	.	.
FBgn0051971	0.02	0	0	0	0	0.075	0	0	0	0	0	0	0.0230225	0	0	0	0	0.0766457	0	0	0	0	0	0	chr2L	5240764	5240837	1	tRNA:CR31971	73	gene	.	.
FBgn0051914	0.09	0	0	0	0.1	0	0	0	0	0	0	0	0.103601	0	0	0	0.113289	0	0	0	0	0	0	0	chr2L	5241104	5241177	-1	tRNA:CR31914	73	gene	.	.
FBgn0046776	2.45	4.07	2.89	2.27	2.69	4.25	1.93	6.96	4.25	8.04	2.38	2.15	0.161474	0.169766	0.183065	0.12185	0.174483	0.248673	0.104282	0.220864	0.245368	0.389038	0.142007	0.133657	chr2L	5242705	5244239	1	CG14033	1275	gene	.	.
FBgn0031693	2.404	5.894	1.814	7.98	8.31	2.6	4.524	12.1547	15.894	15.03	5.89	10.894	0.120894	0.187585	0.0876757	0.326841	0.411279	0.116077	0.186513	0.294302	0.700158	0.554918	0.268152	0.516744	chr2L	5263999	5265899	1	Cyp4ac1	1671	gene	.	.
FBgn0031694	9.11	1.74	0.38	2.48	4.42	6.44	2.61	5.30667	8	7.56	7.5	5.07	0.446635	0.0539888	0.0179057	0.0990265	0.213267	0.280301	0.104904	0.125267	0.343573	0.272118	0.332884	0.234456	chr2L	5266390	5268455	1	Cyp4ac2	1714	gene	.	.
FBgn0031695	11.98	6.4	7.36	14.18	15.96	6	9.84	17.5667	16.1	8.72	5.6	10.1	0.632352	0.213797	0.373382	0.609598	0.829089	0.281163	0.425809	0.44645	0.744427	0.337924	0.267601	0.502855	chr2L	5268515	5270329	1	Cyp4ac3	1592	gene	.	.
FBgn0000228	325.413	528.86	550.48	439.673	326.853	303.653	325.515	608.897	613.852	784.12	478.55	441.08	5.21855	5.36753	8.48455	5.74261	5.15862	4.32311	4.27959	4.70152	8.62326	9.23203	6.94766	6.67191	chr2L	5271726	5278558	-1	Bsg25D	5240	gene	.	.
FBgn0031696	321.741	565.19	370.816	434.48	392.033	391.338	205.754	493.716	432.765	453.512	354.662	389.533	7.08692	7.87889	7.85022	7.79445	8.49845	7.65256	3.71549	5.23611	8.35019	7.334	7.07234	8.09309	chr2L	5279049	5283002	1	Bub1	3815	gene	.	.
FBgn0016076	19.418	16.7677	5.834	9.90467	18.5313	14.605	6.518	17.585	26.037	15.084	13.885	16.5383	0.419254	0.229121	0.121063	0.174172	0.393772	0.279949	0.115373	0.182808	0.492445	0.239106	0.271404	0.336809	chr2L	5299645	5310996	1	vri	3892	gene	.	.
FBgn0031697	1511.28	2301.76	1872.51	1512.12	1460.57	1476.38	1269.43	2562.17	2115.5	2160.72	1451.09	1465.58	71.1464	68.5782	84.7236	57.9774	67.6701	61.7033	48.9929	58.076	87.2398	74.6802	61.8443	65.078	chr2L	5312134	5314885	-1	CG14024	1785	gene	.	.
FBgn0031698	518.678	1215.32	779.512	620.722	546.601	518.366	596.407	973.615	862.306	1053.22	540.545	630.303	5.19433	7.70269	7.50287	5.06284	5.38726	4.60863	4.89657	4.69461	7.56461	7.74376	4.90073	5.95388	chr2L	5316238	5324936	-1	CG14023	8391	gene	.	.
FBgn0015031	2902.22	4871.07	2747.78	3154.1	2703.61	2686.91	6058.19	9986.81	2068.05	2045.7	3174.7	3112.6	534.824	568.1	486.671	473.392	490.333	439.58	915.253	886.111	333.837	276.773	529.64	541.032	chr2L	5327239	5328000	1	cype	456	gene	.	.
FBgn0031700	12.94	20.32	21.18	14.58	8.92	13.1	18.9	27.58	14.36	17.8	16.92	17.7	1.75667	1.74582	2.76346	1.61205	1.19175	1.57881	2.10346	1.80273	1.70767	1.77409	2.07947	2.26645	chr2L	5327976	5328870	-1	CG14022	619	gene	.	.
FBgn0031701	0	1	0	0	0	1	0	0	0	0	0.44	0	0	0.0956512	0	0	0	0.134176	0	0	0	0	0.0602033	0	chr2L	5329855	5330466	1	TotM	556	gene	.	.
FBgn0031702	1.56467	1.57833	1.309	1.26533	1.16	0.57	0.803333	4.216	1.13467	1.44867	1.71833	1.38	0.0463455	0.0295873	0.0372648	0.030525	0.0338151	0.0149887	0.0195074	0.0601267	0.0294407	0.0315032	0.0460777	0.0385553	chr2L	5330466	5338053	-1	fusl	2837	gene	.	.
FBgn0031703	4	5	4.64	1	0.84	2	0	12.94	10.32	0	0	2.78	0.161678	0.127903	0.180253	0.0329197	0.0334146	0.071767	0	0.251829	0.365397	0	0	0.105988	chr2L	5339223	5342349	-1	CG12512	2079	gene	.	.
FBgn0016920	0.14	0.66	0.61	0.6	0.52	0.26	0.53	0	1.14	0.26	0	0	0.00168909	0.00503951	0.00707338	0.00589577	0.00617439	0.00278485	0.00524225	0	0.0120482	0.00230302	0	0	chr2L	5346235	5365039	1	nompC	6965	gene	.	.
FBgn0016660	16.4907	20.6343	16.0223	14.0887	10.004	8.75667	12.9917	32.564	13.149	13.2267	12.3483	9.44033	0.541096	0.428495	0.505283	0.376505	0.323054	0.255081	0.349476	0.514463	0.37794	0.31863	0.36681	0.292174	chr2L	5404340	5415928	1	H15	2561	gene	.	.
FBgn0051647	0.82	0.405	0	0	0	0.015	0.568	2.77	1.2	0.88	0.88	1.2	0.0338606	0.0105842	0	0	0	0.000549891	0.0192286	0.0550734	0.0434066	0.0266787	0.0328974	0.0467392	chr2L	5435580	5449202	-1	CG31647	2035	gene	.	.
FBgn0086033	0	0	0	0	0	0	0	0	0	0	0	0	0	0	0	0	0	0	0	0	0	0	0	0	chr2L	5437632	5437749	-1	snoRNA:Me28S-A2486	117	gene	.	.
FBgn0005511	4.98667	8.39067	4.43833	5.90833	3.902	3.49033	6.191	6.49833	4.08167	7.59333	2.53667	2.58667	0.143458	0.152767	0.122718	0.138434	0.110476	0.0891425	0.146013	0.0900112	0.10286	0.160379	0.0660655	0.0701897	chr2L	5461639	5467609	1	mid	2921	gene	.	.
FBgn0031707	9	9.74	7.4	8.6	7.5	15.08	8.8	21.96	23.02	1	8	10.52	0.770152	0.527488	0.608609	0.599373	0.631628	1.14562	0.617353	0.904789	1.72557	0.0628253	0.619757	0.849119	chr2L	5517840	5518822	1	CG14020	982	gene	.	.
FBgn0031708	906.44	1392.84	725.14	936.54	886.54	999.04	1279.7	2220.54	786.41	816.28	779.66	807.22	86.1653	83.7943	66.2503	72.5078	82.9388	84.3102	99.7283	101.633	65.4841	56.9683	67.0959	72.3776	chr2L	5518891	5519889	-1	CG7382	884	gene	.	.
FBgn0000318	616.76	949.36	458.1	574.68	541	638.36	781.52	1501.84	541.68	472.94	465.92	435.78	100.247	97.6575	71.5629	76.0757	86.5403	92.1138	104.139	117.533	77.1244	56.4367	68.5588	66.8099	chr2L	5520256	5521384	1	cl	517	gene	.	.
FBgn0031710	568.64	733.5	641.1	819.56	677	761.42	628.08	1389.1	492.1	589.6	771.24	727.4	23.3207	19.0381	25.2698	27.3747	27.3249	27.7225	21.1172	27.4295	17.6787	17.7526	28.6345	28.1382	chr2L	5521279	5523877	-1	CG7371	2049	gene	.	.
FBgn0031711	210.162	275.25	186.963	240.14	231.172	189.835	201.32	431.361	202.77	170.901	199.497	154.457	10.5624	8.75501	9.03106	9.82966	11.4343	8.47012	8.29494	10.4383	8.92702	6.30599	9.07703	7.32208	chr2L	5524137	5525809	1	CG6907	1672	gene	.	.
FBgn0051989	192.48	304.08	301.14	307.02	378.94	271.5	160.56	335.31	385.74	437.82	341.91	278.8	3.79505	3.79437	5.70655	4.93019	7.35307	4.75232	2.59529	3.18317	6.66224	6.33765	6.10297	5.18494	chr2L	5525903	5537108	1	Cap-D3	4262	gene	.	.
FBgn0051648	230.68	382.86	202.46	304.12	251.86	312.34	382.28	715.16	217.447	261.06	274.96	284.16	21.6829	22.7755	18.2903	23.2819	23.2988	26.0639	29.4582	32.3662	17.9042	18.0156	23.3978	25.1936	chr2L	5526960	5527854	1	CG31648	894	gene	.	.
FBgn0051915	134.68	218.48	159.7	225.6	152.36	203.44	164.42	243.78	215.9	250.26	163.98	183.18	4.59872	4.72134	5.24097	6.27391	5.12001	6.167	4.60263	4.00786	6.45774	6.27373	5.069	5.89971	chr2L	5528085	5530682	1	CG31915	2461	gene	.	.
FBgn0031713	376.94	678.36	346.3	533.54	497.12	548.96	443.26	923.6	383.46	475.16	394	405.66	20.9353	23.8444	18.4855	24.1345	27.1728	27.0677	20.1828	24.6985	18.6561	19.3752	19.8107	21.2514	chr2L	5530618	5532195	-1	CG7277	1513	gene	.	.
FBgn0031715	0	0	0	0	0	0	0	0	0	0	0	0	0	0	0	0	0	0	0	0	0	0	0	0	chr2L	5535931	5536726	-1	tomb	0	gene	.	.
FBgn0031716	600.3	817.7	717.4	868.42	649.4	728.54	691.58	1259.46	577.72	709.4	846.18	750.3	27.048	23.3174	31.0671	31.8685	28.7968	29.1423	25.5462	27.3232	22.8023	23.467	34.5165	31.8875	chr2L	5536848	5539169	-1	CG14015	1865	gene	.	.
FBgn0014189	1584.2	2520.26	1280.28	1668.92	1465.24	1682.05	1104.46	2470.82	1555.72	2021.76	1260.58	1161.66	74.2464	74.7533	57.6689	63.7039	67.5836	69.9853	42.4358	55.7554	63.869	69.5657	53.4851	51.3527	chr2L	5539324	5542310	-1	Hel25E	1793	gene	.	.
FBgn0002525	702.058	1391.2	682.486	750.634	743.97	885.436	578.615	1232.87	850.87	1202.28	778.813	435.78	18.7406	23.5029	17.5097	16.3194	19.5448	20.9832	12.6624	15.8456	19.8961	23.5622	18.8209	10.9723	chr2L	5542525	5546642	1	Lam	3148	gene	.	.
FBgn0031717	80.74	219.64	90.9	111.52	84.3	79.2	103.6	245.24	89.98	93.78	54.36	90.38	4.19849	7.22829	4.54298	4.72304	4.31417	3.65623	4.41653	6.14011	4.09868	3.58026	2.55906	4.43298	chr2L	5547201	5549614	1	Oscillin	1616	gene	.	.
FBgn0031718	0.4	0	1.48	0	0	0	0.86	0	0	0	0	0	0.0297459	0	0.10578	0	0	0	0.0524303	0	0	0	0	0	chr2L	5549705	5550835	-1	CG14014	1130	gene	.	.
FBgn0031719	0	0	0	0	0	0	0	0	0	0	0	0	0	0	0	0	0	0	0	0	0	0	0	0	chr2L	5552044	5552648	1	CG18269	604	gene	.	.
FBgn0031720	0	0	0	0	0	0	0	0	0	0	0	0	0	0	0	0	0	0	0	0	0	0	0	0	chr2L	5552836	5553848	-1	CG14013	960	gene	.	.
FBgn0031721	0	0	0	0	0	0	0	0	0	0	0	0	0	0	0	0	0	0	0	0	0	0	0	0	chr2L	5553895	5555140	1	CG14017	1131	gene	.	.
FBgn0004620	0.71	0.9	0.46	0.42	0.46	0.44	0.92	8.1	1.88	0.86	4.2	0	0.0186738	0.0149809	0.011628	0.00899682	0.0119069	0.0102738	0.0198372	0.102575	0.0433138	0.0166063	0.100005	0	chr2L	5555072	5558994	1	GluRIIA	3195	gene	.	.
FBgn0020429	0	0	0	0	0	0	0	0	0	0	0	0	0	0	0	0	0	0	0	0	0	0	0	0	chr2L	5559340	5563502	1	GluRIIB	2962	gene	.	.
FBgn0041719	0	0	0	0	1	0	0.786667	0	1.42	0	0	0.48	0	0	0	0	0.555041	0	0.36372	0	0.701522	0	0	0.25534	chr2L	5565617	5565766	1	snRNA:U4:25F	149	gene	.	.
FBgn0031722	0	0	0	0	0	0.4	0	0	0.4	0	0	0	0	0	0	0	0	0.0201083	0	0	0.0198411	0	0	0	chr2L	5579578	5581116	-1	CG14011	1484	gene	.	.
FBgn0031723	0	0	0	0	3	0	4	0	0	0	1	0	0	0	0	0	0.203865	0	0.226429	0	0	0	0.0625104	0	chr2L	5587141	5588414	-1	CG7251	1217	gene	.	.
FBgn0031724	0.273	0.08	0.08	0.84	0.164	0	0.368	1.04467	0.297333	0.48	0.424	0.81	0.0127096	0.0023571	0.00357957	0.0318502	0.00751412	0	0.0140454	0.0234168	0.0121257	0.0164063	0.0178703	0.035569	chr2L	5596831	5598636	1	CG18266	1805	gene	.	.
FBgn0031725	1	2.9	10.04	1.38	4.38	3.96	7	10.91	4.02	1.7	5.38667	11.56	0.0504698	0.0926295	0.48701	0.0567251	0.217556	0.177431	0.289632	0.265117	0.177726	0.0629913	0.246121	0.550311	chr2L	5602828	5613023	-1	CG14010	1665	gene	.	.
FBgn0031726	0	0	0	0	0	0	0	0	0	0	0	0	0	0	0	0	0	0	0	0	0	0	0	0	chr2L	5621600	5623760	-1	Cyp6a16Psi	1532	gene	.	.
FBgn0051646	55.4123	147.699	96.7197	124.602	47.5723	72.378	156.702	291	66.413	94.071	88.5513	78.0273	1.60788	2.71235	2.69733	2.94468	1.35852	1.86448	3.72767	4.06556	1.68808	2.00403	2.32616	2.13556	chr2L	5626280	5658553	-1	CG31646	2896	gene	.	.
FBgn0031728	156.933	271.15	202.087	210.537	210.95	221.647	132.677	331.903	210.347	229.707	194.39	199.157	6.07997	6.64837	7.52483	6.64322	8.04325	7.62344	4.21403	6.19125	7.13864	6.53371	6.818	7.27779	chr2L	5662847	5670842	1	Hsp60C	2169	gene	.	.
FBgn0031729	0	0	0	0	0	0	0	0	0	0	0	0	0	0	0	0	0	0	0	0	0	0	0	0	chr2L	5678783	5679150	1	CG12511	367	gene	.	.
FBgn0031730	0	2.4	0	0.8	0	0	0	2	0	2	0	0	0	0.0844719	0	0.0362356	0	0	0	0.053554	0	0.0816604	0	0	chr2L	5708447	5713553	1	CG7236	1511	gene	.	.
FBgn0031731	0	0	0	0	0	0	0	0	0	0	0	0	0	0	0	0	0	0	0	0	0	0	0	0	chr2L	5715489	5716650	-1	CG14007	973	gene	.	.
FBgn0054011	0	0	0	0	0.18	0	0	0	0	0	0	0	0	0	0	0	0.0144526	0	0	0	0	0	0	0	chr2L	5716817	5718067	1	CG34011	1030	gene	.	.
FBgn0031732	0	0.3	0	0.6	0.3	0.3	0.3	0	0.52	0.3	0	0.6	0	0.00752222	0	0.0193607	0.0116975	0.0105519	0.00974413	0	0.0180469	0.00872623	0	0.022422	chr2L	5718119	5720896	-1	CG11149	2121	gene	.	.
FBgn0024191	156.7	251.82	216.78	299.2	213.86	245.64	159.84	301.06	167.86	213.36	217.28	228.12	5.02206	5.10767	6.67736	7.80979	6.74541	6.98901	4.19967	4.64565	4.71253	5.02026	6.3042	6.89596	chr2L	5721057	5723791	1	sip1	2622	gene	.	.
FBgn0031736	277.063	498.743	390.2	383.163	258.95	304.28	258.54	601.987	462.64	478.193	324.763	324.25	14.8768	16.9484	20.1368	16.7564	13.684	14.5047	11.3809	15.5632	21.7605	18.851	15.7868	16.4221	chr2L	5724656	5759810	1	CG11030	1565	gene	.	.
FBgn0031733	1	9	12.34	6	5.46	5	3.48	9.02	6.3	10.16	4.8	4.8	0.062246	0.354547	0.738244	0.304178	0.33448	0.276303	0.177586	0.270333	0.343515	0.464308	0.270489	0.28182	chr2L	5727461	5728811	-1	CG14006	1350	gene	.	.
FBgn0031734	13.2	46.14	15.36	14.08	17.6	18.78	15.76	45.48	51.92	10.2	6.76	9.46	0.364756	0.806913	0.407937	0.316881	0.478639	0.460711	0.357028	0.605104	1.25678	0.206933	0.169111	0.246569	chr2L	5733673	5741244	-1	CG11147	3041	gene	.	.
FBgn0031735	2	9.98	5	4.76	1.32	6.72	5.02	8.96	0	3.76	5.88	3.86	0.124955	0.394615	0.300238	0.242212	0.0811639	0.372732	0.257125	0.269533	0	0.172469	0.332581	0.227473	chr2L	5746275	5747620	1	CG11029	1345	gene	.	.
FBgn0031737	1.31	6.65333	3.407	4.37667	0.96	0.41	3.95433	2.17333	2.105	3.527	2.2	1.25	0.0607517	0.195275	0.151856	0.165309	0.0438152	0.0168801	0.150341	0.0485282	0.0855132	0.120086	0.092365	0.0546784	chr2L	5762551	5766141	-1	obst-E	1812	gene	.	.
FBgn0031738	993.113	1863.58	1211	1323.95	1166.4	1378.01	788.304	1526.33	1809.58	2494.52	1272.25	1176.78	27.2991	32.4203	31.9939	29.6406	31.5546	33.6285	17.7648	20.2013	43.5734	50.3429	31.6607	30.5115	chr2L	5768248	5800204	-1	CG9171	3057	gene	.	.
FBgn0051913	9.53333	30.86	7	17.18	11.4667	14	12.675	16.65	32.25	54.2267	17.9933	28.16	0.927207	1.89954	0.654339	1.36088	1.09758	1.20883	1.01064	0.779699	2.74761	3.87209	1.58431	2.58335	chr2L	5784029	5784893	1	CG31913	864	gene	.	.
FBgn0031739	178.687	346.06	183.6	190.15	199.52	223.94	247.27	386.58	240.48	171.52	104.63	198.94	10.7869	13.2214	10.6525	9.34905	11.8538	12.0017	12.2376	11.2364	12.7168	7.60189	5.7182	11.3278	chr2L	5800515	5801969	-1	CG14005	1392	gene	.	.
FBgn0031740	435.803	570.612	439.394	476.511	408.311	514.444	389.902	724.74	423.855	432.933	406.898	441.614	21.3039	17.6535	20.6441	18.9718	19.6439	22.3261	15.6258	17.0582	18.1502	15.5379	18.0075	20.3625	chr2L	5802253	5804030	1	CG7239	1719	gene	.	.
FBgn0031741	1.2	2	1.2	0	0.7	0.4	1.6	2.6	1.2	0.4	0	0.4	0.044917	0.0473783	0.0431701	0	0.0257865	0.0132921	0.0490983	0.0468579	0.0393463	0.0109923	0	0.0141224	chr2L	5805477	5808858	1	CG11034	2245	gene	.	.
FBgn0051644	0	0.4	0	0	0	0	0	0	0.8	0.4	0	0	0	0.0494717	0	0	0	0	0	0	0.13695	0.0573902	0	0	chr2L	5817890	5818393	-1	CG31644	430	gene	.	.
FBgn0085410	14.4867	22.6307	19.0887	22.884	18.951	7.95067	26.9867	57.8	22.1973	23.1587	29.201	25.2997	0.36934	0.365154	0.467742	0.475177	0.475506	0.179956	0.564059	0.709524	0.495739	0.433483	0.67399	0.608404	chr2L	5824840	5856757	1	CG34381	3296	gene	.	.
FBgn0031745	0.6	0.8	2.62	0.6	0.2	0.636667	0.8	1.4	0.6	0.4	0.6	0.6	0.0228245	0.0192601	0.0957908	0.0185894	0.00748765	0.0215014	0.0249492	0.0256424	0.0199938	0.0111715	0.0206632	0.0215288	chr2L	5859760	5879481	-1	CG8965	2209	gene	.	.
FBgn0259959	0	0	0	0	0	0	0	0	0	0	0	0	0	0	0	0	0	0	0	0	0	0	0	0	chr2L	5884349	5884774	-1	Sfp26Ac	311	gene	.	.
FBgn0031746	0	0	0	0	0.42	0	0	0	2.96	0	0	0	0	0	0	0	0.0650458	0	0	0	0.408028	0	0	0	chr2L	5886018	5886616	1	CG9029	534	gene	.	.
FBgn0002856	0	0	0	0	0	0	0	0	0	0	0	0	0	0	0	0	0	0	0	0	0	0	0	0	chr2L	5892296	5892862	-1	Acp26Ab	506	gene	.	.
FBgn0002855	0.2	0	0	0	0	0	0	0	0	0	0	0	0.0175067	0	0	0	0	0	0	0	0	0	0	0	chr2L	5892881	5893896	-1	Acp26Aa	960	gene	.	.
FBgn0031747	0	0.42	0	0	0	0	0	0	0	0	0	0	0	0.0188017	0	0	0	0	0	0	0	0	0	0	chr2L	5903357	5904674	-1	CG9021	1188	gene	.	.
FBgn0043362	697.43	1514	1378.91	1437.91	1173.97	1059.77	856.03	1391.84	1509.54	1959.31	1612.02	1130.35	5.53048	7.59816	10.5092	9.28665	9.1619	7.46068	5.56505	5.31414	10.4858	11.4069	11.5726	8.45462	chr2L	5907178	5921242	1	bchs	10597	gene	.	.
FBgn0031749	1.02	1.78	0.24	7.32	3.74	0	4	0.24	3.22	0.08	1.16	1.64	0.0633034	0.0699144	0.0143156	0.370001	0.228436	0	0.203519	0.00717165	0.175056	0.00364517	0.0651751	0.096004	chr2L	5908904	5910289	-1	CG14000	1354	gene	.	.
FBgn0031751	9.62	5.18667	3	4.2	2.3	0.1	11.308	7.86	0.82	1.4	8.02	6.21	1.16988	0.399186	0.35064	0.415989	0.275272	0.0107962	1.12738	0.460226	0.0873525	0.124996	0.882956	0.712325	chr2L	5922902	5923646	-1	CG9016	691	gene	.	.
FBgn0015381	8.38333	12.9747	14.377	8.83833	6.785	7.065	12.1633	19.6263	11.385	15.9383	13.6437	14.2087	0.231125	0.226384	0.380953	0.198457	0.184097	0.172921	0.274916	0.260526	0.274952	0.322607	0.340533	0.36949	chr2L	5925935	5938767	1	dsf	3048	gene	.	.
FBgn0261055	0	0	0	0	0	0	0	0	1	0	0	0.34	0	0	0	0	0	0	0	0	0.177375	0	0	0.0649374	chr2L	5942779	5943263	-1	Sfp26Ad	415	gene	.	.
FBgn0001128	2949.65	3773.07	3205.14	4206.81	2861.61	3156.93	4049.19	7102.14	2348.3	2453.22	3659.3	3876.63	84.8563	68.6955	88.6204	98.567	81.0195	80.6275	95.4991	98.3748	59.1782	51.8145	95.3035	105.193	chr2L	5943680	5949092	1	Gpdh	2921	gene	.	.
FBgn0031752	529.72	908.88	718.04	873.78	607.32	680.26	516.26	878.72	707.94	1074.6	734.16	743.5	10.2708	11.1528	13.3807	13.7982	11.5888	11.7094	8.2062	8.20329	12.0239	15.2969	12.8868	13.5974	chr2L	5949482	5955238	1	CG9044	4334	gene	.	.
FBgn0031753	1120.92	1391.42	688.16	929.86	896.18	1000.38	906.6	2042.66	766.34	1062.06	753.44	746.18	91.4498	71.8433	53.9598	61.7861	71.9564	72.4565	60.6375	80.2389	54.7676	63.6148	55.6486	57.421	chr2L	5955308	5956450	-1	CG13999	1030	gene	.	.
FBgn0040949	0	0	0	0	1	1	1	0	2.96	0	0	1	0	0	0	0	0.280343	0.252888	0.233529	0	0.738599	0	0	0.268684	chr2L	5956510	5956805	-1	CG13998	295	gene	.	.
FBgn0003980	2	0	0	1	0	0.22	0.91	0.213333	1	2.22	0.27	0.9	0.268473	0	0	0.109329	0	0.0262179	0.100145	0.0137883	0.117589	0.218789	0.032812	0.113955	chr2L	5957002	5957628	1	Vm26Ab	626	gene	.	.
FBgn0086266	0	0	0	0	0	0	0	0	0	0	0	0	0	0	0	0	0	0	0	0	0	0	0	0	chr2L	5958044	5958591	-1	Vm26Ac	547	gene	.	.
FBgn0003979	0	1.2	0	0	0	0.293333	1	0.626667	0	0.293333	0	0	0	0.0994058	0	0	0	0.034086	0.107307	0.0394937	0	0.0281885	0	0	chr2L	5959698	5960340	-1	Vm26Aa	642	gene	.	.
FBgn0086265	4.3	18.648	13.68	6.144	14.7213	10.07	8.748	10.348	11.56	15.796	5.528	8.18133	0.292109	0.80173	0.893171	0.339932	0.984213	0.607308	0.487194	0.338464	0.687903	0.787814	0.33997	0.524226	chr2L	5963085	5964322	-1	psd	1237	gene	.	.
FBgn0031756	0	0	0	0	0	0	0	0	0	0	0	0	0	0	0	0	0	0	0	0	0	0	0	0	chr2L	5965517	5967498	-1	CG13992	1981	gene	.	.
FBgn0031757	0	0	0	0	0	0	1	0	0	0	0	0	0	0	0	0	0	0	0.0590832	0	0	0	0	0	chr2L	5968595	5969761	1	Ucp4C	1166	gene	.	.
FBgn0031758	1	1	1.8	4	0	1	2	1	0	0	5	2	0.0761851	0.0482159	0.1318	0.248196	0	0.0676354	0.124916	0.0366818	0	0	0.344856	0.143721	chr2L	5969881	5970984	1	Ucp4B	1103	gene	.	.
FBgn0000308	2121.51	3901.84	1585.33	1702.94	1579.29	1648.38	1837.65	3625.63	2324.29	2810.94	1272.07	1354.34	101.697	118.373	73.0391	66.4857	74.5062	70.1495	72.2178	83.6811	97.5995	98.9272	55.2041	61.2364	chr2L	5972898	5981025	-1	chic	1753	gene	.	.
FBgn0001942	18610.5	29687.4	14948.1	20071.3	19627.7	21598.4	17441	31377	18073.3	21620.9	15735.3	17571.4	784.688	792.191	605.754	689.253	814.468	808.468	602.876	636.987	667.53	669.288	600.636	698.816	chr2L	5981757	5985572	1	eIF-4a	1993	gene	.	.
FBgn0001941	243.36	449.74	195.38	272.46	256.12	259.64	251.1	492.92	269.04	323.2	203.66	274	11.2735	13.1853	8.69884	10.2796	11.6766	10.6779	9.53613	10.9942	10.9174	10.9921	8.54105	11.9723	chr2L	5986322	5988858	1	ifc	1814	gene	.	.
FBgn0031759	1417.24	3936.59	3403.31	3397.64	2980.43	3307.95	1841.55	3276.19	3919.98	5055.31	3787.67	3070.37	19.7732	34.7594	45.6359	38.6077	40.9239	40.9727	21.0636	22.0081	47.9083	51.7823	47.8412	40.4056	chr2L	5990439	5999483	-1	lid	6023	gene	.	.
FBgn0031760	370.38	512.86	280.6	362.84	321.86	355.7	233.32	521.32	334.82	445.84	310.14	330.02	10.8559	9.51342	7.90457	8.6616	9.28434	9.25562	5.60644	7.35704	8.59653	9.59395	8.22949	9.12382	chr2L	6000229	6003740	1	Tsp26A	2867	gene	.	.
FBgn0001089	0	5.66	0.96	2.8	1.52	2.08	5.54	10.62	0.44	0.8	1.6	0.88	0	0.140201	0.0361125	0.0892558	0.0585495	0.0722738	0.177763	0.200133	0.0150855	0.0229881	0.0566932	0.0324874	chr2L	6003572	6006791	-1	Gal	2147	gene	.	.
FBgn0031762	739.485	1376.69	978.289	855.878	744.308	959.117	436.052	1025.23	1064.11	1254.88	822.351	762.284	16.6597	19.6288	21.1825	15.7041	16.5027	19.1828	8.05364	11.1209	20.9999	20.7558	16.7722	16.1984	chr2L	6007362	6012338	-1	CG9098	3730	gene	.	.
FBgn0001170	7.4	9.93667	8.20667	6.59	6.04	9.83	9.56	22.82	6.80667	4.77667	7.01333	8.19667	0.373925	0.317771	0.398559	0.271209	0.30037	0.440972	0.39603	0.5552	0.301288	0.177206	0.32083	0.390669	chr2L	6013055	6019398	-1	H2.0	1663	gene	.	.
FBgn0031763	0	1.4	0	0	0	0	0	4.14	0	0	0	0	0	0.0963194	0	0	0	0	0	0.216694	0	0	0	0	chr2L	6020848	6021672	1	CG13996	773	gene	.	.
FBgn0031764	105.9	161.44	112.72	109.36	140.84	176.38	146.9	330.22	95.46	128.18	128.44	120.46	7.99551	7.71403	8.17945	6.72471	10.4651	11.8223	9.09263	12.0042	6.31343	7.10512	8.77906	8.57851	chr2L	6023368	6024535	-1	CG9107	1113	gene	.	.
FBgn0031765	418.78	476.34	293.96	422.84	323.6	342.62	576.4	1086.94	261.76	353.42	685.68	589.38	15.9235	11.4628	10.7427	13.0947	12.1095	11.5656	17.9678	19.8994	8.71867	9.86609	23.6033	21.1382	chr2L	6025868	6034423	-1	CG9109	2210	gene	.	.
FBgn0025742	634.41	958	780.77	1019.26	822.12	1017.88	810.71	1633.23	742.47	837.67	940.47	840.61	25.7168	24.5772	30.4188	33.6509	32.798	36.6308	26.9419	31.8768	26.3645	24.9299	34.5134	32.141	chr2L	6034793	6036920	-1	mtm	2073	gene	.	.
FBgn0031766	4	13	2	3	6.96	2.96	4	24.58	10	0	0	3	0.367756	0.756419	0.176727	0.224639	0.629759	0.241599	0.301492	1.08808	0.805366	0	0	0.260159	chr2L	6036988	6037902	-1	CG9117	914	gene	.	.
FBgn0051643	79.34	79	53.88	97.98	71.74	111.54	45.02	125.2	108.84	149.62	70.62	78.8	2.38793	1.50479	1.55859	2.40178	2.12499	2.98033	1.11084	1.81433	2.86954	3.30613	1.92422	2.23705	chr2L	6038159	6041283	1	CG31643	2792	gene	.	.
FBgn0000052	2	7.02	0	7	4	3	0.02	28.04	15.34	32.78	5	1.4	0.0395352	0.0878236	0	0.112698	0.0778181	0.0526477	0.000324117	0.266878	0.265628	0.475734	0.0894791	0.0261037	chr2L	6041176	6045970	-1	ade2	4251	gene	.	.
FBgn0029161	2.54	3.64	1.68	2.62	1.96	2.26	3.36	6.08	2.3	1.28	2.02	2.16	53.3604	48.3957	33.9209	44.8282	40.5236	42.15	57.8685	61.4993	42.326	19.7422	38.4179	42.8014	chr2L	6046644	6048505	-1	slmo	4	gene	.	.
FBgn0085208	0	0	0	0	0	0	0	0	0	0	0	0	0	0	0	0	0	0	0	0	0	0	0	0	chr2L	6046648	6048702	-1	CG34179	0	gene	.	.
FBgn0031768	339.26	482.66	329.14	410.66	365.02	389.5	469.92	850.66	306.38	330.48	357.98	376.42	21.0242	18.9298	19.6038	20.7268	22.2622	21.4288	23.8741	25.3818	16.6318	15.036	20.0836	22.0028	chr2L	6047997	6050439	1	CG12393	1356	gene	.	.
FBgn0031769	363.34	484.62	287.76	436.64	317.18	429.42	288.12	637.02	297.18	310.34	386.76	406.04	15.2053	12.8352	11.574	14.8823	13.0633	15.9539	9.8849	12.8356	10.8942	9.53499	14.6528	16.0276	chr2L	6050827	6053498	1	CG9135	2008	gene	.	.
FBgn0031770	971.366	1606.9	1197.75	992.239	881.884	1091.88	743.804	1685.69	1591	1738.43	859.941	959.89	24.1568	25.291	28.6284	20.0973	21.5841	24.1066	15.1647	20.1844	34.6594	31.7405	19.3608	22.5163	chr2L	6054305	6060169	1	CG13995	3379	gene	.	.
FBgn0085209	1.66	14.8	4.26	4.34	5.68	6.18	3.96	8.22	2.72	8.1	5.38	3.5	0.510965	2.88313	1.26027	1.08802	1.72067	1.68879	0.999298	1.21825	0.733408	1.83049	1.49921	1.01618	chr2L	6060508	6060940	1	CG34180	273	gene	.	.
FBgn0031771	5300.88	8411.68	4936.5	6842.32	5723.42	6751.68	6312.44	12724.1	4685.16	5752.52	5909.68	6160.94	298.156	299.432	266.862	313.446	316.823	337.14	291.078	344.59	230.841	237.549	300.923	326.859	chr2L	6060833	6062757	-1	CG9140	1494	gene	.	.
FBgn0031772	180.92	339.62	189.38	219.36	195.74	224.3	345.44	551.32	153.88	186.76	236.7	172.04	30.8379	36.6363	31.0246	30.4524	32.8355	33.9416	48.2712	45.2463	22.976	23.3713	36.5253	27.6597	chr2L	6063016	6063676	1	CG13994	493	gene	.	.
FBgn0031773	178.3	264.22	220.38	297.9	228.64	228.66	170.96	354.64	183.16	223.72	239.02	218.12	6.91095	6.48144	8.20977	9.4042	8.72177	7.86829	5.43248	6.61843	6.21886	6.36637	8.38721	7.97445	chr2L	6063560	6065949	-1	Fbw5	2168	gene	.	.
FBgn0031774	222.04	374.16	191.4	270.16	272.38	290.74	320.5	538.78	219.66	271.48	263.6	249.3	13.8828	14.8055	11.5017	13.7573	16.7605	16.1382	16.4283	16.2195	12.0307	12.4619	14.9207	14.7024	chr2L	6066184	6067635	1	CG9147	1344	gene	.	.
FBgn0031775	7.78	7.1	3.6	2.58	4.6	5.38	7.56	7.16	8.68	11.38	7.9	8.68	0.716068	0.413574	0.318456	0.193401	0.416676	0.439603	0.570445	0.317299	0.699823	0.768984	0.658262	0.753552	chr2L	6067666	6068635	-1	CG9150	913	gene	.	.
FBgn0031776	319.04	521.48	234.4	336.92	287.38	319.94	561.2	981.1	206.8	234.88	280.7	297.72	48.9227	50.6084	34.5458	42.0782	43.3698	43.555	70.5504	72.4368	27.7785	26.443	38.9677	43.0618	chr2L	6069077	6069838	1	CG13993	548	gene	.	.
FBgn0031777	128.1	186.953	84.1667	115.66	109.39	112.54	146.045	258.58	94.34	61.48	96.44	95.34	15.3779	14.2037	9.71092	11.3083	12.9238	11.9938	14.3731	14.9459	9.92058	5.41853	10.481	10.7955	chr2L	6069788	6070646	-1	CG9154	700	gene	.	.
FBgn0028419	1848.66	2869.74	1697.38	2185.32	1893.14	2070.48	2319.69	4041.52	1568.74	2185.1	2065.56	1842.32	87.4701	85.934	77.1888	84.2137	88.1559	86.9716	89.9808	92.0721	65.0201	75.9057	88.4785	82.2217	chr2L	6070988	6073961	1	Kr-h2	1776	gene	.	.
FBgn0031778	3.74	8.01333	1.35667	2.429	5.38133	1.26667	2.668	4.65333	4.599	3.71	6.91733	3.328	0.253044	0.343129	0.0882206	0.133849	0.358327	0.0760835	0.147988	0.151589	0.272572	0.184289	0.423701	0.212386	chr2L	6078451	6079737	1	CG9162	1242	gene	.	.
FBgn0028420	833.05	1109.33	971.401	863.057	709.179	758.708	669.824	1404.41	837.107	1444.36	630.312	813.363	11.474	9.67	12.8593	9.68164	9.61316	9.27733	7.56349	9.31363	10.1	14.6057	7.85955	10.5669	chr2L	6081806	6096498	1	Kr-h1	6101	gene	.	.
FBgn0031779	643.3	1416.4	779.82	904.64	911.56	950.06	831.42	1491.36	1060.34	1278.08	704.88	809.64	25.9519	36.1628	30.2359	29.7233	36.1916	34.026	27.4975	28.9681	37.471	37.8543	25.7436	30.8083	chr2L	6096693	6098964	-1	CG9175	2083	gene	.	.
FBgn0051641	9096.42	15555.4	8581.35	10477.7	8660.48	9506.02	11473	20349.3	8806.62	9444.37	8667.81	9146.28	305.634	330.776	277.115	286.722	286.378	283.553	316.029	329.202	259.2	232.973	263.657	289.865	chr2L	6100376	6123905	1	stai	2501	gene	.	.
FBgn0051642	4.67	13.86	6.84	19.91	9	9.8	16.64	11.82	28.04	31.82	13.08	11.9	0.200732	0.377035	0.282571	0.697003	0.380721	0.373963	0.586367	0.244623	1.05577	1.00415	0.508983	0.482464	chr2L	6118510	6120525	1	CG31642	1955	gene	.	.
FBgn0031781	590.66	999.44	396.63	534.48	577.8	600.08	828.06	1484.94	462.42	465.76	474.12	537.9	72.565	77.7081	46.8325	53.4793	69.8607	65.4489	83.4004	87.8373	49.7645	42.0099	52.7321	62.3318	chr2L	6125136	6125911	1	Arc-p20	684	gene	.	.
FBgn0031782	115.06	273.3	137.8	147.98	148.3	166.42	155.16	275.42	135.36	117.36	149.1	125.02	5.75178	8.64644	6.62064	6.02484	7.296	7.38563	6.35879	6.62909	5.92737	4.30723	6.74765	5.8949	chr2L	6125887	6127762	-1	WDR79	1681	gene	.	.
FBgn0031783	0	0.28	0	0	0	0	0	0	0	0	0.28	0	0	0.00574276	0	0	0	0	0	0	0	0	0.00821482	0	chr2L	6127864	6130659	-1	tectonic	2593	gene	.	.
FBgn0031784	0	0	0.2	0	0	0	1.18	0	0	0	0	0	0	0	0.0124829	0	0	0	0.0628218	0	0	0	0	0	chr2L	6131021	6132484	1	CG9222	1294	gene	.	.
FBgn0031785	0.48	1.2	0	0	0.88	1.6	0	2.64	0.48	0	0.48	0.48	0.00726503	0.0114947	0	0	0.0131083	0.0214991	0	0.0192389	0.00636401	0	0.0065771	0.00685261	chr2L	6139459	6145011	1	CG13991	5552	gene	.	.
FBgn0040950	0	0	0	2	0	0	0	0	0	0	0	0	0	0	0	0.0819642	0	0	0	0	0	0	0	0	chr2L	6151969	6153701	1	Muc26B	1670	gene	.	.
FBgn0051639	0	0	0	0	0	0	0	1.72	0	0	0	0	0	0	0	0	0	0	0	0.119368	0	0	0	0	chr2L	6153838	6155088	-1	CG31639	583	gene	.	.
FBgn0031786	0	0	0	0	0	0	0	0	0	0	0	0	0	0	0	0	0	0	0	0	0	0	0	0	chr2L	6160442	6161082	1	CG13989	586	gene	.	.
FBgn0085409	174.713	408.363	404.99	270.366	236.221	253.273	316.472	515.133	355.467	310.257	355.645	313.23	4.47335	6.61719	9.96607	5.63799	5.9524	5.75706	6.64293	6.35049	7.97259	5.83215	8.24367	7.56465	chr2L	6190469	6209477	1	CG34380	3282	gene	.	.
FBgn0026755	0	0	0	0	0	0	0	0	0	0	0	0	0	0	0	0	0	0	0	0	0	0	0	0	chr2L	6225048	6226842	1	Ugt37b1	1740	gene	.	.
FBgn0053531	109.875	183.854	223.1	193.294	138.467	146.36	221.56	310.802	205.27	226.05	258.569	217.805	2.35777	2.49687	4.60124	3.37821	2.92425	2.78823	3.89773	3.2112	3.85853	3.56129	5.02315	4.40849	chr2L	6253121	6322251	1	Ddr	3916	gene	.	.
FBgn0031791	3.04	3.8	0.4	6.06	4.14	2	4.4	10.96	7.56	6.7	5.4	2.24	0.30196	0.238879	0.0381863	0.490244	0.404708	0.176364	0.358298	0.524163	0.657795	0.488597	0.485586	0.209866	chr2L	6255869	6256715	1	CG9486	846	gene	.	.
FBgn0031792	1	3	0	1	0	0	1	3.04	0	0	0	0	0.0959271	0.18213	0	0.0781279	0	0	0.0786427	0.140409	0	0	0	0	chr2L	6263555	6264487	-1	CG13983	876	gene	.	.
FBgn0260452	0	1	1	0.74	0	0	1	3	2	2.62	2	1	0	0.0808238	0.122742	0.0769691	0	0	0.104698	0.184468	0.22374	0.245653	0.231231	0.120459	chr2L	6308817	6309475	1	CG13984	658	gene	.	.
FBgn0021873	876.712	1725.39	1903.98	1731.99	1479.04	1824.44	863.488	1950.99	2104.33	2746.89	1641.59	1566.41	12.5827	15.672	26.2636	20.2455	20.8913	23.2462	10.16	13.482	26.4561	28.9441	21.3295	21.2052	chr2L	6323765	6331552	1	Gef26	5855	gene	.	.
FBgn0031799	2.47833	2.089	4.65	10.0043	15.839	7.049	3.47867	5.56	14.3767	4.44467	1.59067	6.41733	0.0459329	0.0245032	0.0828304	0.151014	0.288907	0.115983	0.052856	0.0496157	0.233408	0.0604789	0.0266895	0.112186	chr2L	6332874	6338493	-1	Pez	4534	gene	.	.
FBgn0015623	171.2	340.18	229.78	291.3	267.76	251	210.22	423.54	243.04	219.96	221.02	250.34	4.74952	5.97276	6.12677	6.58191	7.31068	6.18193	4.78121	5.65746	5.90633	4.48013	5.55105	6.55081	chr2L	6338770	6346282	1	Cpr	3029	gene	.	.
FBgn0031800	0	0.4	2.92	0.48	2.34	1.26	0	3	1.12	0	1.34	0.2	0	0.0153152	0.169785	0.023651	0.139324	0.0676734	0	0.0873867	0.0593547	0	0.0733914	0.0114128	chr2L	6346540	6348151	-1	CG9497	1389	gene	.	.
FBgn0031801	2.82	0	0	0	0	0	0	6.8	0	0	0	0	0.15683	0	0	0	0	0	0	0.182084	0	0	0	0	chr2L	6349391	6351028	-1	CG9498	1511	gene	.	.
FBgn0031802	0.96	1.99333	0.746667	1.52	1.19333	1.28	1.09333	2.03	1.09333	1.52	1.09333	2.24	0.0467116	0.0613837	0.0349183	0.0602368	0.0571454	0.0552926	0.0436137	0.0475587	0.0466015	0.0542997	0.0481618	0.102806	chr2L	6352322	6354331	-1	ppk7	1727	gene	.	.
FBgn0031803	0.42	0.4	0.42	2.86	0.82	0.42	0	0.8	1.22	1.26	1.22	2.08	0.0253	0.0152493	0.0243161	0.140314	0.0486129	0.0224608	0	0.0232029	0.0643761	0.055724	0.0665317	0.118183	chr2L	6354954	6356498	1	ppk14	1395	gene	.	.
FBgn0031804	0	0	0	0	0	0	0	0	0	0	0	0	0	0	0	0	0	0	0	0	0	0	0	0	chr2L	6357249	6358235	-1	CG9500	823	gene	.	.
FBgn0031805	0.16	0.08	0.2	0.08	0	0.2	3.32	0.4	0.18	0.26	0	0	0.00581286	0.00183942	0.00698349	0.00236714	0	0.00645066	0.0988838	0.00699698	0.00572844	0.00693496	0	0	chr2L	6367882	6370195	1	CG9505	2313	gene	.	.
FBgn0043854	0	0	0	0	0	0	0	0	0.42	0	0.42	0	0	0	0	0	0	0	0	0	0.00754794	0	0.00780067	0	chr2L	6372413	6377287	1	slam	4096	gene	.	.
FBgn0259714	38.11	46.66	109.23	160.13	37.52	63.44	146.96	318.89	55.15	87.992	134.292	120.96	1.0186	0.789274	2.80594	3.48579	0.986942	1.50532	3.22017	4.10379	1.29123	1.72666	3.24945	3.04946	chr2L	6377765	6411306	-1	CG42368	3144	gene	.	.
FBgn0031808	4	14	12.66	13	12.96	10.4	17.46	27.96	4	16.38	4.74333	9.4	0.155832	0.345178	0.474026	0.412481	0.496897	0.359694	0.557644	0.524461	0.136505	0.4685	0.167292	0.345416	chr2L	6381264	6383421	1	CG9507	2157	gene	.	.
FBgn0259716	0	0.94	0	2	1	0	0	0	3	0	0	2	0	0.0253891	0	0.0695176	0.0420016	0	0	0	0.112154	0	0	0.0805098	chr2L	6383543	6385512	-1	CG42370	1969	gene	.	.
FBgn0259715	0	0	0	0	1	0	2	0	0	0	1	1	0	0	0	0	0.0591568	0	0.0985566	0	0	0	0.0544171	0.0566966	chr2L	6395851	6397249	-1	CG42369	1398	gene	.	.
FBgn0031811	208.127	387.74	202.72	261.72	218.8	285.765	158.1	347.56	248.06	405.533	162.86	215.08	6.8158	8.03617	6.38055	6.98057	7.05184	8.3081	4.24461	5.48024	7.11606	9.75025	4.82837	6.64366	chr2L	6412313	6415344	1	CG13982	2566	gene	.	.
FBgn0011722	1.24333	4.9	5.20233	1.61333	5.23833	3.50667	3.56333	8.17167	4.11733	3.85167	4.92933	3.23467	0.0152414	0.0380149	0.0612927	0.0161075	0.0631971	0.0381625	0.0358106	0.0482314	0.0442128	0.0346647	0.0547045	0.0374013	chr2L	6415255	6423308	-1	Tig	6855	gene	.	.
FBgn0031812	332.503	456.3	276.16	319.98	299.02	362.34	264.61	558.56	301.06	400.1	326.5	310.92	14.5374	12.6259	11.6045	11.3941	12.8664	14.0641	9.48452	11.7583	11.5303	12.8428	12.9233	12.8221	chr2L	6424335	6426373	1	CG9523	1922	gene	.	.
FBgn0031813	311.1	609.48	347.79	434.87	396.2	452.47	279.27	627.04	425.76	519.47	349.91	301.86	11.3269	14.0439	12.1703	12.8954	14.1968	14.6253	8.33587	10.9922	13.579	13.8858	11.5336	10.3665	chr2L	6445068	6448016	-1	CG9527	2308	gene	.	.
FBgn0031814	855.41	1450.31	1157.65	1410.2	1263.05	1359.66	1023.18	2022.69	1385.18	1616.1	1350.37	1497.66	21.3047	22.8603	27.7109	28.6053	30.959	30.0632	20.8915	24.2555	30.2204	29.5508	30.4474	35.183	chr2L	6448799	6455934	-1	retm	3374	gene	.	.
FBgn0031815	1011.26	1440.4	1046.9	1334.74	1144.14	1251.32	1015.54	2279.06	1234.42	1484.28	1116.72	1222.58	38.9809	35.1392	38.7853	41.9035	43.4044	42.8215	32.0925	42.2986	41.6817	42.0054	38.97	44.4514	chr2L	6456104	6459008	1	CG9526	2180	gene	.	.
FBgn0031816	10.088	1	1.4	5.9	4.6	4.2	1.6	14.408	0.646667	11.635	1.52	3.025	0.482754	0.0302859	0.0643905	0.229952	0.216643	0.178433	0.0627709	0.331975	0.0271079	0.408778	0.0658509	0.136542	chr2L	6459077	6463843	-1	CG16947	1756	gene	.	.
FBgn0031817	702.58	998.9	690.36	845.12	703.64	881.04	942.74	1743.16	578.94	477.16	811.04	771.14	42.9689	38.6635	40.5795	42.0961	42.3521	47.8364	47.2681	51.3307	31.016	21.4251	44.9054	44.4847	chr2L	6466215	6467700	-1	CG9531	1374	gene	.	.
FBgn0259749	1124.62	1617.1	1210.86	1414.4	1362.2	1491.86	1162.32	2489.1	1249.16	1460.14	1413.28	1358.12	42.7234	38.8792	44.2107	43.762	50.9292	50.3144	36.1996	45.5285	41.5693	40.7245	48.6055	48.6651	chr2L	6468536	6473919	-1	mmy	2212	gene	.	.
FBgn0031818	776.714	1180.23	692.83	725.44	765.42	781.41	709.29	1416.86	781.935	970.296	694.66	683.45	33.5056	32.2213	28.7247	25.4873	32.4954	29.9254	25.084	29.4282	29.5475	30.7299	27.1285	27.8088	chr2L	6474432	6476972	-1	CG9536	1948	gene	.	.
FBgn0086357	2201.4	3649.62	1514.9	2020.92	2207.96	2378.61	1676.04	3663.34	1622.46	3013.33	1688.98	1772.88	90.2382	94.6802	59.6829	67.4692	89.0736	86.5603	56.324	72.3019	58.2585	90.6857	62.6777	68.5472	chr2L	6477176	6480489	-1	Sec61alpha	2050	gene	.	.
FBgn0031820	935.563	1724.25	1049.42	1169.2	1079.57	1034.39	806.445	1403.53	1313.56	1624.16	1049.52	1022.6	13.8435	16.1471	14.9244	14.0906	15.7214	13.5882	9.78285	9.99943	17.0262	17.6442	14.0592	14.2725	chr2L	6480954	6487585	1	DLP	5679	gene	.	.
FBgn0031821	31.72	29.76	15.26	24.34	17.3	32.2	22.4	72.68	12	12.2	14.64	34.08	2.72268	1.61665	1.2589	1.70156	1.46142	2.45371	1.57626	3.00371	0.902273	0.768817	1.13763	2.75919	chr2L	6487560	6488615	-1	CG9542	979	gene	.	.
FBgn0027496	603.86	985.28	568.64	689.02	681.82	682.78	957.18	1585.66	425.8	513.56	690.38	677.82	47.9166	49.4799	43.367	44.5293	53.2458	48.0988	62.2673	60.5816	29.5971	29.9186	49.5947	50.7321	chr2L	6489090	6490195	1	epsilonCOP	1059	gene	.	.
FBgn0031822	303.48	491.6	229.8	298.32	299.92	333.18	429.18	869.24	211.44	287.72	226.34	237.5	59.3072	60.8007	43.1618	47.4815	57.6831	57.8043	68.7597	81.7895	36.1958	41.2808	40.0438	43.7784	chr2L	6490149	6490828	-1	CG9548	430	gene	.	.
FBgn0051638	745.582	1258.11	977.344	1068.3	920.62	1124.65	663.288	1531.52	1144.92	1098.07	877.608	1007.49	19.8394	21.1872	24.995	23.1522	24.109	26.5678	14.4695	19.6217	26.6872	21.4519	21.1413	25.2868	chr2L	6491120	6496986	1	CG31638	3158	gene	.	.
FBgn0031824	1.3	2.94	2	0	0.5	0.36	2	8.62	4.98	2	4	2	0.0758624	0.10858	0.112172	0	0.0287157	0.0186505	0.095682	0.242198	0.254569	0.0856867	0.21132	0.110086	chr2L	6492970	6494527	-1	CG9547	1440	gene	.	.
FBgn0031826	2.54	0.8	3.6	3.26	2	3.6	1.22	3.64	2.8	1.6	1.76	2.4	0.165459	0.0329811	0.225388	0.172957	0.128219	0.208191	0.0651528	0.114166	0.159775	0.0765202	0.103792	0.147464	chr2L	6497051	6498455	1	CG9550	1290	gene	.	.
FBgn0051637	724.238	1121.43	935.513	980.716	889.457	977.396	842.361	1747.39	992.211	970.767	795	888.397	22.7002	22.2454	28.182	25.0355	27.4372	27.1971	21.6453	26.3706	27.2425	22.339	22.5586	26.2648	chr2L	6498640	6526996	1	CG31637	2681	gene	.	.
FBgn0000320	38.1413	69.599	74.7997	83.918	57.5097	99.7997	34.7567	71.796	58.4983	92.1807	64.746	51.8077	0.889564	1.02732	1.67669	1.59405	1.32004	2.0664	0.664564	0.806236	1.19514	1.57842	1.36707	1.13971	chr2L	6527447	6546972	-1	eya	3603	gene	.	.
FBgn0031829	5.14	4.62	2.73	2.52	3.36	6.5	3.99	4.67	2.94	0.9	4.32	4.2	0.349454	0.198787	0.178387	0.139538	0.224819	0.392324	0.222391	0.152871	0.175093	0.0449231	0.265894	0.269336	chr2L	6555809	6557359	-1	osm-6	1236	gene	.	.
FBgn0031830	4931.5	7368.76	4447.36	5492.84	4567.87	4731.82	9397.92	15240.4	3588.12	3669.99	5179.58	5051.82	566.126	535.363	490.693	513.566	516.076	482.244	884.471	842.387	360.824	309.314	538.302	547.018	chr2L	6557798	6559308	1	CG11015	732	gene	.	.
FBgn0031831	7.58	10.56	4.6	6.84	2.24	15.22	6.7	11.18	11.38	17.84	1.7	10.16	0.987541	0.870702	0.575992	0.725783	0.28721	1.76037	0.715612	0.701307	1.29874	1.7064	0.200508	1.24853	chr2L	6559429	6560133	1	CG11043	645	gene	.	.
FBgn0031832	50.48	75.16	40.88	70.16	68.14	78.62	37.26	104.14	73.22	92.94	36.16	60.1	2.88961	2.72287	2.24907	3.27095	3.83873	3.99537	1.74856	2.87024	3.6715	3.90591	1.87389	3.24499	chr2L	6560129	6561660	-1	CG9596	1468	gene	.	.
FBgn0026585	230.94	512.46	238.86	303.26	278.1	376.54	204.5	479.54	431.64	467.38	223.54	186.38	9.48967	13.327	9.4334	10.1492	11.2465	13.7362	6.8891	9.48763	15.537	14.1001	8.31581	7.22388	chr2L	6562316	6564396	1	Ent2	2045	gene	.	.
FBgn0031834	495.16	748.16	378.9	569.84	488.38	558.8	460.425	852.34	478.84	531.58	338.2	465.84	18.991	18.1601	13.9669	17.8	18.4343	19.0267	14.477	15.7397	16.0875	14.9683	11.7429	16.8523	chr2L	6564361	6566587	-1	CG13766	2191	gene	.	.
FBgn0031835	1473.77	3107.77	4289.5	3210.84	2315.07	2606.09	1831.69	3605.97	3560.52	3689.32	2884.85	2787.5	26.5817	35.4749	74.3588	47.1668	41.0945	41.7299	27.0846	31.3152	56.2548	48.8539	47.1057	47.4227	chr2L	6568388	6601066	-1	CG11319	4659	gene	.	.
FBgn0031836	1619.02	2280.38	1798.65	2146.05	1624.62	1833.22	1728.12	3564.96	1562.65	1745.54	1729.02	1694.84	58.7941	52.4095	62.7771	63.4726	58.0629	59.1017	51.4486	62.3329	49.7093	46.5384	56.8432	58.0537	chr2L	6611021	6617064	1	CG11050	2314	gene	.	.
FBgn0031837	4.32	5.65	4.36	5.8	2.94	4.07	4.07	14.648	15.36	4.9	14.3867	8.66	0.271721	0.224909	0.263571	0.29712	0.181992	0.227268	0.20987	0.443607	0.846299	0.226275	0.819212	0.513778	chr2L	6617129	6621700	-1	CG11320	1336	gene	.	.
FBgn0085374	0	0	0	0	0	0	0	0	0	0	0	0	0	0	0	0	0	0	0	0	0	0	0	0	chr2L	6623121	6625361	1	CG34345	1541	gene	.	.
FBgn0051634	3.9	3.3	0	0	1.8	0	3.64	2.96	0	1.8	1.98	5	0.14917	0.0798821	0	0	0.067757	0	0.114139	0.0545115	0	0.0505462	0.0685611	0.180387	chr2L	6625126	6632404	-1	Oatp26F	2197	gene	.	.
FBgn0051635	634.714	1233.04	753.844	908.919	700.156	756.138	871.476	1468.26	851.791	1087.18	697.351	808.799	6.95118	8.54625	7.93477	8.10719	7.54642	7.35166	7.82443	7.7422	8.1716	8.74145	6.91399	8.35487	chr2L	6634547	6649088	-1	CG31635	7673	gene	.	.
FBgn0031842	688.69	1259.87	1318.27	1418.73	846.32	1194.39	841.033	1452.07	949.65	1321.03	1155.42	1361.91	12.4376	14.3999	22.8818	20.8678	15.0423	19.1497	12.4521	12.6264	15.0235	17.5156	18.8908	23.1996	chr2L	6649428	6654583	1	Tango1	4653	gene	.	.
FBgn0051633	567.828	613.86	403.892	571.28	473.92	551.648	568.49	1030.14	399.66	543.22	513.38	492.04	33.113	22.6553	22.637	27.1329	27.199	28.5593	27.1783	28.924	20.4158	23.2572	27.103	27.0645	chr2L	6654752	6656301	-1	CG31633	1441	gene	.	.
FBgn0051636	90.52	132.72	107.42	88.64	62.08	83.42	67.08	147.68	87.22	112.4	91.64	76.28	8.0493	7.46913	9.18061	6.41961	5.4329	6.58549	4.89017	6.3229	6.79397	7.33805	7.37728	6.39799	chr2L	6656668	6657738	-1	CG31636	945	gene	.	.
FBgn0028467	733.08	1154.44	769.02	978.113	932.74	999.7	959.86	1513.98	897.32	994.58	978.8	881.6	18.285	18.2237	18.4355	19.87	22.8966	22.137	19.6277	18.1822	19.6058	18.2131	22.1022	20.7412	chr2L	6658542	6662035	1	CG11070	3369	gene	.	.
FBgn0031844	1.23	1.68	2.52	3.34	0.43	4.21	2.08	2.86	2.18	1.26	2.54	0.81	0.0721281	0.0623489	0.142028	0.159518	0.0248161	0.219172	0.0999954	0.0807507	0.111982	0.0542463	0.134844	0.0448026	chr2L	6662058	6663614	-1	CG13771	1433	gene	.	.
FBgn0000392	33.6063	47.3717	21.6233	28.2117	37.7683	25.3867	43.7533	63.8783	36.738	31.2427	31.835	22.335	0.775828	0.692122	0.479777	0.530442	0.8581	0.5203	0.82808	0.710033	0.742939	0.529533	0.665344	0.48635	chr2L	6663963	6674790	1	cup	3640	gene	.	.
FBgn0031845	329.08	398.8	259.38	304.34	297.14	360.76	242.08	542.46	246.5	254.2	262.76	269.06	18.6092	14.2726	14.0973	14.0169	16.5369	18.1113	11.2228	14.7698	12.2106	10.5537	13.4519	14.3514	chr2L	6666262	6668031	-1	CG9232	1486	gene	.	.
FBgn0028990	0	4	2.96	1	2	2	1	1	12.92	8	0	1.8	0	0.135669	0.152463	0.043648	0.105486	0.0951554	0.0439356	0.0258036	0.606535	0.314768	0	0.0909894	chr2L	6671776	6673344	-1	Spn27A	1568	gene	.	.
FBgn0085339	45.34	79.24	17.8	43.04	34.52	28.24	37.2	91.22	31.34	35.58	27.72	38.34	14.2697	15.7833	5.38427	11.0324	10.6923	7.89047	9.5983	13.8231	8.64026	8.2213	7.89814	11.3816	chr2L	6673961	6674525	1	CG34310	267	gene	.	.
FBgn0000351	2	3.66	4.34	0	1	2.7	4.98	0	5.88	0	2.4	0	0.108359	0.125497	0.225994	0	0.0533212	0.129868	0.221198	0	0.279065	0	0.117718	0	chr2L	6674635	6676635	-1	cort	1551	gene	.	.
FBgn0031848	0	3	0.94	0	0	1	0	1	6	1.04	0	1	0	0.181509	0.0863689	0	0	0.0848713	0	0.0460296	0.50246	0.0729946	0	0.0901728	chr2L	6676727	6677606	-1	CG11329	879	gene	.	.
FBgn0028703	2775.73	4817.65	3662.24	4609.49	3531.99	4113.51	2797.4	5530.7	4873.66	6164.92	3928	3684.82	61.9688	68.0693	78.5807	83.8135	77.6035	81.5291	51.1998	59.4507	95.3115	101.047	79.3899	77.5945	chr2L	6677833	6684357	-1	Nhe3	3764	gene	.	.
FBgn0031849	0	0	0	0.46	0	0.42	0	0	0	0	0	1	0	0	0	0.0162197	0	0.0161426	0	0	0	0	0	0.0408356	chr2L	6684843	6686712	-1	CG11327	1941	gene	.	.
FBgn0031850	0	0	0	0	1.4	0	0	2.84	0	0	0	0	0	0	0	0	0.0245144	0	0	0.0243291	0	0	0	0	chr2L	6686784	6709085	-1	Tsp	4723	gene	.	.
FBgn0025595	0.32	0	0	0	0	0	0	0.8	0.24	0	0	0	0.0102128	0	0	0	0	0	0	0.0122932	0.00670965	0	0	0	chr2L	6711280	6716183	-1	GRHR	2633	gene	.	.
FBgn0031851	151.39	226.943	156.117	203.513	178.253	159.547	167.64	295.603	201.603	248.897	175.297	160.14	7.47013	7.08709	7.40377	8.17878	8.65634	6.98912	6.7815	7.02297	8.7141	9.01676	7.83072	7.45332	chr2L	6717625	6719389	1	CG11188	1703	gene	.	.
FBgn0025777	341.08	548.167	365.83	409.043	291.93	342.36	291.42	637.5	405.368	441.22	330.97	437.117	14.4173	14.6643	14.8621	14.082	12.1443	12.8474	10.0987	12.9745	15.0097	13.6926	12.6653	17.4279	chr2L	6720393	6723355	-1	homer	1988	gene	.	.
FBgn0046704	366.76	907.81	1080.47	849.88	674.68	719.44	279.16	759.9	1038.47	1420.51	722.82	749.04	6.56435	10.2831	18.5864	12.3889	11.8843	11.4316	4.09619	6.54858	16.2816	18.6661	11.7122	12.6454	chr2L	6723905	6731346	1	Liprin-alpha	4695	gene	.	.
FBgn0031853	4.64	10.38	9.66	6.86	6.6	6.75	6.12	8.92	10	12.92	11.5	5.9	0.133439	0.188922	0.267002	0.160677	0.186799	0.172335	0.144289	0.123513	0.251918	0.27279	0.299406	0.160043	chr2L	6732864	6736049	1	TTLL3B	2922	gene	.	.
FBgn0031854	920.16	1552.05	1277.8	1449.46	1390.68	1615.14	797.22	1606.44	1113.34	1548.58	1543.04	1441.66	25.9212	27.6705	34.5962	33.2555	38.5554	40.393	18.4114	21.789	27.4735	32.0278	39.352	38.3066	chr2L	6736447	6740176	-1	TTLL3A	2983	gene	.	.
FBgn0031855	3085.78	5019.27	2303.74	2339.06	2544.2	3030.2	1799.92	4136.77	2219.22	3801.96	2016.21	2422.8	114.181	117.541	81.9284	70.4912	92.65	99.5414	54.6009	73.7005	71.9321	103.285	67.5399	84.56	chr2L	6742506	6755686	1	CG11221	2271	gene	.	.
FBgn0051910	13.78	10.1173	10.82	6.556	6.91333	5.26	3.64	5.72	6.745	33.97	7.94	12.34	1.41043	0.655373	1.06439	0.54652	0.696395	0.477961	0.305436	0.28189	0.604753	2.55269	0.735733	1.19134	chr2L	6744654	6745609	-1	CG31910	821	gene	.	.
FBgn0086034	0	0	0	0	0	0	0	0	0	0	0	0	0	0	0	0	0	0	0	0	0	0	0	0	chr2L	6744998	6745078	1	snoRNA:Me28S-G2743	0	gene	.	.
FBgn0031856	0.74	3.16	0.5	2	0.86	0.96	0.76	2.04	0.34	3.17	1.5	1.7	0.0352117	0.0951616	0.0228664	0.0775086	0.0402735	0.0405537	0.0296473	0.0467375	0.0141719	0.110743	0.0646165	0.0762997	chr2L	6757862	6759628	-1	CG11322	1766	gene	.	.
FBgn0031857	9.1	20.7	9.62	21.78	10.3	11.1	12.4	25.24	13.34	13.52	9.74	15.86	0.0832002	0.119777	0.0845338	0.162183	0.09268	0.0900969	0.0929441	0.11111	0.10684	0.0907528	0.0806193	0.136774	chr2L	6760525	6770949	-1	CG11321	9191	gene	.	.
FBgn0031858	535.487	963.887	766.047	834.723	635.73	678.05	441.44	1107.45	863.46	870.62	833.507	814.187	13.7399	15.6524	18.8913	17.4438	16.0536	15.4454	9.28588	13.6817	19.4075	16.4007	19.3616	19.705	chr2L	6774037	6778275	1	CG17378	3275	gene	.	.
FBgn0015776	20.9867	25.56	31.5067	28.6733	35.0133	20.9667	52.6933	65.55	69.26	31.52	24.5467	23.9933	0.803442	0.619287	1.15927	0.894034	1.3192	0.712598	1.6538	1.20827	2.32267	0.885927	0.850748	0.866404	chr2L	6778552	6786856	-1	nrv1	2195	gene	.	.
FBgn0015777	1243.06	1843.64	1190.12	1522.03	1275	1683.02	959.596	2172.94	1363.6	1439.3	1172.93	1256.29	32.8999	30.8815	30.2737	32.8088	33.2107	39.5453	20.8213	27.6905	31.6142	27.9675	28.1043	31.3625	chr2L	6789759	6798864	-1	nrv2	3175	gene	.	.
FBgn0051631	0	0	0	0	0	0	0	0	0	0	0	0	0	0	0	0	0	0	0	0	0	0	0	0	chr2L	6799742	6799816	1	tRNA:CR31631	74	gene	.	.
FBgn0042189	0	1	0	0	0	0	0	0	0	0	0	0	0	0.0864749	0	0	0	0	0	0	0	0	0	0	chr2L	6799944	6800834	-1	CG17376	615	gene	.	.
FBgn0031859	0	0	0	0	0	0	0	0	0	0	0	0	0	0	0	0	0	0	0	0	0	0	0	0	chr2L	6801361	6802830	-1	CG17377	1252	gene	.	.
FBgn0031860	0	0	0	0	0	0	0	0	0	0	0	0	0	0	0	0	0	0	0	0	0	0	0	0	chr2L	6803031	6804372	1	CG11236	1163	gene	.	.
FBgn0031861	0	0	0	0	0	0	0	0	0	0	0	0	0	0	0	0	0	0	0	0	0	0	0	0	chr2L	6804617	6805792	-1	CG17375	985	gene	.	.
FBgn0051632	6.82567	9.71667	9.42633	5.793	4.55533	8.324	7.29133	16.7087	6.722	7.667	6.39833	4.56	0.169898	0.153067	0.225506	0.117439	0.111591	0.183941	0.148788	0.200247	0.146567	0.14011	0.144181	0.10706	chr2L	6822315	6839005	1	sens-2	3376	gene	.	.
FBgn0017551	393.44	512.28	273.5	362.48	313.48	471.98	309.36	604.28	367.36	399.32	345.32	310.3	21.2752	17.5316	14.2143	15.9641	16.6829	22.658	13.7144	15.7331	17.4012	15.8532	16.9049	15.8269	chr2L	6852322	6853876	1	Rca1	1554	gene	.	.
FBgn0086451	48.72	145.38	90.68	87.56	118.32	139.94	58.68	125.72	198.46	184.92	119	86.47	0.633459	1.19629	1.13317	0.927218	1.51403	1.61532	0.625487	0.787039	2.26036	1.76521	1.40073	1.06046	chr2L	6854168	6860864	1	l(2)k09022	6463	gene	.	.
FBgn0031865	8.38	9.098	9.82667	10.724	2.35667	5.95233	6.15967	3.575	7.47333	5.48567	4.08	5.16233	0.255883	0.175818	0.288387	0.266697	0.0708209	0.161357	0.154195	0.0525598	0.199897	0.122978	0.112786	0.148683	chr2L	6860901	6870387	-1	Nha1	2752	gene	.	.
FBgn0031866	1029.85	2177.9	1898.45	2076.49	1702.52	2080.11	1100.26	2366.49	2385.64	3112.54	2069.38	2051.27	18.0444	24.1504	31.9697	29.6319	29.3579	32.3561	15.8045	19.9642	36.6156	40.0389	32.825	33.9007	chr2L	6896828	6906661	1	neuroligin	4796	gene	.	.
FBgn0042092	89.48	116.82	57.26	67.6	53.9	81.28	64.4	134.68	52	73.2	38.84	88.56	9.35223	7.72728	5.75193	5.75441	5.54427	7.54184	5.51814	6.77756	4.76087	5.61696	3.67507	8.73064	chr2L	6906916	6907817	-1	CG13773	804	gene	.	.
FBgn0031868	526.16	764.94	761.18	1055.48	802.02	912.32	628.94	1099.84	824.68	1163.82	933.84	763.66	13.6002	12.5134	18.9099	22.22	20.4023	20.9353	13.3277	13.688	18.6727	22.0859	21.8524	18.6186	chr2L	6908085	6911432	1	Rat1	3251	gene	.	.
FBgn0011737	449	736.04	425.4	519.7	552.42	570.24	399.46	923	716.64	668.66	429.08	521.4	16.3194	16.9309	14.8603	15.3842	19.7603	18.4001	11.9028	16.1525	22.8167	17.8428	14.1186	17.8751	chr2L	6911336	6914137	-1	wee	2312	gene	.	.
FBgn0028554	527.47	905.953	573.1	767.187	733.88	729.423	722.413	1399.27	715.148	838.66	791.867	666.82	23.9075	25.9873	24.9654	28.3206	32.7361	29.3508	26.8435	30.5363	28.3939	27.9076	32.4926	28.5078	chr2L	6914298	6920274	-1	xl6	1854	gene	.	.
FBgn0052829	34.6	46.42	33.54	36.72	30.08	34.4	26.24	69.62	35.04	40.78	38.56	32.54	4.11829	3.49676	3.83687	3.55966	3.52358	3.63499	2.56048	3.98984	3.65341	3.5636	4.15504	3.65323	chr2L	6915681	6916387	-1	CG32829	706	gene	.	.
FBgn0026196	66.9867	118.217	58.7933	81.9667	62.4	69.88	89.64	147.463	64.7667	86.4933	52.4733	56.8867	3.10482	3.46774	2.61908	3.09421	2.84642	2.87544	3.40617	3.29088	2.62962	2.94328	2.20183	2.48701	chr2L	6916751	6918741	-1	nop5	1813	gene	.	.
FBgn0004838	4151.71	7785.15	4785.39	4623.43	3600.5	4394.62	3061.29	5964.7	5151.46	7348.77	3231.5	3823.93	136.333	161.794	151.031	123.653	116.36	128.115	82.4131	94.3072	148.183	177.17	96.0676	118.442	chr2L	6920691	6926046	1	Hrb27C	2559	gene	.	.
FBgn0031869	19.98	26.66	16.2	16.12	15.16	19.04	18.46	22.98	17.5	13.26	17.28	13.5	0.287494	0.24278	0.224037	0.188913	0.214683	0.243222	0.217762	0.159207	0.220579	0.14008	0.225099	0.183225	chr2L	6932683	6942246	-1	CG18304	5840	gene	.	.
FBgn0031871	266.88	358.16	281.28	291.36	233.52	274.21	262.16	505.34	231.1	293.9	211.7	234.6	15.0211	12.758	15.2159	13.3561	12.9353	13.7017	12.0968	13.6946	11.3941	12.1447	10.7871	12.4547	chr2L	6943728	6945284	-1	CG10158	1493	gene	.	.
FBgn0031872	3.86	16.0933	6.38	27.98	10.78	17.72	7.99333	14.92	21.66	46.92	1.2	4.86	0.0996817	0.263023	0.158351	0.588492	0.273976	0.406252	0.169228	0.185514	0.489982	0.889583	0.0280548	0.118381	chr2L	6945456	6948778	-1	iHog	3254	gene	.	.
FBgn0031873	376.1	568.68	278.94	395.5	360.96	303.36	534.4	897.42	266.3	386.78	390.92	364.42	41.0448	39.2774	29.2576	35.1533	38.7686	29.3912	47.8122	47.1554	25.4577	30.9898	38.6225	37.5125	chr2L	6949308	6950135	-1	Gas41	770	gene	.	.
FBgn0020616	1059.73	1787.22	1552.34	1695.83	1511.06	1843.11	933.642	1920.91	1522.29	1946.9	1707.61	1548.93	24.5863	26.2419	34.6144	32.0438	34.502	37.9623	17.758	21.4578	30.9377	33.162	35.866	33.8959	chr2L	6950438	6954590	1	SA	3622	gene	.	.
FBgn0031874	76.02	100.2	83.72	96.32	71.06	98.18	80.94	150.4	36.92	59.92	109.06	70.92	3.48697	2.90876	3.69081	3.59833	3.20783	3.99804	3.04369	3.32161	1.48346	2.01787	4.5288	3.06837	chr2L	6954583	6956872	-1	CG13775	1832	gene	.	.
FBgn0031875	57.64	82.2	37.4	70.48	62.7	72.58	64.04	123.92	68.14	78.08	42.32	69.46	2.46244	2.22245	1.53563	2.45229	2.63618	2.75272	2.2429	2.54896	2.54998	2.44896	1.63676	2.79895	chr2L	6957008	6959104	1	CG3430	1967	gene	.	.
FBgn0031876	91.8	228.3	68.34	115.84	101.1	132.54	114.36	215.36	132.06	99.42	74.22	76.52	6.53188	10.2807	4.67351	6.71304	7.07967	8.37234	6.67094	7.37805	8.23115	5.19362	4.78095	5.13558	chr2L	6959097	6960285	-1	Atac1	1181	gene	.	.
FBgn0031877	0	0	0	0	0	0	0	0.56	1	0.6	0	0	0	0	0	0	0	0	0	0.0219551	0.0713279	0.0358689	0	0	chr2L	6960424	6961552	1	CG10399	1032	gene	.	.
FBgn0031878	0	0.05	0	0	0.133333	0	0	0	0	0.084	0.02	0	0	0.00115113	0	0	0.00477351	0	0	0	0	0.00224343	0.000658659	0	chr2L	6961514	6964073	-1	sip2	2310	gene	.	.
FBgn0021944	138.74	230.42	140.94	214.84	176.16	205.82	161.12	336.74	136.2	217.66	182.28	140.68	8.39354	8.82233	8.19503	10.5858	10.4886	11.0544	7.99116	9.80886	7.21795	9.66768	9.98342	8.02776	chr2L	6964424	6965813	1	Coprox	1389	gene	.	.
FBgn0026170	2385.33	3959.2	2232.54	2254.34	2144.81	2271.34	3126.8	5592.15	1968.15	2211.97	1966.88	1815.24	287.17	301.66	258.322	221.042	254.124	242.759	308.608	324.153	207.56	195.51	214.371	206.131	chr2L	6966774	6967593	-1	smt3	698	gene	.	.
FBgn0016978	339.2	691.08	468.38	525.84	442.44	448.2	348.74	732.08	560.4	520.72	286.84	84.07	15.5334	20.0289	20.6149	19.6123	19.9402	18.2216	13.0927	16.1417	22.4803	17.5071	11.8918	3.63136	chr2L	6969823	6971736	-1	snRNP70K	1835	gene	.	.
FBgn0031879	3.34667	5.98667	1.204	5.26667	2.02	2.86	1.76667	4.42	4.28	4.29333	2.44	2.51	0.0238127	0.0269588	0.0082337	0.0305208	0.0141453	0.0180662	0.0103055	0.0151425	0.0266768	0.022428	0.0157175	0.0168457	chr2L	6972826	7009888	-1	SP1070	11810	gene	.	.
FBgn0031880	23.44	48.76	17.88	12.82	23.16	13.04	26.24	50.36	15.38	20.5	21.82	18.68	1.35376	1.78224	0.992482	0.603025	1.3164	0.668597	1.24241	1.40039	0.778095	0.869234	1.14087	1.0176	chr2L	7012325	7014737	1	CG13776	1455	gene	.	.
FBgn0000053	3	3	6	3	5	1.98	6	1.88	5.96	0.4	4.56	5	0.0548871	0.0347368	0.105505	0.0447029	0.0900296	0.0321602	0.0899948	0.016561	0.0955189	0.00537291	0.0755285	0.0862855	chr2L	7014859	7023940	-1	ade3	4593	gene	.	.
FBgn0003046	0	0	0	0	0	0	0	0	0	0	0	0	0	0	0	0	0	0	0	0	0	0	0	0	chr2L	7021680	7022473	1	Pcp	723	gene	.	.
FBgn0051908	327.046	539.043	321.031	351.499	300.001	302.763	241.726	506.143	292.392	391.087	297.751	303.873	13.4191	13.9978	12.66	11.7464	12.1145	11.0287	8.13123	9.99929	10.5093	11.7812	11.0603	11.7605	chr2L	7024823	7027295	-1	CG31908	2048	gene	.	.
FBgn0031881	117.78	168.18	94.92	127.68	108.98	97.08	169.2	237.18	70.28	90.46	86.36	101.98	8.38045	7.57338	6.49122	7.39918	7.63147	6.13239	9.86991	8.12558	4.38047	4.72555	5.56295	6.84431	chr2L	7027592	7028959	1	CG3476	1181	gene	.	.
FBgn0031882	920.733	1256.52	796.107	1172.91	959.747	1233.87	830.453	1763.79	752.27	989.32	969.83	906.91	37.5771	32.4548	31.2272	38.9868	38.5489	44.7058	27.7857	34.6591	26.8941	29.6433	35.8329	34.9118	chr2L	7030478	7032603	-1	Rab30	2059	gene	.	.
FBgn0031883	1195.73	2122.04	1326.78	1144.73	1108.1	1163.29	1151.15	2264.31	1425.3	1514.96	1124.91	1171.53	33.1727	37.258	35.3768	25.8652	30.2546	28.6508	26.1816	30.2456	34.6376	30.8565	28.2529	30.6561	chr2L	7032711	7037620	1	CG11266	3029	gene	.	.
FBgn0022201	1279.12	2640.38	1870.64	1900.28	1832.15	1921.54	1301.32	2728.72	2584.95	3213.17	2146.36	2189	17.9594	23.4621	25.2432	21.7302	25.3168	23.9516	14.979	18.4468	31.7927	33.1219	27.2823	28.9898	chr2L	7037996	7056011	1	milt	5985	gene	.	.
FBgn0051630	5.39	12.62	11.9	10.74	8.72	7.64	3.326	14.7	17.45	17.27	9.11333	9.76	0.43426	0.643488	0.92147	0.704742	0.691423	0.54646	0.219685	0.570242	1.23155	1.02154	0.664715	0.741703	chr2L	7042465	7047267	1	CG31630	1043	gene	.	.
FBgn0031885	1486.48	2574.7	2358.97	1981.79	1489.69	1781.52	2207.84	3293.11	2171.09	2096.05	2048.22	1644.21	24.4351	26.7856	37.2692	26.5325	24.0999	25.9986	29.7536	26.064	31.2627	25.2963	30.4809	25.4936	chr2L	7056304	7063406	1	Mnn1	5112	gene	.	.
FBgn0051907	4.25	4	2	6.74	4	1.98	6	1	11	14	7.84	7	0.24262	0.144517	0.109734	0.313374	0.224731	0.100348	0.280806	0.0274864	0.550078	0.586768	0.405183	0.376925	chr2L	7059316	7060851	-1	CG31907	1472	gene	.	.
FBgn0040954	419.2	683.78	321.72	432.68	367.74	406.34	701.16	1056.39	278.02	312.2	412.84	360.98	89.863	92.7675	66.2842	75.5425	77.583	77.3309	123.224	109.035	52.2071	49.1352	80.1195	72.9897	chr2L	7063983	7064467	1	CG13779	392	gene	.	.
FBgn0031886	2.24	1.38	1.02	2.252	0.06	6.14	2.16	7.38	0.492	1.655	1.1	1.4	0.150465	0.0586661	0.0658508	0.123203	0.00396648	0.366151	0.118949	0.238685	0.0289499	0.0816181	0.0668926	0.0887023	chr2L	7064429	7065833	-1	Nuf2	1251	gene	.	.
FBgn0031887	0	0	0	0	0	0.4	0	0	0	0	0	0	0	0	0	0	0	0.0196969	0	0	0	0	0	0	chr2L	7067981	7069546	1	CG11289	1515	gene	.	.
FBgn0031888	0	3.45	0	0	2.5	0	0	0.884	1	0.44	2	0.44	0	0.0888945	0	0	0.100171	0	0	0.0173288	0.035664	0.0131519	0.0737162	0.0168969	chr2L	7069576	7084634	-1	Pvf2	2064	gene	.	.
FBgn0085407	179.075	553.878	499.193	467.831	346.14	382.493	307.24	936.58	525.568	514.354	611.028	532.43	4.69665	9.19364	12.5833	9.99325	8.93451	8.90596	6.60614	11.8271	12.0747	9.90411	14.5081	13.1715	chr2L	7099690	7156701	-1	Pvf3	3204	gene	.	.
FBgn0031893	1066.56	1667.81	984.84	1542.78	1153.64	1356.28	1169.16	2307.04	1050.16	1336.32	1158.1	1190.89	44.2594	43.8013	39.2789	52.1422	47.1147	49.9659	39.7751	46.0953	38.1742	40.7128	43.5075	46.6134	chr2L	7182234	7185530	1	CG4495	2025	gene	.	.
FBgn0031894	44.04	71.28	41.46	51.76	43.7	51.42	76.34	108.46	62.7	78.96	43.58	59.42	1.70543	1.74692	1.54308	1.63247	1.66546	1.76775	2.42357	2.02226	2.1269	2.24488	1.52781	2.17039	chr2L	7185459	7188068	-1	CG4496	2170	gene	.	.
FBgn0031895	199.48	357.76	300.5	341.64	310.52	341.1	180.28	472.88	320.36	305.68	276.68	308.22	10.4964	11.9139	15.197	14.6411	16.0804	15.9341	7.77688	11.9804	14.7663	11.8089	13.18	15.2975	chr2L	7191400	7194412	-1	CG4497	1597	gene	.	.
FBgn0031896	2737.26	4352.78	2860.86	3522.16	2746.97	3070.57	3008.01	6180.91	2719.62	3343.96	2798.11	2529.46	110.692	111.4	111.191	116.004	109.325	110.236	99.7233	120.346	96.3388	99.2801	102.438	96.4819	chr2L	7194906	7204259	-1	CG4502	2078	gene	.	.
FBgn0031897	1388.9	2610.96	1673.94	1470.11	1528.23	1628.78	1036.28	2357.45	1790.65	2798.78	1567.44	1480.59	24.5503	29.2083	28.4381	21.1641	26.5853	25.5595	15.0169	20.0636	27.7263	36.3208	25.0827	24.6853	chr2L	7205248	7220029	-1	CG13784	4754	gene	.	.
FBgn0243517	427.56	758.48	473.26	636.38	457.12	523.18	510.46	966.1	478.42	513.26	543.58	507.4	13.8081	15.5025	14.6896	16.7386	14.529	15.0001	13.515	15.0225	13.5345	12.1696	15.8927	15.4564	chr2L	7220270	7223079	-1	CG4567	2602	gene	.	.
FBgn0259111	2137.44	4908.04	4344.49	4439.73	3973.68	4170.63	2214.27	5127.66	4916.42	6550.63	4089.48	3840.19	43.166	62.73	84.3256	73.0246	78.9782	74.7746	36.6602	49.8594	86.9742	97.1251	74.7675	73.1508	chr2L	7224849	7240500	-1	Ndae1	4161	gene	.	.
FBgn0031900	0	0	0	0	0	0.4	0.4	0	0	0.4	0	0.42	0	0	0	0	0	0.0159321	0.0147124	0	0	0.0131755	0	0.0177736	chr2L	7250717	7252772	-1	CG13786	1873	gene	.	.
FBgn0010453	17.077	39.3197	27.4443	18.0623	20.183	15.7877	33.8527	60.5483	32.167	22.8613	33.0137	18.543	0.431325	0.628525	0.666221	0.371562	0.5017	0.354009	0.700975	0.736335	0.7117	0.423931	0.75489	0.441765	chr2L	7255458	7277168	-1	Wnt4	3327	gene	.	.
FBgn0051909	4.36	7.06	6.89	10.94	4.34	1.5	5.83	4.07	10.6	14.09	4.7	8.07	0.575165	0.589428	0.873571	1.17541	0.563458	0.175672	0.63051	0.258512	1.22491	1.36464	0.561308	1.00415	chr2L	7257510	7258205	1	CG31909	637	gene	.	.
FBgn0004009	0.62	0.535	0.535	0.935	0.31	0	1.6	2.43333	12.5933	0.533333	0	0.613333	0.0162406	0.00886921	0.0134691	0.0199475	0.00799169	0	0.0343596	0.0306898	0.288965	0.0102568	0	0.015154	chr2L	7307159	7316255	1	wg	3208	gene	.	.
FBgn0031902	0	0.23	0	0	0	0.88	0	0	0	0.23	0	0	0	0.00932308	0	0	0	0.0500378	0	0	0	0.0108153	0	0	chr2L	7340435	7352280	1	Wnt6	1312	gene	.	.
FBgn0031903	8.2	8.68	5.8	22.44	13.4	10.2	9.02	14.72	24.1	7.76	14.16	7.04	0.437223	0.292906	0.297228	0.974489	0.70317	0.482829	0.394287	0.377901	1.12564	0.303775	0.683518	0.354063	chr2L	7369538	7377530	1	Wnt10	1576	gene	.	.
FBgn0002938	1.79	2.45	3.99	1.38	2.98	1.72	5.55	9.69	15.56	2.15	1.7	5.34	0.0277421	0.024031	0.0594336	0.0174193	0.0454536	0.0236657	0.0705174	0.0723087	0.211246	0.0244639	0.0238524	0.0780632	chr2L	7377716	7384344	1	ninaC	5422	gene	.	.
FBgn0031904	504.78	894.02	582.24	744.68	505.2	568.98	571.32	1199.58	573.68	678.46	515.72	622.94	21.0197	23.5609	23.3023	25.2557	20.704	21.0342	19.5039	24.0511	20.9261	20.7419	19.4418	24.4675	chr2L	7384484	7388248	-1	CG5149	2018	gene	.	.
FBgn0031905	0	0	0.4	0	0	0.42	0	0	0	0	0	0	0	0	0.0145129	0	0	0.0140758	0	0	0	0	0	0	chr2L	7388535	7390902	1	CG5155	2226	gene	.	.
FBgn0031906	4.008	4.84	4.004	8.92	0	1.004	8.424	5.56	0.46	3.26	4.44	4.68	0.250224	0.191234	0.240252	0.453555	0	0.0556465	0.431158	0.167131	0.0251566	0.149423	0.250946	0.275591	chr2L	7390982	7398403	-1	CG5160	1346	gene	.	.
FBgn0031907	2.44	3	3.64	3.6	1.6	2.8	2	5.2	5	5.41	5.54	1.66	0.133142	0.103601	0.190897	0.15999	0.0859233	0.13564	0.0894689	0.136618	0.238995	0.216732	0.273673	0.0854381	chr2L	7395830	7404526	1	CG5171	1540	gene	.	.
FBgn0031908	10.62	18.46	14.18	13.28	14.06	11.754	8.65	8.69	6.05	15.724	9.94	15.11	0.879233	0.967233	1.12831	0.895452	1.14559	0.863911	0.587101	0.346402	0.438762	0.955747	0.745012	1.17995	chr2L	7405212	7408475	1	CG5177	1015	gene	.	.
FBgn0031909	293.2	435.98	230.74	384.08	298.12	384.68	465.28	689.58	306	291.4	291.4	316.48	20.7742	19.55	15.7129	22.164	20.7883	24.1972	27.0267	23.5248	18.9922	15.1583	18.6916	21.1508	chr2L	7408531	7409779	-1	CG5181	1186	gene	.	.
FBgn0031910	1	0.4	0	0	0	0	0.4	0	0	0	0	0	0.0647896	0.0164016	0	0	0	0	0.0212463	0	0	0	0	0	chr2L	7410932	7412229	1	CG15818	1297	gene	.	.
FBgn0028387	236.34	393.36	298.8	327.36	286.84	292.72	209.96	438.5	305.92	380.62	279.3	332.12	6.78516	7.14715	8.24473	7.65444	8.10454	7.46069	4.9417	6.0614	7.69351	8.0226	7.25924	8.99366	chr2L	7412451	7422389	1	chm	2927	gene	.	.
FBgn0067719	0	0	0	0	0	0	0	0	0	0	0	0	0	0	0	0	0	0	0	0	0	0	0	0	chr2L	7425851	7425875	1	mir-275	24	gene	.	.
FBgn0067700	0	0	0	0	0	0	0	0	0	0	0	0	0	0	0	0	0	0	0	0	0	0	0	0	chr2L	7425977	7426001	1	mir-305	24	gene	.	.
FBgn0031912	1977.13	3454.98	2775.2	3370.59	2617.84	2861.36	3140.19	5602.35	2324.86	2280.9	3214.35	1560.97	67.5377	74.6922	91.1125	93.7738	88.0076	86.7734	87.9395	92.1428	69.5666	57.2027	99.4034	50.2948	chr2L	7426864	7430329	1	CG5261	2460	gene	.	.
FBgn0031913	0.44	1	2	2.66	1.86	0	2.88	3.78	1.06	3.58	0	2.28	0.0323483	0.0465285	0.141319	0.159274	0.134579	0	0.173584	0.133805	0.0682651	0.193234	0	0.158108	chr2L	7430527	7433480	-1	CG5958	1143	gene	.	.
FBgn0031914	40.26	67.3667	53.89	65.06	51.959	36.944	103.212	167.538	30.3183	62.4067	63.41	64.3217	1.0181	1.07815	1.30977	1.33997	1.29313	0.829398	2.13975	2.03991	0.671606	1.15864	1.45168	1.53423	chr2L	7437504	7445269	1	CG5973	3323	gene	.	.
FBgn0025697	3.41	4.71	2.22	9.35	4.17	4.66	9.84	18.755	11.62	18.98	3.45	4.84	0.128038	0.111925	0.0801145	0.285931	0.154095	0.155337	0.302899	0.339065	0.382195	0.523217	0.117274	0.171415	chr2L	7445343	7451165	-1	santa-maria	2238	gene	.	.
FBgn0041247	0	0	0	0	0	0	0	0.38	0	0	0	0	0	0	0	0	0	0	0	0.0112061	0	0	0	0	chr2L	7452523	7454169	-1	Gr28a	1372	gene	.	.
FBgn0045495	6	5	1	5.7	1	5.4	11.88	25.72	10.94	0	3.02	7	0.118023	0.062245	0.0189055	0.0913175	0.0193589	0.0943001	0.191579	0.243594	0.188506	0	0.0537797	0.129877	chr2L	7454823	7462247	-1	Gr28b	4272	gene	.	.
FBgn0031918	1.641	5.41833	0.763333	1.35733	0.146667	0.533333	1.614	5.897	2.59333	1.20667	0.757333	2.87333	0.126977	0.265339	0.0567679	0.0855396	0.011169	0.0366369	0.102385	0.219699	0.175779	0.0685494	0.0530518	0.209711	chr2L	7466544	7472493	1	CG6055	1086	gene	.	.
FBgn0260486	591.658	1457.28	985.333	1241.79	982.904	993.373	898.37	1654.79	1046.19	1808.6	1257.31	1168.74	6.27519	9.7818	10.0441	10.7268	10.2597	9.35346	7.81139	8.45044	9.71983	14.0831	12.0725	11.6922	chr2L	7472503	7495618	-1	CG42533	7923	gene	.	.
FBgn0031920	2.04	2	0	0	3	1	2	2	5.94	7.74	0	5	0.0837857	0.0519864	0	0	0.121263	0.0364623	0.0673422	0.0395504	0.213708	0.23339	0	0.1937	chr2L	7474702	7476952	1	CG6441	2046	gene	.	.
FBgn0011283	0	0	0	0	0	0	0	0.27	0	0	0	0	0	0	0	0	0	0	0	0.0189328	0	0	0	0	chr2L	7496783	7497360	-1	Pbprp5	577	gene	.	.
FBgn0085403	1002.62	1729.62	1201.03	1273.52	1034.82	1206.79	941.2	1847.63	1391.81	1440.34	1295.71	1273.38	16.1496	17.6318	18.593	16.7069	16.4041	17.2569	12.4286	14.3291	19.638	17.033	18.8943	19.3465	chr2L	7497803	7576604	-1	Rapgap1	5217	gene	.	.
FBgn0031923	0	0	0	0	0	0	0	0	0	0	0	0	0	0	0	0	0	0	0	0	0	0	0	0	chr2L	7578231	7578559	-1	CG13791	328	gene	.	.
FBgn0083141	1.09	1.31	1.64	2.83	1.32	0.42	0.84	2.11	1.93	2.62	0.43	1.44	0.0735703	0.0559587	0.106388	0.155571	0.0876831	0.0251669	0.0464807	0.0685708	0.114111	0.129831	0.0262749	0.0916764	chr2L	7581930	7583334	1	Spn7	1245	gene	.	.
FBgn0031925	0.36	3.74	3.56	11.14	2.4	2.8	0.8	16.06	1.16	3.36	1.66	0.76	0.016549	0.108808	0.157287	0.41708	0.108579	0.11427	0.0301492	0.355464	0.0467112	0.113399	0.0690835	0.0329535	chr2L	7605598	7607703	1	Cyp4d21	1828	gene	.	.
FBgn0031926	0	0.4	0.18	0.873	6.04	0.305	0.189	0.58	0.92	0.605	0.82	1.71733	0	0.00784107	0.00535847	0.0220229	0.184119	0.00838686	0.00479926	0.00864977	0.0249619	0.0137579	0.0229936	0.0501729	chr2L	7608388	7616528	1	CG6739	2713	gene	.	.
FBgn0031927	1332.17	3485.46	3461.5	3292.7	2335.86	2917.34	1198.32	2548.76	3982.86	5272	3072.48	2849.7	48.1693	79.7608	120.295	96.9676	83.1232	93.6484	35.5222	44.373	126.153	139.954	100.576	97.1913	chr2L	7643525	7645997	-1	CG13792	2324	gene	.	.
FBgn0024290	1895.74	3630.25	3794.82	3746.51	2702.07	3264.62	1628.15	3420.58	4654.07	6457.93	3204.86	3035.6	49.6581	60.1821	95.5378	79.9286	69.6584	75.9185	34.9641	43.1412	106.792	124.195	76.0007	75.0023	chr2L	7647033	7675078	-1	Slob	3208	gene	.	.
FBgn0040299	12.21	9.10333	22.58	30.24	18.03	24.01	32.7533	64.1	46.97	15.01	47.78	48.1	0.137982	0.0651068	0.245247	0.278325	0.200525	0.240881	0.303444	0.348775	0.464965	0.124534	0.488821	0.512708	chr2L	7666045	7689459	1	Myo28B1	7436	gene	.	.
FBgn0031929	0	1	0	0	0	0	0	7.12	0	0	0	0	0	0.0417442	0	0	0	0	0	0.226119	0	0	0	0	chr2L	7689374	7691057	-1	CG18585	1274	gene	.	.
FBgn0031930	0	0	0	0	0	0	0	10.56	0	0	0	0	0	0	0	0	0	0	0	0.31532	0	0	0	0	chr2L	7691107	7692683	-1	CG7025	1355	gene	.	.
FBgn0041182	1.06	13	0.66	0.63	3.21	1.03	1.64	0.2	6.32	0.81	7.54	4.32	0.017333	0.134533	0.0103725	0.0083902	0.051658	0.0149523	0.0219851	0.00157463	0.0905269	0.00972417	0.111618	0.0666299	chr2L	7693798	7701585	-1	TepII	5139	gene	.	.
FBgn0041181	17.38	13.6	12.92	28.98	10.34	20.68	21.84	36.16	6.3	10.36	9.94	9.8	0.295165	0.146176	0.210888	0.400847	0.172823	0.311796	0.304078	0.295682	0.0937239	0.129174	0.152827	0.156986	chr2L	7702805	7710697	1	TepIII	4948	gene	.	.
FBgn0031934	19.14	18	14	33.84	4.56	17.868	23.98	20.54	5.36	6.1	5.78	19.78	0.776243	0.462007	0.545703	1.11777	0.182006	0.643333	0.797301	0.401086	0.190421	0.181629	0.212217	0.75666	chr2L	7711018	7714032	1	Ntl	2072	gene	.	.
FBgn0012018	0	0	0	0	0	0.1	0.04	0	0	0	0	0.04	0	0	0	0	0	0.201627	0.0744768	0	0	0	0	0.0856885	chr2L	7711474	7711661	1	tRNA:Y1:28C	37	gene	.	.
FBgn0053296	0.465	1.18833	0.186667	0.00666667	1.28	0.501667	1.17333	0.855	0.17	1.495	0.005	0.025	0.0207074	0.0334913	0.00798938	0.000241795	0.0560983	0.0198332	0.0428363	0.0183324	0.00663157	0.0488782	0.000201577	0.0010501	chr2L	7714067	7716645	-1	CG33296	1887	gene	.	.
FBgn0031935	6.34	11.97	5.71	5.46	8.04	5.655	17.64	16.59	9.505	12.24	6.3	10.08	0.274904	0.328478	0.237958	0.192819	0.343095	0.217685	0.627058	0.346353	0.361025	0.389649	0.247303	0.41226	chr2L	7716970	7719487	-1	CG13793	1938	gene	.	.
FBgn0031936	35.19	94.8033	8.23	6.88	31.5933	48.0033	9.57	37.1567	28.69	19.06	12.6	10.82	1.4524	2.47635	0.326468	0.231271	1.2833	1.75891	0.323815	0.738389	1.03727	0.577552	0.470799	0.421225	chr2L	7719845	7722823	-1	CG13794	2036	gene	.	.
FBgn0031937	5.46	12.1533	2.27667	2.84333	2.32333	4.34333	3.64	10.3733	11.19	6.09667	2.035	3.14667	0.204554	0.288159	0.0819763	0.0867579	0.0856631	0.144459	0.111798	0.187118	0.367232	0.167691	0.0690205	0.111195	chr2L	7723308	7726298	-1	CG13795	2243	gene	.	.
FBgn0031939	20.84	20.64	31.59	50.78	15.09	7.52	22.03	31.22	20.28	23.14	29.88	21.23	0.629712	0.394706	0.917417	1.24969	0.448745	0.201728	0.545728	0.454212	0.536792	0.513344	0.817377	0.605081	chr2L	7727148	7732668	-1	CG13796	2781	gene	.	.
FBgn0260479	3.4	5.46667	11.96	10.51	256.74	3.61	12.5967	14.31	13.8333	12.5233	9.5	113.243	0.0801204	0.081528	0.270875	0.201712	5.9542	0.0755223	0.243353	0.162362	0.285552	0.216663	0.202668	2.51707	chr2L	7734409	7738795	-1	CG31904	3566	gene	.	.
FBgn0014454	0	1.83333	1.82	1.98	287.673	0.52	8.34667	6.6	6.94333	2.31333	0	116.44	0	0.111429	0.167989	0.15487	27.1896	0.0443348	0.657155	0.305184	0.584116	0.163108	0	10.5477	chr2L	7740550	7741542	-1	Acp1	875	gene	.	.
FBgn0031940	0	1.32	0.98	12.42	6.62667	0	0.593333	28.74	1.56	0.173333	0	7.57333	0	0.0668575	0.0753798	0.809548	0.521936	0	0.0389289	1.10745	0.109364	0.0101845	0	0.571692	chr2L	7743675	7744841	-1	CG7214	1050	gene	.	.
FBgn0031941	0	0	0	0	0	0	1	0	0	0	0	0	0	0	0	0	0	0	0.143225	0	0	0	0	0	chr2L	7747341	7747874	1	CG7211	481	gene	.	.
FBgn0031942	0	2.2	4.46	17.26	47.18	1.76	3.2	60.7	37.06	1.66	0.4	47.58	0	0.166194	0.511659	1.67795	5.54239	0.186505	0.313141	3.48853	3.875	0.145473	0.0432245	5.35693	chr2L	7752166	7753156	-1	CG7203	704	gene	.	.
FBgn0031944	1.08	0.89	1.32	1.92	0.64	0.42	2.22	1.06	0	1.04	0.44	1.5	0.0487405	0.02542	0.0572549	0.0705719	0.0284257	0.0168275	0.0821365	0.0230331	0	0.0344588	0.0179769	0.0638522	chr2L	7754189	7765716	1	CG7196	1862	gene	.	.
FBgn0031943	0	0	0	0	0	0	0	0	0	0	0	0	0	0	0	0	0	0	0	0	0	0	0	0	chr2L	7756315	7756934	1	CG14538	619	gene	.	.
FBgn0031945	0.01	6.43	5.37333	6.34	2.29333	0.553333	0.26	58.9	6.78	0.686667	12.98	3.23667	0.000516485	0.210179	0.266732	0.266693	0.116571	0.0253717	0.011009	1.46472	0.306748	0.0260378	0.606918	0.157679	chr2L	7767647	7775033	1	CG7191	1627	gene	.	.
FBgn0020880	2.059	2.97267	2.12833	2.73333	1.77067	1.434	2.14567	2.23667	2.18267	2.83	2.078	0.672333	0.0777628	0.0710529	0.0772552	0.0840762	0.065814	0.0480805	0.0664347	0.0406722	0.0722099	0.0784698	0.071049	0.0239507	chr2L	7775802	7778027	-1	CG7179	2225	gene	.	.
FBgn0003961	0	0	0	0.2	0	0	0	0	0	0	0	0	0	0	0	0.0108291	0	0	0	0	0	0	0	0	chr2L	7780083	7781415	1	Uro	1264	gene	.	.
FBgn0031946	0.096	0.1	0	0	0	0	0.4	0	0.28	0	0	0.2	0.00756053	0.00498426	0	0	0	0	0.0258261	0	0.0193167	0	0	0.014857	chr2L	7781501	7782627	1	CG7164	1067	gene	.	.
FBgn0031947	547.05	1034.8	693.76	610.8	553.72	720.66	597.09	1183.07	505.77	713.55	663.1	621.56	16.1411	19.3233	19.6738	14.6781	16.0791	18.8773	14.4432	16.8073	13.0723	15.4572	17.7126	17.2985	chr2L	7782855	7786063	1	CG7154	2848	gene	.	.
FBgn0031948	146.54	237.48	190.76	173.195	157.78	173.02	126.92	356.62	344.39	247.473	170.94	187.22	4.96936	5.09672	6.21734	4.78348	5.26577	5.20888	3.52851	5.82278	10.2303	6.16131	5.24789	5.98846	chr2L	7786155	7790557	-1	CG7149	2478	gene	.	.
FBgn0025687	30.24	54.34	31.42	20.04	16.68	18.98	37.48	60.08	33.22	46.53	41.62	36.88	0.776867	0.883496	0.77579	0.419303	0.421723	0.432878	0.789372	0.743149	0.747581	0.877604	0.967975	0.893665	chr2L	7791404	7795958	-1	LKR	3271	gene	.	.
FBgn0031950	1156.4	1595.62	1112.52	1356.33	1152.9	1332.3	1098.34	2126.9	1072.52	1252.1	1194.28	1313.1	34.3131	29.9641	31.7273	32.778	33.6674	35.0961	26.7181	30.3865	27.8773	27.2767	32.0816	36.751	chr2L	7796306	7799846	-1	Herp	2832	gene	.	.
FBgn0031951	1028.38	1452.8	846.34	1247.31	946.96	1153.82	1033.16	1995.66	896.48	1222.86	930.52	930.9	48.7956	43.6267	38.5962	48.202	44.2206	48.6037	40.1894	45.5926	37.2616	42.5995	39.9714	41.6628	chr2L	7800165	7802008	1	r2d2	1771	gene	.	.
FBgn0031952	580.64	1206.04	669.04	616.484	577.434	596.183	790.761	1360.09	683.781	831.039	556.549	541.182	12.2318	16.0791	13.5459	10.5771	11.9715	11.1498	13.6566	13.7953	12.6181	12.853	10.6141	10.7533	chr2L	7802413	7810697	-1	cdc14	3989	gene	.	.
FBgn0002527	1.635	4.435	1.858	4.375	7.74	13.6	1.50333	11.2333	0.904	3.889	2.08	5.555	0.0218987	0.0375937	0.0239177	0.0477248	0.102025	0.161713	0.0165072	0.072442	0.0106063	0.0382419	0.025221	0.0701785	chr2L	7811438	7820774	1	LanB1	6274	gene	.	.
FBgn0027515	621.803	986.955	545.137	735.872	625.497	668.767	649.227	1124.63	609.922	780.525	566.688	678.793	19.5041	19.5925	16.4343	18.7992	19.3092	18.6231	16.695	16.9849	16.7587	17.9746	16.0922	20.083	chr2L	7821532	7825376	1	CG7115	2679	gene	.	.
FBgn0020618	1825.98	3596.35	1308.2	1637.17	1854.16	1830.5	2543.17	4289.2	1600.11	2001.54	1367.95	1563.16	137.246	171.075	94.5041	100.222	137.157	122.146	156.71	155.225	105.353	110.451	93.0832	110.822	chr2L	7825624	7827252	-1	Rack1	1118	gene	.	.
FBgn0004177	7961.98	11399.6	7409.6	9105.66	7048.91	8238.48	8137.65	15137	7170.97	8338.53	7514.23	7114.57	306.628	277.844	274.257	285.606	267.165	281.671	256.925	280.68	241.915	235.766	261.983	258.439	chr2L	7827741	7832745	1	mts	2182	gene	.	.
FBgn0031954	0	0	0	0	0	0	0	0	0	0	0	0	0	0	0	0	0	0	0	0	0	0	0	0	chr2L	7840479	7841262	1	CG14537	783	gene	.	.
FBgn0031955	476.1	952.9	604.86	606.78	567.96	666.28	403.18	869.96	842.38	976.6	505.2	546.02	11.7601	14.8963	14.3595	12.207	13.8069	14.6107	8.16446	10.3464	18.2269	17.7104	11.2972	12.7215	chr2L	7846816	7853301	-1	CG14535	3402	gene	.	.
FBgn0040099	0	0.44	2.3	0	0	0	2.64	0	0	0	0	0	0	0.0277581	0.220353	0	0	0	0.215744	0	0	0	0	0	chr2L	7857088	7857931	1	lectin-28C	843	gene	.	.
FBgn0031957	0	0	0	0	0	0	0	2	0	0	0	0	0	0	0	0	0	0	0	0.0600297	0	0	0	0	chr2L	7857955	7860838	-1	TwdlE	1348	gene	.	.
FBgn0045038	208.322	163.127	131.089	168.062	79.5933	99.8043	206.28	530.095	95.6747	159.78	202.08	216.861	8.82792	4.3749	5.33902	5.80039	3.31945	3.75471	7.16632	10.8158	3.55151	4.97102	7.75254	8.6681	chr2L	7864637	7871432	-1	Proct	1983	gene	.	.
FBgn0011861	0	0	0	0	0	0	0	0	0	0	0	0	0	0	0	0	0	0	0	0	0	0	0	0	chr2L	7872847	7872919	1	tRNA:G3:28D	72	gene	.	.
FBgn0031959	7.809	12.6173	6.224	7.86267	7.601	6.314	9.04267	16.5413	10.8633	9.36267	9.22633	9.294	0.256833	0.262629	0.196742	0.210615	0.246032	0.184359	0.243819	0.261942	0.312976	0.226076	0.274714	0.288321	chr2L	7873493	7879550	-1	spz3	2555	gene	.	.
FBgn0031961	9.62	7.62	4.48	13.44	7.22	10.2	8.76	12.34	3.48	5.96	3.74	3.8	0.392422	0.196722	0.175642	0.446522	0.289855	0.369388	0.292954	0.242367	0.124352	0.178495	0.138117	0.146211	chr2L	7883466	7887489	-1	CG7102	2060	gene	.	.
FBgn0031962	462.96	787.03	391.84	455.46	422.64	466.2	710.26	1153.22	412.66	420.18	411.46	390.813	78.593	84.5574	63.9325	62.9732	70.6117	70.2614	98.8496	94.2613	61.3658	52.3692	63.2361	62.579	chr2L	7884930	7885425	-1	CG18591	495	gene	.	.
FBgn0083968	295.14	406.42	277.36	345.6	247.04	275.74	591.2	831	149.5	177.54	307.68	328.82	83.788	73.0212	75.6781	79.9084	69.0219	69.4956	137.596	113.589	37.1782	37.0042	79.077	88.0503	chr2L	7885647	7886014	1	CG34132	296	gene	.	.
FBgn0051902	4.12	1	3	1	0	2	0	0	2.92	2.088	0	1	0.271752	0.0417442	0.190182	0.0537206	0	0.117114	0	0	0.168715	0.101113	0	0.062215	chr2L	7887691	7889129	-1	CG31902	1274	gene	.	.
FBgn0053121	0	1	0	0	0	0	0	0	0	1.4	0	1.06	0	0.0509407	0	0	0	0	0	0	0	0.082732	0	0.0804766	chr2L	7889369	7890530	-1	CG33121	1044	gene	.	.
FBgn0085450	830.993	1498.77	1015.81	1124.51	845.627	878.839	814.182	1501.11	1640.29	1990.26	809.43	1290.59	6.1802	7.05441	7.26092	6.81136	6.18943	5.80255	4.96414	5.37526	10.6861	10.8672	5.44982	9.0534	chr2L	7892314	7984158	-1	Snoo	11299	gene	.	.
FBgn0031966	3.864	2.18	3.165	2.44333	1.78867	2.25	3.976	6.43333	3.674	4.95133	1.824	2.632	0.545715	0.194852	0.429611	0.281045	0.248613	0.282108	0.460354	0.437467	0.454529	0.513395	0.233212	0.350617	chr2L	7899440	7900035	-1	CG14532	595	gene	.	.
FBgn0031968	608.02	817.468	465.21	809.19	574.81	718.328	686.465	1458.44	524.351	566.689	589.03	598.01	27.9503	23.7826	20.5538	30.296	26.0052	29.3154	25.8705	32.2804	21.1147	19.1256	24.5134	25.9296	chr2L	7983918	7986786	1	CG7231	1828	gene	.	.
FBgn0031969	53.34	77.404	89.79	71.474	69.268	91.26	41.78	87.3	80.68	77.868	65.204	55.58	1.53608	1.41073	2.4852	1.67638	1.96317	2.33316	0.986384	1.21047	2.03526	1.64634	1.69993	1.50972	chr2L	7987111	7994182	-1	pes	2918	gene	.	.
FBgn0031970	10.77	26.62	21.8	18	14.45	24.73	8.78	27.62	22.93	21.11	22.39	22.61	0.39869	0.62366	0.77562	0.542697	0.526446	0.812733	0.26646	0.492293	0.743563	0.573731	0.750362	0.789476	chr2L	7994835	7998144	-1	CG7227	2270	gene	.	.
FBgn0031971	256.14	369.44	262.03	297.77	226.45	281.35	406.96	720.26	192.54	184.01	300.6	254.41	29.2446	26.6951	28.7536	27.6894	25.4452	28.518	38.0922	39.5948	19.2567	15.4244	31.0709	27.3981	chr2L	7998932	7999683	1	CG7224	736	gene	.	.
FBgn0031972	135.96	217.22	84.94	156.34	136.06	121.22	146.04	308.34	119.6	151.72	73.26	147.04	8.07992	8.16988	4.85156	7.56713	7.95779	6.3955	7.11517	8.82281	6.22617	6.61972	3.94149	8.24234	chr2L	7999668	8004267	-1	Wwox	1414	gene	.	.
FBgn0031973	1.41867	4.908	2.82167	1.837	2.33333	2.618	3.21433	3.87667	6.729	6.28667	3.929	2.844	0.0648958	0.142089	0.124055	0.0684401	0.105046	0.106319	0.120544	0.0853838	0.269638	0.211134	0.162711	0.122711	chr2L	8004546	8007253	-1	Spn28D	1837	gene	.	.
FBgn0031974	667.12	803.02	508.04	666.24	492.18	649.16	588.1	975.38	348.7	436.26	522.62	403	57.2036	43.5778	41.8688	46.5281	41.5345	49.4169	41.3416	40.2693	26.1918	27.4641	40.5698	32.5944	chr2L	8008319	8009477	-1	CG12560	980	gene	.	.
FBgn0054010	2	2.86	0	2	2.2	3.46	3	0.14	3	2.36	2.74	1.04	0.194744	0.176247	0	0.15861	0.210826	0.299099	0.239482	0.00656362	0.255888	0.168713	0.241536	0.0955184	chr2L	8009601	8010635	-1	CG34010	863	gene	.	.
FBgn0031975	19	23.8967	17.284	23.5	28.48	43.04	5.20667	12.3	21.1	34	19.9	13.2	0.509611	0.405641	0.445556	0.513355	0.751781	1.02485	0.114489	0.158844	0.495748	0.669522	0.483209	0.333947	chr2L	8011405	8026901	1	Tg	3133	gene	.	.
FBgn0031976	27.975	34.54	23.5	26.72	23.7	15.68	38.5867	52.4667	16.8467	21.98	22.9507	12.44	1.43254	1.11938	1.15659	1.11439	1.1944	0.712832	1.61991	1.2936	0.755692	0.826352	1.06397	0.600864	chr2L	8026912	8039788	-1	CG7367	1641	gene	.	.
FBgn0031977	185.88	237.76	146.58	136.6	134.74	102.32	255.6	493.28	150.16	134.06	139.02	156.2	25.7329	20.8313	19.5031	15.4018	18.3577	12.5754	29.0091	32.8799	18.2098	13.6256	17.4233	20.3965	chr2L	8029462	8030150	1	baf	607	gene	.	.
FBgn0044323	2702.7	4768.65	3790.31	3747.64	2721.77	3242.45	2412.29	4801.91	3258.58	3780.34	3278.52	3227.94	64.5577	72.0884	87.0157	72.9075	63.9834	68.7586	47.2385	55.2261	68.1823	66.2951	70.8964	72.7268	chr2L	8030721	8038517	1	Cka	3518	gene	.	.
FBgn0031979	72.6	100.56	47.215	64.56	52.82	78.26	94.42	111.653	52.9	74.48	47.6	45.36	9.41471	8.25307	5.88469	6.81866	6.74116	9.00978	10.0381	6.97145	6.00925	7.09105	5.58823	5.54833	chr2L	8041113	8041879	1	CG7429	648	gene	.	.
FBgn0031980	1543.61	2622.26	991.98	1257.74	1467.27	1338.26	2351.14	3319.95	1383.02	1506.32	1186.54	1201.78	284.459	305.827	175.694	188.772	266.107	218.94	355.203	294.573	223.256	203.797	197.952	208.893	chr2L	8041878	8042856	-1	RpL36A	456	gene	.	.
FBgn0065055	1	0	0	1	0.96	1	1.96	1	1.44	0	2	1.16	0.515535	0	0	0.419878	0.487074	0.45768	0.828383	0.248221	0.650301	0	0.933437	0.564072	chr2L	8042187	8042350	-1	snoRNA:Psi28S-2648	163	gene	.	.
FBgn0031981	261.57	476.84	564.14	444.58	450.24	446.94	325.88	663.52	552.06	787.24	506.14	517.82	2.20354	2.54229	4.56764	3.05033	3.73287	3.34261	2.25065	2.69133	4.07392	4.86901	3.86012	4.11462	chr2L	8043713	8054328	1	CG7466	9975	gene	.	.
FBgn0011230	1652.6	3411.71	1679.5	2438.12	2021.54	2208.53	2597.74	3718.16	1923.38	2332.62	2059.96	2656.52	8.57867	11.2084	8.37925	10.308	10.3276	10.1779	11.0552	9.29311	8.74603	8.8899	9.68073	13.0072	chr2L	8054320	8071591	-1	poe	16188	gene	.	.
FBgn0013531	202.38	366.44	225.48	266.6	222.44	247.64	293.7	526.7	205.16	154.36	229.02	232.28	16.3996	18.7927	17.5609	17.5951	17.7397	17.8152	19.5114	20.55	14.5631	9.18337	16.8011	17.754	chr2L	8071807	8072844	-1	MED20	1037	gene	.	.
FBgn0010287	131.96	209.79	75.12	114.12	86.76	120.9	159.64	303.18	151.82	158.75	95.72	101.48	11.2692	11.3385	6.16565	7.93738	7.29182	9.16602	11.1766	12.4661	11.3573	9.95324	7.40032	8.17428	chr2L	8072895	8073949	1	Trf	984	gene	.	.
FBgn0020240	226.78	550.78	273.64	335.6	378.4	432.28	212.98	363.56	661.24	607.56	292.68	379.38	3.02585	4.65094	3.5091	3.64695	4.9689	5.1205	2.32969	2.33561	7.72851	5.95158	3.53536	4.77459	chr2L	8074107	8082969	-1	Mcr	6298	gene	.	.
FBgn0011219	3000.02	4516.78	3289.81	2917.99	2218.92	2455.47	4442.81	6768.9	2291.73	2631.59	2477.51	2784.73	55.6753	53.0504	58.679	44.105	40.5272	40.4556	67.5949	60.4836	37.256	35.8556	41.6248	48.7462	chr2L	8083420	8110561	1	Bsg	4528	gene	.	.
FBgn0031985	566.8	1156.86	1404.62	1453.48	1126.2	1143.79	818.87	1387.14	1367.92	1905.15	1550.94	1262.68	8.19784	10.5894	19.5254	17.1216	16.0306	14.6865	9.7096	9.65985	17.331	20.2301	20.3077	17.2259	chr2L	8116963	8124001	-1	CG8683	5810	gene	.	.
FBgn0031986	31.9533	46.42	24.65	23.9	16.13	21.18	29.06	72.16	49.7833	31.28	30.02	27.47	2.10928	1.93929	1.56389	1.28493	1.04789	1.24122	1.57264	2.29348	2.87869	1.51595	1.79401	1.71039	chr2L	8124327	8125799	1	CG8673	1273	gene	.	.
FBgn0031987	538.58	894.28	407.66	517.64	480.48	592.38	511.94	1008.94	586.6	623.6	393.2	439.34	45.1227	47.4174	32.8258	35.3214	39.6174	44.0605	35.1626	40.6997	43.0507	38.3576	29.8233	34.7188	chr2L	8125666	8126859	-1	CG12375	1003	gene	.	.
FBgn0031988	446.96	1013.42	593.494	613.332	469.14	579.79	702.11	1125.08	554.332	687.934	661.33	590.79	13.0822	18.7726	16.6956	14.6209	13.5139	15.0656	16.8475	15.8554	14.2127	14.7829	17.5238	16.3104	chr2L	8127022	8133990	1	CG8668	2871	gene	.	.
FBgn0031990	685.12	1676.81	1504.44	1601.63	1305.52	1441.86	856.38	1522.3	2119.56	2272.24	1448.78	1419.34	8.45654	13.0987	17.8473	16.101	15.859	15.7999	8.66582	9.04705	22.9174	20.5912	16.1892	16.5246	chr2L	8134245	8159575	-1	CG8552	6808	gene	.	.
FBgn0051606	0	0	0	0.4	2.4	0	0	0	2	4.94	1	0	0	0	0	0.0459329	0.333025	0	0	0	0.247015	0.51136	0.127643	0	chr2L	8147628	8148279	1	CG31606	596	gene	.	.
FBgn0051607	64.895	109.361	41.92	75.9833	66.285	53.89	35.3833	81.9123	119.363	168.24	23.5033	54.3733	2.03632	2.17178	1.26424	1.94186	2.04699	1.50123	0.910229	1.23756	3.28095	3.87583	0.66767	1.60931	chr2L	8148948	8155603	1	CG31607	2678	gene	.	.
FBgn0051900	36.62	35.2	39.5	46.58	45.8	45.6	40.8	81.5	61.22	46.78	44.84	51.58	2.24127	1.36344	2.32351	2.32188	2.75871	2.47767	2.04716	2.40167	3.28218	2.10201	2.48449	2.97766	chr2L	8156825	8158711	1	CG31900	1373	gene	.	.
FBgn0261064	395.4	679.7	419.3	511.02	415.76	532.3	451.89	766.12	382.32	414.44	439.16	467.565	18.1267	19.7206	18.4748	19.0803	18.7582	21.6642	16.9837	16.9107	15.3534	13.9491	18.2265	20.2183	chr2L	8159838	8161801	1	Rbsn-5	1833	gene	.	.
FBgn0031992	1161.53	1856.29	933.77	988.34	1127.73	1279.64	1582.26	2904.17	903.97	862.19	962.18	827.625	213.113	215.549	164.662	147.69	203.634	208.435	237.999	256.556	145.287	116.14	159.821	143.229	chr2L	8161792	8162389	-1	CG8498	458	gene	.	.
FBgn0031993	82.04	280.824	153.45	143.004	128.108	141.942	148.3	260.9	320.038	274.068	117.98	168.104	0.753772	1.63293	1.35505	1.07011	1.15839	1.15779	1.11705	1.15417	2.57579	1.84873	0.981341	1.45684	chr2L	8163296	8189610	1	CG8486	9146	gene	.	.
FBgn0013442	4.74	2.6	3.32	5.58	1	6.62	3.98	6.94	5.98	13.04	4.86	2	0.43579	0.151284	0.293366	0.417829	0.0904827	0.540333	0.299985	0.307213	0.481609	0.880192	0.404513	0.17344	chr2L	8180220	8181331	1	fos28F	914	gene	.	.
FBgn0083970	69	136.36	123.5	139.22	107.98	114.28	103.52	162.14	87	124.44	90.02	111.42	11.9305	14.9216	20.5234	19.6054	18.3746	17.5422	14.6741	13.4983	13.1772	15.7968	14.0911	18.1715	chr2L	8190295	8190781	-1	CG34134	486	gene	.	.
FBgn0031995	1256.02	2334.38	1721.3	2360.6	1893.24	2332.24	1356.72	2501.44	1837.03	2451.76	1767.58	2030.78	19.7467	23.2268	26.0092	30.2263	29.2934	32.5518	17.4866	18.9351	25.2993	28.2993	25.1579	30.1148	chr2L	8190952	8196893	-1	CG8475	5345	gene	.	.
FBgn0031996	153.9	278.06	145.38	187.02	157.18	153.34	160.28	365.9	126	167.24	129.98	142.1	9.43982	10.794	8.57043	9.34282	9.4883	8.34996	8.05975	10.8061	6.77001	7.53123	7.2177	8.22125	chr2L	8197194	8198813	1	CG8460	1370	gene	.	.
FBgn0031997	480.04	678.3	371.46	538.46	440.74	483.86	474.98	934.32	390.88	540.88	379.86	388.64	29.38	26.2734	21.8504	26.8407	26.5475	26.2905	23.8324	27.5329	20.9562	24.3039	21.0473	22.4358	chr2L	8198957	8200652	1	CG8455	1373	gene	.	.
FBgn0031998	80.22	135.27	78.57	109.86	77.79	94.06	71.98	95.28	77.52	175.58	78.76	85.38	2.72146	2.9043	2.56182	3.03546	2.59722	2.83288	2.00193	1.55633	2.30371	4.37316	2.41893	2.73209	chr2L	8200463	8205128	-1	CG8451	2477	gene	.	.
FBgn0031999	0	5.98	0	0.06	0	0	1.06	0	9.74	0.12	0	0	0	0.0994773	0	0.00128446	0	0	0.0228416	0	0.224262	0.00231571	0	0	chr2L	8206204	8209639	1	CG8419	3197	gene	.	.
FBgn0003607	912.32	1474.26	777.22	1004.78	882.06	968.627	1051.64	2166.81	789.13	895.27	734.76	799.62	72.8747	74.5287	59.6687	65.3681	69.3416	68.6895	68.8675	83.3358	55.2169	52.503	53.134	60.2466	chr2L	8209624	8211133	-1	Su(var)205	1052	gene	.	.
FBgn0015299	930.373	1423.06	719.41	882.52	824.12	949.26	1351.82	2238.16	858.58	958.14	846.733	725.26	145.318	140.672	107.997	112.267	126.683	131.629	173.101	168.32	117.473	109.873	119.731	106.85	chr2L	8211345	8211938	1	Ssb-c31a	538	gene	.	.
FBgn0032000	1216.62	1718.52	907.47	1228.26	1108.9	1167.86	1454.86	2692.43	1062.08	986.78	969.833	1033.98	121.132	108.287	86.8377	99.5998	108.658	103.228	118.752	129.071	92.6305	72.1313	87.4173	97.1033	chr2L	8212037	8212881	-1	CG8372	844	gene	.	.
FBgn0032001	679.64	956.16	517.32	692.9	679.1	649.48	1001.78	1652.02	517.62	528.2	688.96	562.04	87.1933	77.6345	63.7876	72.4002	85.744	73.9731	105.364	102.047	58.1713	49.7512	80.0194	68.0127	chr2L	8213177	8214135	1	CG8360	655	gene	.	.
FBgn0032002	26.32	71.42	36.6	41.04	21.9	27.26	42.8	66.9	43.64	40.5	34.18	35.02	2.93722	5.04418	3.92559	3.73012	2.40525	2.70073	3.91572	3.59466	4.26608	3.31823	3.45318	3.68626	chr2L	8214303	8215239	1	CG8353	753	gene	.	.
FBgn0032003	0	0	0.44	0	0	0	0	0	0	2	0	0	0	0	0.040474	0	0	0	0	0	0	0.140534	0	0	chr2L	8215913	8216901	1	CG8349	878	gene	.	.
FBgn0032004	1	2.4	0	0	1	5	2.82	5.94	5.66	5	5.96	4.94	0.0796513	0.120983	0	0	0.0783897	0.353563	0.184145	0.227803	0.394915	0.292391	0.42977	0.371141	chr2L	8216849	8218017	-1	CG8292	1055	gene	.	.
FBgn0032005	880.6	1221.34	830.76	1091.72	881.9	1033.66	790.94	1634.44	778.568	1101.04	843.22	983.36	40.9738	35.9653	37.1515	41.3718	40.3844	42.6982	30.1709	36.6166	31.7335	37.6124	35.5194	43.1578	chr2L	8218069	8220737	-1	Snx6	1806	gene	.	.
FBgn0032006	14.5933	31.844	27.0067	39.562	15.67	14.744	29.7867	50.888	42.0807	45.5933	58.2	37.9333	0.186058	0.256946	0.330931	0.410807	0.196621	0.166884	0.311339	0.312385	0.469971	0.426772	0.67176	0.456178	chr2L	8220978	8239875	-1	Pvr	6591	gene	.	.
FBgn0028987	0	0	0	0	0	0	0	0	0	0	0	0	0	0	0	0	0	0	0	0	0	0	0	0	chr2L	8240412	8242135	-1	Spn2	1552	gene	.	.
FBgn0032008	0	0	0.4	0	0	0	0	0	0	0	0	0	0	0	0.049701	0	0	0	0	0	0	0	0	0	chr2L	8242665	8243429	1	CG14277	650	gene	.	.
FBgn0032010	1.584	1.314	1.37067	2.25	2.10933	1.42	2.69	11.274	4.82	2.496	1.35	6.44333	0.0224161	0.0117685	0.0186428	0.025933	0.0293776	0.0178401	0.0312086	0.0768182	0.0597511	0.0259329	0.0172956	0.0860072	chr2L	8244157	8257502	-1	CG8086	5938	gene	.	.
FBgn0046824	0.21	0.24	0	0	0	0	0	0	0.24	0	0.153333	0.2	0.735281	0.531821	0	0	0	0	0	0	0.736104	0	0.486036	0.660516	chr2L	8258621	8258645	-1	mir-2b-1	24	gene	.	.
FBgn0003502	18.2737	27.3407	29.0063	30.6633	24.436	29.5007	34.621	88.1297	27.238	28.1333	31.3833	33.296	0.230049	0.217833	0.350962	0.314397	0.302754	0.329708	0.357315	0.534192	0.300375	0.260026	0.357677	0.395371	chr2L	8259502	8301072	-1	Btk29A	6675	gene	.	.
FBgn0011902	0	0.06	0	0	0.02	0	0.02	0	0.02	0	0.02	0	0	0.0431206	0	0	0.0223517	0	0.0186192	0	0.0198947	0	0.0205608	0	chr2L	8290725	8290799	1	tRNA:K5:29A	74	gene	.	.
FBgn0261020	341.3	634.06	322.16	396.84	346	383.02	386.98	881.64	315.04	358.7	335.56	345.62	21.4511	25.2211	19.4607	20.314	21.4021	21.3717	19.9398	26.68	17.345	16.5518	19.0933	20.4895	chr2L	8301343	8302983	-1	wol	1337	gene	.	.
FBgn0032013	1719.64	2213.51	1550.86	2129.32	1787.58	1733.2	2102.39	3996.02	1328.04	1446.68	2035.44	1982.34	87.1562	71.0007	75.5451	87.8955	89.1646	77.9855	87.3557	97.5145	58.9611	53.8312	93.3935	94.7672	chr2L	8303431	8305376	1	Scgalpha	1658	gene	.	.
FBgn0032014	88.84	156.08	62.58	96.06	95.82	97.84	73.42	191.18	76.3	86.68	58.98	101.42	6.82396	7.58744	4.61994	6.00946	7.24353	6.67189	4.62338	7.07052	5.13389	4.88819	4.10138	7.34803	chr2L	8305588	8306743	1	CG7840	1094	gene	.	.
FBgn0032015	801.08	1178	591.08	934.82	750.84	818.24	1036.54	1901.88	583.32	768.92	776.04	679.44	56.2847	52.3817	39.9147	53.4943	51.9192	51.0386	59.7059	64.3396	35.9017	39.664	49.3623	45.0282	chr2L	8306682	8308188	-1	CG7830	1196	gene	.	.
FBgn0032016	123.6	174.18	95.02	123.06	126.34	123.66	122.52	287.4	118.06	105.58	136.74	120.5	7.97112	7.10918	5.88964	6.46373	8.01877	7.08002	6.47777	8.92419	6.66957	4.999	7.98351	7.33005	chr2L	8308438	8309963	1	CG7818	1303	gene	.	.
FBgn0032017	198.62	316.4	172.52	259.28	232.26	211.7	292.1	517	183.14	209.26	228.4	199.78	14.1325	14.2479	11.798	15.0255	16.2643	13.3727	17.039	17.712	11.4149	10.9316	14.7126	13.4081	chr2L	8309867	8311144	-1	CG7810	1181	gene	.	.
FBgn0032018	240.84	544.98	338.14	472.36	395.56	445.24	254.96	513.56	458.34	426.04	485.32	352.68	4.18752	5.99693	5.65065	6.68909	6.76873	6.87269	3.63428	4.29933	6.98088	5.43851	7.63931	5.784	chr2L	8311417	8317017	1	CG7806	4833	gene	.	.
FBgn0032019	0	0	3.4	0.9	1.4	0.4	0	5	1.4	0.22	4.6	4	0	0	0.113658	0.0254951	0.0479228	0.0123513	0	0.0837335	0.042655	0.00561787	0.144845	0.131228	chr2L	8316887	8319920	-1	CG7795	2416	gene	.	.
FBgn0032020	245	363.84	177	269.54	243.76	222.26	326.47	619.84	204.9	276.74	202.02	190.34	23.3158	21.9137	16.1894	20.8917	22.8304	18.778	25.471	28.4018	17.0813	19.3356	17.4051	17.0857	chr2L	8320322	8321285	1	CG7787	883	gene	.	.
FBgn0032021	10935.3	13825.5	11472.1	15247.1	10365.5	12631.3	12803.2	24812.1	7912.5	9221.24	12485.5	12637	491.924	393.613	496.004	558.626	458.907	504.453	472.176	537.418	311.8	304.55	508.479	536.205	chr2L	8321274	8325299	-1	CG7781	1868	gene	.	.
FBgn0032022	0	4	0.4	0.8	0.4	4.2	0	9.2	17.16	7.22	0.4	0.8	0	0.217959	0.0331	0.0560984	0.0338939	0.321033	0	0.381386	1.29422	0.456387	0.0311783	0.0649688	chr2L	8327456	8332911	1	CG14275	976	gene	.	.
FBgn0032023	123.14	116.94	54.38	84.4	71.8	44.9	134.82	339.52	85.96	126.56	125.64	170.04	6.5203	3.91879	2.76746	3.63979	3.74161	2.11066	5.85248	8.65595	3.98712	4.92001	6.02273	8.49256	chr2L	8338310	8342056	1	CG14274	1587	gene	.	.
FBgn0032024	3	0.4	1	1.31	1.06	0.4	1	1	1.46	0	0	0	0.271949	0.022948	0.0871242	0.0967168	0.0945666	0.0321907	0.0743161	0.0436462	0.115934	0	0	0	chr2L	8342762	8344310	1	CG14273	927	gene	.	.
FBgn0032025	0.4	1.2	0	1.4	0	4.82	1.6	2.4	5.12	0.8	0.41	0.4	0.027129	0.0515081	0	0.0773334	0	0.290219	0.0889634	0.078373	0.304185	0.039835	0.0251742	0.025589	chr2L	8346619	8350197	1	CG7778	1239	gene	.	.
FBgn0051901	0	0	0	0	0	0	0	2.28	0	0.72	0	0	0	0	0	0	0	0	0	0.0491732	0	0.023678	0	0	chr2L	8352198	8355173	1	Mur29B	1876	gene	.	.
FBgn0032026	122.09	173.393	180.043	151.597	124.557	126.413	68.0533	178.597	164.417	272.067	72.6933	136.697	2.35309	2.115	3.3351	2.37965	2.36261	2.163	1.07529	1.65735	2.77587	3.84977	1.26838	2.48505	chr2L	8355672	8361198	-1	CG7627	4360	gene	.	.
FBgn0010265	1380.31	2284.56	1023.21	1287.88	1238.46	1218.52	2126.56	3542.82	950.92	1080.02	1073.22	1113.46	182.95	191.637	130.345	139.026	161.549	143.381	231.074	226.092	110.406	105.097	128.778	139.203	chr2L	8363690	8364609	-1	RpS13	634	gene	.	.
FBgn0261437	369.736	547.94	237.32	361.82	353.26	373.98	577.9	1076.46	228.8	243.22	350.96	332.02	49.0833	46.0357	30.2795	39.12	46.1532	44.0752	62.8944	68.8051	26.6067	23.7051	42.179	41.5743	chr2L	8364865	8365663	1	CSN8	633	gene	.	.
FBgn0260439	6255.95	9741	7412.31	9466.89	7786.04	9569.5	6166.02	12870.1	7102.63	7798.7	8279.34	8134.55	214.572	211.448	244.346	264.455	262.822	291.389	173.381	212.54	213.399	196.382	257.082	263.167	chr2L	8366007	8370085	1	Pp2A-29B	2450	gene	.	.
FBgn0032029	1	2.84	0	0	0	1	1.68	1	0.7	0	3.78	0.7	0.0466586	0.0838629	0	0	0	0.0414225	0.0642626	0.0224653	0.0286104	0	0.159669	0.0308069	chr2L	8370511	8374257	1	CG17292	1801	gene	.	.
FBgn0032030	677.46	845.02	552.9	603.5	560.02	655.38	724.72	1457.78	489	538.16	574.1	582.26	55.8122	44.0588	43.7789	40.4937	45.4062	47.9339	48.9478	57.8253	35.2897	32.5505	42.8184	45.2461	chr2L	8374479	8375549	1	CG17293	1020	gene	.	.
FBgn0032031	214.16	414.74	212.24	279.74	281.86	269.1	288.54	615.5	183.3	238.86	193.74	240.38	15.4741	18.9654	14.7389	16.4621	20.0431	17.2617	17.0918	21.4129	11.6017	12.671	12.6731	16.3826	chr2L	8375499	8376777	-1	CG13390	1163	gene	.	.
FBgn0032032	598.32	744.68	475.44	663.64	510.82	529.54	787.4	1480.46	571.96	397.3	520.88	585.22	50.1778	39.5246	38.3218	45.3289	42.1611	39.4258	54.1365	59.7799	42.0182	24.4623	39.5469	46.293	chr2L	8377049	8378208	1	CG17294	1002	gene	.	.
FBgn0027094	215.62	607.12	406.04	486.7	394.46	429.04	275.02	441.3	403.7	626.42	393.36	385.8	5.37656	9.58098	9.73099	9.88421	9.68021	9.49768	5.62208	5.29822	8.81796	11.4678	8.8798	9.07396	chr2L	8378254	8381756	-1	Aats-ala	3370	gene	.	.
FBgn0032033	148.76	210.8	102.4	126.86	150.92	146.18	191.2	385.88	128.94	131.42	121.9	132.56	18.5469	16.6332	12.2704	12.8818	18.5182	16.18	19.543	23.1643	14.0821	12.0295	13.759	15.589	chr2L	8381969	8382707	-1	CG13392	674	gene	.	.
FBgn0032034	322.9	582.5	271.22	362.92	344.66	287.78	457.28	914.54	315.14	346.84	302.51	269.04	37.0177	42.2627	29.8838	33.8858	38.8865	29.2891	42.9775	50.4807	31.6475	29.1925	31.3963	29.0922	chr2L	8382813	8383657	1	Rcd4	733	gene	.	.
FBgn0032035	604.64	983.84	518.72	610.4	525.24	545.66	947.54	1621.08	468.86	574.52	511.04	478.74	106.967	110.153	88.1978	87.9491	91.4483	85.6995	137.425	138.082	72.6589	74.6204	81.8472	79.886	chr2L	8383609	8384132	-1	CG13393	475	gene	.	.
FBgn0032036	1104.06	1705.72	1062.9	1430.99	1084	1230.94	937.06	2693.06	1588.5	1789.1	1350.62	1343.28	32.9813	32.248	30.5169	34.8159	31.8692	32.645	22.9488	38.7349	41.5678	39.2384	36.5263	37.8496	chr2L	8384465	8388803	1	CG13384	2813	gene	.	.
FBgn0032037	3.53833	1.27	1.84	0.42	2.57833	4.92333	1.64	2.98	1.19333	3.21333	3.94	1.44	0.104291	0.0236904	0.0521241	0.0100824	0.0747917	0.128828	0.0396287	0.0422907	0.0308109	0.0695352	0.105134	0.0400341	chr2L	8388725	8392398	-1	CG13394	2851	gene	.	.
FBgn0041717	0	0	0	0	0.58	0	0.6	0	0	0.16	0	1	0	0	0	0	0.489456	0	0.421782	0	0	0.100726	0	0.808795	chr2L	8389722	8389820	1	snRNA:U6atac:29B	98	gene	.	.
FBgn0015583	0	0	0	0	0	0	0	0	0	0	0	0.94	0	0	0	0	0	0	0	0	0	0	0	0.096137	chr2L	8392464	8393239	-1	Acp29AB	775	gene	.	.
FBgn0040098	0	0	0	0	0	0	0	0.4	0	0	0	0	0	0	0	0	0	0	0	0.0204086	0	0	0	0	chr2L	8393487	8394280	-1	lectin-29Ca	793	gene	.	.
FBgn0040958	0	0	0	0	0	0	0	0	0	0	0	0	0	0	0	0	0	0	0	0	0	0	0	0	chr2L	8394508	8394897	-1	Peritrophin-15b	323	gene	.	.
FBgn0040959	2	0	0	0	0	0	0	0	0	0.4	0	0	0.473421	0	0	0	0	0	0	0	0	0.0695149	0	0	chr2L	8395659	8396084	-1	Peritrophin-15a	355	gene	.	.
FBgn0032039	0	0	0	0	0	0	0	0	0	0	0	0	0	0	0	0	0	0	0	0	0	0	0	0	chr2L	8396711	8397886	1	CG13385	1175	gene	.	.
FBgn0032040	0	0	0	0	0	0	0	0	0	0	0	0	0	0	0	0	0	0	0	0	0	0	0	0	chr2L	8399042	8399972	1	CG13386	857	gene	.	.
FBgn0051898	5.08	27.44	16.58	6.14	20.76	9.16	18.62	41.38	37.04	4.98	11.84	17	0.431631	1.47555	1.35396	0.424896	1.73597	0.690953	1.29702	1.69286	2.75686	0.310656	0.910748	1.36244	chr2L	8400455	8401477	1	CG31898	989	gene	.	.
FBgn0001084	98.455	214.985	87.3	103.14	141.905	133.16	107.58	220.25	69.17	110.325	92.07	70.76	4.4721	6.18019	3.81119	3.81563	6.34362	5.36972	4.00611	4.81693	2.75223	3.67916	3.78607	3.03166	chr2L	8401444	8403442	-1	fy	1850	gene	.	.
FBgn0020497	1592.03	2607.78	1923.84	2380.26	1975.76	2430.71	1553.66	2813.15	2340.15	3480.23	2437.96	1956.52	29.7491	30.84	34.5514	36.2253	36.3348	40.3236	23.801	25.3102	38.3054	47.7454	41.2426	34.4846	chr2L	8403573	8408853	1	emb	4497	gene	.	.
FBgn0014417	24.62	35.12	19.5	16	26.36	28.74	24.18	27.82	49	19.86	19.36	30.2	0.754787	0.681414	0.574571	0.399504	0.795331	0.782217	0.607729	0.410652	1.31591	0.447009	0.537327	0.873298	chr2L	8409049	8411868	-1	CG13397	2741	gene	.	.
FBgn0032042	340.44	512.08	372.26	397.04	332.342	433.08	350.607	529.964	409.54	488.28	467.24	373.412	10.3464	9.84936	10.8735	9.82765	9.94035	11.6848	8.7355	7.75492	10.9029	10.8948	12.8555	10.7043	chr2L	8412409	8415245	-1	CG13398	2765	gene	.	.
FBgn0027932	819.697	1256.93	837.014	937.472	781.272	971.738	807.125	1578.92	799.549	1028.51	800.84	830.285	18.8045	18.249	18.455	17.5159	17.6391	19.7907	15.1798	17.4401	16.0675	17.3228	16.6323	17.9661	chr2L	8415688	8430984	1	Akap200	3663	gene	.	.
FBgn0001137	21.0933	32.78	14.08	13.56	9.26	19.86	25	38.74	21.0467	17.9	11.56	17.16	1.02934	1.01237	0.660371	0.538936	0.444723	0.860391	1.00016	0.910233	0.899683	0.641307	0.510702	0.789857	chr2L	8431084	8433598	-1	grk	1722	gene	.	.
FBgn0027490	136.72	285.3	184.2	195	151.06	203.84	138.02	334.98	191.66	282.4	160.38	147.52	3.55253	4.69167	4.60011	4.12672	3.86297	4.70218	2.94012	4.19088	4.36245	5.38729	3.77271	3.61556	chr2L	8434056	8437346	-1	D12	3234	gene	.	.
FBgn0002887	0	0	0.06	0	0	0	0	0	0	0.06	0	0	0	0	0.0781588	0	0	0	0	0	0	0.0597043	0	0	chr2L	8437409	8442352	1	mus201	62	gene	.	.
FBgn0043002	0	0	0	0	0	0	0	0	0	0	0	0	0	0	0	0	0	0	0	0	0	0	0	0	chr2L	8437409	8442352	1	Chrac-14	0	gene	.	.
FBgn0051897	12.86	37.4167	29.35	22.28	16.56	14.58	27.3067	43.37	27.48	23.98	30.5	21.86	0.336129	0.618941	0.737302	0.474291	0.425982	0.338319	0.585127	0.545801	0.62918	0.460166	0.721708	0.538931	chr2L	8442445	8445660	1	CG31897	3215	gene	.	.
FBgn0027780	260.48	463.1	365.72	333.82	309.02	372.52	176.82	526.36	454.44	561.48	343.28	346.22	6.39459	7.19504	8.62899	6.67446	7.46606	8.11881	3.55867	6.2216	9.77257	10.1198	7.62929	8.01696	chr2L	8445859	8449571	-1	U26	3423	gene	.	.
FBgn0026718	95.5667	169.004	101.331	73.0873	113.523	117.2	94.64	220.52	125.175	150.623	111.477	75.75	3.73346	4.17852	3.80469	2.32548	4.36472	4.06478	3.03108	4.14795	4.28366	4.32012	3.94266	2.7913	chr2L	8449689	8463990	-1	fu12	2151	gene	.	.
FBgn0029173	244.28	389.133	226.89	273.88	201.6	288.023	201.647	479.793	187.54	277.73	241.55	250.883	10.3465	10.4309	9.23617	9.44777	8.4035	10.8302	7.00184	9.7845	6.95811	8.63629	9.26207	10.0229	chr2L	8464488	8466529	1	fu2	1984	gene	.	.
FBgn0032045	0	0	0	0	0	0	0	0	0	0.4	0	0	0	0	0	0	0	0	0	0	0	0.0361314	0	0	chr2L	8476289	8477067	1	CG13087	683	gene	.	.
FBgn0053194	0	0	0	0	0	0	0	0.32	0	0	0	0	0	0	0	0	0	0	0	0.0188186	0	0	0	0	chr2L	8477347	8478088	1	CheA29a	688	gene	.	.
FBgn0051896	0	0	0	0	0	0	0	0	0	0	0	0	0	0	0	0	0	0	0	0	0	0	0	0	chr2L	8481775	8481848	1	tRNA:CR31896	73	gene	.	.
FBgn0051892	0.09	0	0	0	0.1	0	0	0	0	0	0	0	0.103601	0	0	0	0.113289	0	0	0	0	0	0	0	chr2L	8482082	8482155	-1	tRNA:CR31892	73	gene	.	.
FBgn0086896	0.43	0.83	0.3	1.07	0.2	0.2	0.52	0.399	0.76	1.16	0.333333	0.975	0.00818248	0.00999573	0.00548669	0.0165831	0.00374552	0.00337871	0.00811217	0.0036557	0.0126685	0.016206	0.00574239	0.0175001	chr2L	8482482	8488671	1	d	4416	gene	.	.
FBgn0032047	61.32	90.66	64.12	83.26	83.84	46.74	93.54	159.58	81.44	79.8	42.04	65.98	3.48401	3.25996	3.50142	3.85282	4.68808	2.3576	4.35704	4.36553	4.0533	3.32875	2.16241	3.53597	chr2L	8488957	8490546	1	CG13088	1479	gene	.	.
FBgn0032048	482.3	507.44	258.4	329.745	93.96	107.56	563.901	1378.9	353.78	191.127	541.72	491.12	27.7025	18.4462	14.2648	15.4257	5.31141	5.48474	26.5535	38.1342	17.8003	8.05978	28.1691	26.6077	chr2L	8491866	8506845	-1	Dh31	1463	gene	.	.
FBgn0032049	0	0	0	0	0	0	0	0	0	0	2	0	0	0	0	0	0	0	0	0	0	0	0.127004	0	chr2L	8495106	8496304	-1	Bace	1198	gene	.	.
FBgn0032050	64.8017	158.865	83.6467	105.297	101.88	73.09	89.94	204.095	74.67	67.7467	106.027	99.77	2.42234	3.75835	3.00518	3.20574	3.74804	2.42556	2.75625	3.67335	2.44506	1.85925	3.58808	3.51777	chr2L	8509249	8511844	-1	CG13096	2248	gene	.	.
FBgn0032051	133.42	219.91	185.16	170.62	162.73	168.7	173	273.61	185.26	130.08	174.14	136.02	4.43847	4.62996	5.92014	4.62282	5.32777	4.98232	4.71819	4.38253	5.39868	3.17704	5.24455	4.26809	chr2L	8512167	8514864	-1	CG13097	2526	gene	.	.
FBgn0032052	645.06	949.32	542.06	768.12	619.66	796.9	723.72	1317.32	584.36	588.173	588.68	615.84	36.6999	34.182	29.6405	35.5925	34.6964	40.2506	33.7561	36.0859	29.1232	24.5681	30.3209	33.0485	chr2L	8515096	8516756	1	CG13089	1477	gene	.	.
FBgn0032053	382.3	520.62	276.52	356.68	344.54	336.68	607.78	1122.94	197.74	228.533	344.04	338	51.7319	44.5856	35.9628	39.3095	45.8838	40.446	67.4245	73.163	23.4392	22.7041	42.1464	43.1409	chr2L	8516752	8517377	-1	mRpL51	621	gene	.	.
FBgn0032054	136.44	290.6	199.9	236.24	188.46	243.82	222.24	435.44	217.82	169.26	225.3	204.94	6.9277	9.3382	9.75513	9.76936	9.41744	10.9906	9.25096	10.6453	9.68811	6.30961	10.3563	9.81506	chr2L	8517444	8519180	1	CG13090	1655	gene	.	.
FBgn0032055	5	13.12	3	5.24	7.9	6.02	2.02	8.66	5.24	22.38	4.88	11.14	0.243571	0.404492	0.140459	0.207899	0.378747	0.26035	0.0806724	0.203121	0.223605	0.800418	0.215215	0.511871	chr2L	8519688	8521733	1	CG13091	1725	gene	.	.
FBgn0016122	239.95	366.877	151.673	244.48	330.403	635.337	297.57	291.977	204.52	832.767	503.313	320.207	8.10757	7.8453	4.92552	6.72788	10.987	19.058	8.24282	4.75005	6.0534	20.6583	15.3959	10.2051	chr2L	8521897	8524991	1	Acer	2487	gene	.	.
FBgn0085470	0	0	0	0	0	0	0	0	0	0	0	0	0	0	0	0	0	0	0	0	0	0	0	0	chr2L	8525661	8528618	-1	CG34441	0	gene	.	.
FBgn0250903	0	0	0	0	0	0	0	0	0	0	0	0	0	0	0	0	0	0	0	0	0	0	0	0	chr2L	8525661	8528618	-1	lmg	0	gene	.	.
FBgn0028394	0.4	1.4	0	0.44	1.4	0	0.4	0.4	0	0	0	1.4	0.0126793	0.0280856	0	0.0113593	0.0436747	0	0.0103947	0.00610487	0	0	0	0.0418584	chr2L	8529141	8541462	1	CG17834	2651	gene	.	.
FBgn0051604	0.09	0	0	0	0	0	0	0	0	0	0	0	0.103601	0	0	0	0	0	0	0	0	0	0	0	chr2L	8541550	8541623	-1	tRNA:CR31604	73	gene	.	.
FBgn0051603	0.095	0	0	0	0.106667	0	0	0	0	0	0	0	0.109357	0	0	0	0.120842	0	0	0	0	0	0	0	chr2L	8541759	8541832	1	tRNA:CR31603	73	gene	.	.
FBgn0011259	1101.65	2006.72	1160.85	1416.27	1092.09	1141.96	1474.14	2257.27	1412.46	1909.79	1085.14	1321.06	12.1553	14.0128	12.3102	12.7271	11.8589	11.186	13.3344	11.9918	13.6517	15.4705	10.8393	13.7486	chr2L	8543331	8666889	1	Sema-1a	7616	gene	.	.
FBgn0051895	0.1	0.14	0.02	0.08	0.08	0.1	0.02	0.02	0.08	0.12	0.08	0.2	0.113557	0.100615	0.0218281	0.0739893	0.0894066	0.100813	0.0186192	0.0109351	0.0795788	0.100045	0.0822434	0.214221	chr2L	8570886	8570960	1	tRNA:CR31895	74	gene	.	.
FBgn0051602	0.135	0.05	0.104	0.144	0.166667	0.08	0.16	0.22	0.108	0.225667	0.02	0.26	0.155402	0.0364261	0.115061	0.135005	0.188815	0.0817554	0.150994	0.121934	0.108903	0.190718	0.0208425	0.282303	chr2L	8620026	8620099	1	tRNA:CR31602	73	gene	.	.
FBgn0001114	10.02	6.2	9.35333	6.94667	1.96667	12.5147	13.7867	13.9733	5.67333	15.5133	23.44	15.3733	0.242024	0.0947769	0.217135	0.136657	0.0467507	0.268358	0.273003	0.162507	0.120039	0.275104	0.512561	0.35025	chr2L	8672041	8676811	1	Glt	3479	gene	.	.
FBgn0032057	0	0	0	0	0	0	0	0	0	0	0	0	0	0	0	0	0	0	0	0	0	0	0	0	chr2L	8676846	8679782	-1	CG9287	1882	gene	.	.
FBgn0051889	0	0	0	0	0	0	0	0	0	0	0	0	0	0	0	0	0	0	0	0	0	0	0	0	chr2L	8679114	8679187	1	tRNA:CR31889	73	gene	.	.
FBgn0032058	0	8	2	2.16	8.46	7.98	5.62	12.24	1	7.58	1.66	3.78	0	0.209585	0.0795705	0.0728229	0.344656	0.293262	0.190723	0.243956	0.0362613	0.230366	0.0622092	0.147591	chr2L	8681401	8684350	-1	CG9289	2030	gene	.	.
FBgn0051890	0	0	0	0	0	0	0	0	0	0	0	0	0	0	0	0	0	0	0	0	0	0	0	0	chr2L	8683449	8683522	1	tRNA:CR31890	73	gene	.	.
FBgn0051888	0	0	0	0	0	0	0	0	0	0	0	0	0	0	0	0	0	0	0	0	0	0	0	0	chr2L	8683804	8683877	-1	tRNA:CR31888	73	gene	.	.
FBgn0032059	1163.46	1468.82	867.18	1398.16	1050.68	1146.26	1590.74	2807.68	797.62	745.8	1268.62	1037.04	85.6863	68.4618	61.3821	83.8652	76.1546	74.9458	96.0453	99.5608	51.4576	40.3258	84.5841	72.0401	chr2L	8684813	8685954	-1	PrBP	1141	gene	.	.
FBgn0260861	319.28	446.34	273.64	333.46	291.32	372.76	497.62	856.22	288.4	273.72	344.62	299.9	34.9802	30.9482	28.8139	29.7549	31.4113	36.2563	44.6956	45.1665	27.6783	22.017	34.1812	30.9917	chr2L	8686229	8687052	1	Trs23	767	gene	.	.
FBgn0004914	14.1453	24.6383	13.2647	25.18	22.8133	28.4687	17.4773	33.61	30.2513	13.8797	17.0833	35.114	0.293352	0.323376	0.26439	0.425301	0.465619	0.52414	0.297145	0.335603	0.549559	0.211327	0.320735	0.686871	chr2L	8687279	8709038	-1	Hnf4	4052	gene	.	.
FBgn0032061	14.8	31.28	20.06	23.18	16.96	21.93	21.94	39.97	16.21	26.6	16.3	13.11	0.687114	0.919081	0.895098	0.876487	0.774923	0.903878	0.835066	0.893474	0.65924	0.90667	0.685096	0.574101	chr2L	8705570	8707442	1	CG9314	1810	gene	.	.
FBgn0003209	538.003	795.021	555.433	514.134	468.698	573.49	417.98	736.624	522.25	592.937	548.54	525.37	11.2462	10.5176	11.159	8.75308	9.64225	10.6426	7.16295	7.41389	9.56295	9.09974	10.3807	10.3587	chr2L	8709868	8740633	-1	raw	4020	gene	.	.
FBgn0032065	0	0	0	0	0	0	0	0	0	0	0	0	0	0	0	0	0	0	0	0	0	0	0	0	chr2L	8752303	8753209	1	CG12438	906	gene	.	.
FBgn0032066	0.8	1.52	0.8	0.4	0.4	0.4	0.62	0.8	0.28	1.22	1.76	0.8	0.0215813	0.0259508	0.020742	0.00878845	0.0106197	0.00957969	0.0137119	0.010391	0.00661667	0.0241628	0.0429831	0.0203562	chr2L	8765357	8768708	-1	CG9463	3115	gene	.	.
FBgn0032067	0	0	0	0	0	0	0	0	0	0	0	0	0	0	0	0	0	0	0	0	0	0	0	0	chr2L	8769173	8772173	-1	CG9465	2833	gene	.	.
FBgn0032068	0.133333	1.41	1.69333	0.37	0.69	0.37	1	5.14	0.66	1.99333	1.55	1.57	0.00364367	0.0243859	0.044475	0.00823507	0.0185573	0.00897648	0.0224036	0.0676308	0.0157993	0.0399927	0.0383468	0.0404687	chr2L	8772946	8776261	-1	CG9466	3075	gene	.	.
FBgn0032069	3.42	9.49	3.11	7.07	8.67	4.79	6.69	13.98	6.98	7	8.01	7.23	0.0908025	0.159462	0.0793606	0.152882	0.226546	0.112905	0.145618	0.178714	0.162338	0.136449	0.192531	0.181063	chr2L	8777658	8781251	-1	CG9468	3165	gene	.	.
FBgn0029123	107.624	170.147	167.179	217.533	108.921	76.8527	251.304	481.996	258.15	118.191	244.607	114.932	2.23472	2.23593	3.33631	3.67876	2.22583	1.41669	4.27788	4.81877	4.69546	1.80176	4.5981	2.25098	chr2L	8825623	8829670	1	SoxN	4047	gene	.	.
FBgn0052986	0	1.68	0.42	0	0	0.84	0.84	1.68	0.4	0	0	0	0	0.0922042	0.0350061	0	0	0.0646703	0.0597198	0.0701474	0.0303861	0	0	0	chr2L	8862774	8863743	1	CG32986	969	gene	.	.
FBgn0052987	0.4	0	0	0	0	0	0.44	0	0	0	0	0	0.0323823	0	0	0	0	0	0.0292024	0	0	0	0	0	chr2L	8863809	8864847	1	CG32987	1038	gene	.	.
FBgn0052988	0	0	0	0	0	0	0	0	0	0	0	0	0	0	0	0	0	0	0	0	0	0	0	0	chr2L	8864862	8865692	1	CG32988	830	gene	.	.
FBgn0052983	0	0	0	0.4	0	0	0	0	0	0	0	0	0	0	0	0.0337559	0	0	0	0	0	0	0	0	chr2L	8865848	8866659	1	CG32983	811	gene	.	.
FBgn0032072	0	0	0	0	0	0	0	0	0	0	0	0	0	0	0	0	0	0	0	0	0	0	0	0	chr2L	8866765	8867686	1	CG9483	921	gene	.	.
FBgn0085427	3.65333	5.66333	3.66667	4.47	13.154	2.18	2.53333	3.57333	4.21	4.56	0.7	5.44	0.0466845	0.0458011	0.0450327	0.0465218	0.165427	0.0247311	0.0265395	0.0219856	0.0471259	0.0427808	0.00809802	0.0655694	chr2L	8898802	8933382	1	CG34398	6576	gene	.	.
FBgn0032074	0.5	0	0	0	0	0.24	1.56	9.76	0	0	0	0	0.0382312	0	0	0	0	0.0162916	0.0977889	0.359318	0	0	0	0	chr2L	8933962	8936096	1	Tsp29Fa	1099	gene	.	.
FBgn0032075	1.74	9	2	1	1	3.74	3	25.44	33.56	9.6	9.32	2.74	0.118202	0.386935	0.130581	0.0553275	0.0668562	0.225554	0.167076	0.832096	1.99706	0.478793	0.573177	0.175568	chr2L	8937388	8939746	1	Tsp29Fb	1237	gene	.	.
FBgn0032076	0	0	0	0	0	0	0	0	0	0	0	0	0	0	0	0	0	0	0	0	0	0	0	0	chr2L	8939778	8943264	-1	CG9510	0	gene	.	.
FBgn0032077	0	0	0	0	0	0	0	0	0	0	0	0	0	0	0	0	0	0	0	0	0	0	0	0	chr2L	8939778	8943264	-1	CG9515	0	gene	.	.
FBgn0032078	748.89	1105.31	887.43	897.04	699.72	908.04	676.83	1564.76	694.83	887.84	798.71	812.75	26.6995	24.9396	30.4083	26.0473	24.5514	28.7405	19.7826	26.8605	21.6999	23.2392	25.7794	27.3314	chr2L	8943452	8951200	-1	C1GalTA	2357	gene	.	.
FBgn0032079	83.3	147.4	90.5	133.2	107.54	136.68	74.2	117.48	108.08	114.39	97.7	99.06	2.50174	2.80166	2.61228	3.25812	3.17859	3.64424	1.82692	1.6988	2.84339	2.52224	2.65638	2.80618	chr2L	8953479	8958977	-1	CG31886	2798	gene	.	.
FBgn0032080	0	1.58	0	2.02	0	0.42	0.4	0.84	2.5	2.06	0	1.24	0	0.0412305	0	0.0678356	0	0.0153743	0.0135213	0.0166764	0.0902974	0.0623604	0	0.0482261	chr2L	8960316	8962354	-1	CG9525	2038	gene	.	.
FBgn0052985	0	0.52	0	0	0	0	0	0	0	0	0	0	0	0.0146399	0	0	0	0	0	0	0	0	0	0	chr2L	8962615	8964628	1	CG32985	1889	gene	.	.
FBgn0052984	0	2.75	1	0	0	0.96	0	0.88	0	0	0	0	0	0.0822095	0.0453986	0	0	0.0402573	0	0.020014	0	0	0	0	chr2L	8965132	8967028	1	CG32984	1779	gene	.	.
FBgn0032082	0	0	0	0	0	0.98	0	1	0	0	0	0	0	0	0	0	0	0.0322638	0	0.0178553	0	0	0	0	chr2L	8967535	8970264	1	CG18088	2266	gene	.	.
FBgn0032083	0	0	1.7	0	0	2.76	5.56	4.24	0	0	0	2.66	0	0	0.0809069	0	0	0.121332	0.225713	0.10109	0	0	0	0.124241	chr2L	8970799	8973396	-1	CG9541	1697	gene	.	.
FBgn0032084	0	1	1	0	0	0	0	0.62	0	0	0	0	0	0.0343998	0.0522407	0	0	0	0	0.0162259	0	0	0	0	chr2L	8977880	8984870	-1	CG13101	1546	gene	.	.
FBgn0040963	0	0	0	0	0	0	0	0	0.4	0	0	0	0	0	0	0	0	0	0	0	0.0465153	0	0	0	chr2L	8980678	8981437	1	CG18662	633	gene	.	.
FBgn0011705	1.4	0.32	1	0	0	0	0.185	0.52	0	0.1	0.088	0	0.0789034	0.011414	0.0541677	0	0	0	0.00854785	0.0141108	0	0.00413779	0.00449001	0	chr2L	8985930	8989287	-1	rost	1491	gene	.	.
FBgn0032085	4.44	0	2.34	0	2.92	2.38	2	3.02	3.72	1.96	0	1.42	0.295176	0	0.149516	0	0.19105	0.140469	0.109005	0.0966688	0.216638	0.0956654	0	0.0890442	chr2L	8991987	8993632	1	CG9555	1264	gene	.	.
FBgn0032086	0	0	1	1	0.1	4.3	2.24	1.02	1.3	3	0	0.04	0	0	0.382768	0.324361	0.0391949	1.52032	0.731355	0.195589	0.453524	0.877172	0	0.0150259	chr2L	8994461	8995546	1	CG17906	211	gene	.	.
FBgn0013746	646.38	880.96	452.2	865.14	652.86	701.74	771.48	1434.64	570.32	767.12	679.56	606.28	30.8618	26.6201	20.7509	33.6422	30.6774	29.7449	30.1978	32.9804	23.8531	26.8904	29.3736	27.3039	chr2L	8994667	8997375	-1	alien	1760	gene	.	.
FBgn0040964	202.68	308.22	164.6	237.8	229.54	259.1	347.9	543.02	195.94	181.4	197.6	186.56	20.1082	19.3528	15.6951	19.2149	22.4123	22.8209	28.2966	25.9393	17.0286	13.213	17.7479	17.4582	chr2L	8997635	8998544	1	CG18661	847	gene	.	.
FBgn0015316	35.7	95.86	59.24	72.42	53.12	93.7	74.66	116.58	84.6	59.92	60.88	56.18	3.2467	5.51735	5.17799	5.3641	4.75442	7.56514	5.56645	5.1048	6.73966	4.00079	5.0124	4.81919	chr2L	8998535	8999468	1	Try29F	924	gene	.	.
FBgn0032087	2.44	0	0	0	0	0	0	20.94	0	0	0	0	0.332315	0	0	0	0	0	0	1.37315	0	0	0	0	chr2L	9010597	9011344	1	CG9568	617	gene	.	.
FBgn0032088	0	0	0	0	0	0	0	4.94	0	0	0	0	0	0	0	0	0	0	0	0.308445	0	0	0	0	chr2L	9012191	9014151	1	CG13102	648	gene	.	.
FBgn0032089	0	0	0	0	0	0	0	0	0	0	0	0	0	0	0	0	0	0	0	0	0	0	0	0	chr2L	9012883	9014070	-1	CG9573	0	gene	.	.
FBgn0032090	0	0	0	0	0	0	0	0	0.2	0	0	0	0	0	0	0	0	0	0	0	0.0153997	0	0	0	chr2L	9024448	9025404	-1	CG9582	956	gene	.	.
FBgn0051708	74.82	73.7	123.17	125.143	45.7	33.94	157.32	251.113	91.3467	83.7633	151.547	121.26	1.7577	1.09576	2.78102	2.39441	1.0566	0.707852	3.0299	2.84038	1.87981	1.44471	3.22307	2.68697	chr2L	9051622	9071162	-1	CG31708	3577	gene	.	.
FBgn0032094	0	0	0	0	0	0	0	0	0	0	0	0	0	0	0	0	0	0	0	0	0	0	0	0	chr2L	9077119	9077988	1	CG12439	801	gene	.	.
FBgn0032095	0.1	0.184	6.3	0.4	0	0.1	1.288	2.6	0.3	0.466667	0.08	0.3	0.00248469	0.00289341	0.150448	0.00809463	0	0.00220585	0.0262364	0.0311047	0.00652961	0.00851293	0.00179953	0.00703092	chr2L	9084105	9089440	1	Toll-4	3382	gene	.	.
FBgn0051609	0	0	0	0	0	0	0	0	0	0	0	0	0	0	0	0	0	0	0	0	0	0	0	0	chr2L	9097625	9098176	1	CG31609	494	gene	.	.
FBgn0032096	0	0	0	0	0	0	0	0	0	0	0	0	0	0	0	0	0	0	0	0	0	0	0	0	chr2L	9111812	9113285	1	Or30a	1141	gene	.	.
FBgn0052982	192.186	328.621	298.943	213.367	183.457	181.454	317.582	549.947	315.354	312.685	185.72	196.097	4.5841	4.96075	6.85321	4.14501	4.30658	3.8424	6.21021	6.31589	6.58908	5.47572	4.01041	4.41186	chr2L	9125749	9163721	1	CG32982	3523	gene	.	.
FBgn0032100	722.663	963.757	709.587	887.33	699.477	876.41	1073.68	2103.6	648.175	679.273	860.422	881.644	59.7706	50.4474	56.4066	59.7726	56.9365	64.3522	72.8023	83.7715	46.9611	41.2474	64.4259	68.7803	chr2L	9164233	9165426	1	CG13108	1016	gene	.	.
FBgn0032101	310.28	497.56	272.533	404.6	262.58	389.582	435.3	884.18	216.58	309.32	332.32	312.8	27.1316	27.5352	22.9042	28.8146	22.5969	30.243	31.2053	37.2258	16.5895	19.8578	26.3073	25.7993	chr2L	9165419	9166543	-1	CG9586	961	gene	.	.
FBgn0041092	329.795	674.635	465.382	421.213	390.169	389.014	381.964	660.869	527.77	733.48	389.839	380.955	3.67454	4.75716	4.98358	3.82231	4.27836	3.84794	3.48898	3.54532	5.15107	5.99995	3.93226	4.00361	chr2L	9166800	9246386	1	tai	7542	gene	.	.
FBgn0051885	0.01	0	0	0	0	0	0	0	0	0.18	0	0	0.0112043	0	0	0	0	0	0	0	0	0.148067	0	0	chr2L	9236519	9236594	-1	tRNA:CR31885	75	gene	.	.
FBgn0032104	11.589	10.9367	8.462	4.8	5.18667	6.79	17.3333	26.944	21.7507	7.412	6.016	9.088	1.09298	0.652789	0.767032	0.368701	0.481418	0.568515	1.34019	1.22352	1.79694	0.51322	0.513657	0.808453	chr2L	9250086	9251042	-1	aust	891	gene	.	.
FBgn0032105	0.393333	0.38	1.69	1.7	1.65333	0.2	2.28667	0.68	0.51	0.25	0.08	0.24	0.0256024	0.0156539	0.105725	0.0901225	0.105912	0.0115572	0.122022	0.0213113	0.0290793	0.011947	0.00471418	0.014735	chr2L	9251470	9253116	-1	borr	1291	gene	.	.
FBgn0028433	22648.1	33276.6	24261	27060.8	21297.4	24100.4	22430.3	42439.7	18772.7	23276.6	20477.5	21264.8	1240.66	1153.66	1277.32	1207.33	1148.19	1172.06	1007.33	1119.37	900.826	936.138	1015.54	1098.75	chr2L	9253035	9291798	1	Ggamma30A	1534	gene	.	.
FBgn0040097	0	0	8.94	4.52	1	1	2	7.56	3	0	0	2	0	0	0.925681	0.396601	0.106027	0.0956434	0.176644	0.392151	0.283117	0	0	0.203236	chr2L	9254074	9254854	-1	lectin-30A	780	gene	.	.
FBgn0032109	0.84	0	4	0	0	0	0	2	0	0	0	0	0.0366115	0	0.16756	0	0	0	0	0.041971	0	0	0	0	chr2L	9327742	9330072	1	CG17005	1928	gene	.	.
FBgn0010314	3.04867	5.53233	3.10467	2.46267	4.23833	2.697	4.927	9.69033	3.01	3.65933	2.13367	2.844	0.223743	0.256962	0.218992	0.147201	0.306127	0.175722	0.296442	0.34242	0.193509	0.197171	0.141763	0.196874	chr2L	9330765	9331981	1	Cks30A	1145	gene	.	.
FBgn0026439	9.32	197.34	35.36	98.4067	54.66	11.7133	30.15	86.09	85.22	35.2933	70.32	8.5	0.275186	3.68762	1.00345	2.36646	1.58835	0.30704	0.729819	1.22389	2.20417	0.765075	1.87969	0.236727	chr2L	9333566	9341625	1	Eaat1	2846	gene	.	.
FBgn0032110	16	27.2	32.8	32.82	20.8	21.2	22.6	45.8	18.8	22.8	28	25.2	0.809461	0.870893	1.59486	1.35232	1.03563	0.952173	0.937349	1.11563	0.833158	0.846859	1.28242	1.20253	chr2L	9342830	9344491	1	CG3748	1661	gene	.	.
FBgn0032111	0.14	0.21	0	0	0	0	0	0	0	0	0	0	0.0224086	0.0212728	0	0	0	0	0	0	0	0	0	0	chr2L	9350475	9351000	1	CG13110	525	gene	.	.
FBgn0085210	0	0	1	0	0.98	0	2	1	0	1.96	0	0.42	0	0	0.131752	0	0.132214	0	0.224767	0.0660033	0	0.197261	0	0.0543067	chr2L	9367704	9368317	1	CG34181	613	gene	.	.
FBgn0085395	475.23	1005.47	1109.16	902.66	733.048	835.778	426.5	817.602	1197.66	1417.46	819.858	865.352	14.0813	18.8551	31.587	21.7835	21.3766	21.9854	10.3604	11.6644	31.0861	30.8354	21.9925	24.1853	chr2L	9373023	9384845	-1	CG34366	2836	gene	.	.
FBgn0012036	30.22	75.9267	32.68	73.0267	52.12	59.6333	38.04	98.5933	48.68	30.18	52.28	39.884	1.16169	1.84718	1.2074	2.28635	1.97181	2.03511	1.19882	1.82484	1.63923	0.851756	1.8194	1.44615	chr2L	9387387	9391679	1	Aldh	2186	gene	.	.
FBgn0032115	12.5267	23.3967	7.82333	16.4167	14.13	15.5733	17.76	27.9133	11.2	15.2167	13.7533	11.8967	1.27748	1.51005	0.766801	1.36354	1.41816	1.40995	1.48484	1.3706	1.00053	1.1393	1.26977	1.14436	chr2L	9397105	9397988	-1	CG4438	824	gene	.	.
FBgn0032116	0	2.68	0.86	3.26667	8.26	2.46	8.34	3.84	3.08	2.1	2.044	2.9	0	0.0430989	0.0210031	0.0676054	0.206565	0.0554946	0.173738	0.0469811	0.0685576	0.039177	0.0470207	0.0695069	chr2L	9416591	9426344	1	CG3759	3307	gene	.	.
FBgn0000640	0.28	0.969	0.14	0.68	0.96	0.504	2.33967	1.398	5.356	0.735667	0.84	0.644	0.0256307	0.0561366	0.012317	0.0506963	0.0864849	0.0409579	0.17558	0.0616156	0.429474	0.0494407	0.0696112	0.0556042	chr2L	9426858	9427835	1	Fbp2	918	gene	.	.
FBgn0032117	48.18	94.18	41.34	40.98	46.78	65.82	39.62	89.58	90.16	72.14	27.08	34.84	2.70452	3.34582	2.23032	1.87353	2.58434	3.28009	1.82329	2.42112	4.43334	2.97304	1.37616	1.84468	chr2L	9428769	9431029	-1	FucTB	1497	gene	.	.
FBgn0011232	323.76	527.94	333.8	422.34	353.03	451.84	264.44	551.9	590.08	397.42	368.36	396.12	7.63791	7.88236	7.56852	8.11482	8.19651	9.46325	5.11441	6.26892	12.1943	6.88338	7.86722	8.81449	chr2L	9431401	9435341	1	scat	3562	gene	.	.
FBgn0032119	0	0	0	0	0	0	0	1.88	0	0	0	0	0	0	0	0	0	0	0	0.0621445	0	0	0	0	chr2L	9435508	9436842	1	CG3769	1224	gene	.	.
FBgn0085211	0	0	0	0	0	0	0	0	0	0	0	0	0	0	0	0	0	0	0	0	0	0	0	0	chr2L	9436951	9437227	1	CG34182	276	gene	.	.
FBgn0002973	253.34	571.673	401.267	358.957	266.535	327.777	363.104	716.687	425.99	390.753	302.3	415.936	5.37322	7.67359	8.17969	6.20066	5.56354	6.17182	6.31363	7.31882	7.91451	6.08463	5.80452	8.32102	chr2L	9437511	9463293	1	numb	3962	gene	.	.
FBgn0053723	0.92	3.42	0.86	2.7	1.112	0.04	2.08	3.12	1.86	3.58	1	4.02	0.141334	0.33251	0.126978	0.337821	0.168124	0.00545534	0.261962	0.230778	0.250302	0.403777	0.139077	0.58251	chr2L	9440009	9440740	-1	CG33723	547	gene	.	.
FBgn0004868	7194.3	10742.5	7263.74	9512.06	7602.59	9812.92	8257.28	13900.5	6613.16	7958.31	8380.23	8549.92	333.454	315.117	323.579	359.077	346.797	403.785	313.763	310.212	268.504	270.813	351.642	373.791	chr2L	9491916	9494927	-1	Gdi	1813	gene	.	.
FBgn0032120	373.573	827.711	625.887	671.66	552.509	544.335	496.429	893.083	713.389	1013.54	598.503	604.159	4.84447	6.79311	7.8008	7.0939	7.05141	6.26672	5.2777	5.57626	8.10383	9.64967	7.02642	7.38993	chr2L	9495470	9520696	1	CG33298	6480	gene	.	.
FBgn0032123	567.434	957.878	964.38	1036.02	837.947	888.707	584.867	918.614	827.061	1232.1	906.544	866.761	8.40668	8.9813	13.7319	12.501	12.2178	11.6889	7.10368	6.55274	10.7335	13.4015	12.1589	12.1123	chr2L	9521212	9540060	1	Oatp30B	5672	gene	.	.
FBgn0032122	1.79	5.56	3.38	2	2	1.86	3	5.88	7.77	9.28	4.64	3.9	0.132526	0.260522	0.240513	0.120599	0.145729	0.122255	0.182091	0.209608	0.503923	0.504427	0.311003	0.272354	chr2L	9528513	9529648	1	CG31883	1135	gene	.	.
FBgn0032124	0.06	0	2.06	0.22	1	0	0	4	3	0	0	0	0.00309321	0	0.10207	0.00923731	0.0507369	0	0	0.0992884	0.135479	0	0	0	chr2L	9540629	9542480	1	CG17855	1630	gene	.	.
FBgn0032125	0	0	0	0	0	0	0	0	1.92	0	0.5	1	0	0	0	0	0	0	0	0	0.304595	0	0.0819775	0.170823	chr2L	9542945	9543478	1	Cpr30B	464	gene	.	.
FBgn0032126	0	2.46	0	0	0	0	0	0	1	0	1	0	0	0.211354	0	0	0	0	0	0	0.118918	0	0.1229	0	chr2L	9544173	9544792	1	CG13113	619	gene	.	.
FBgn0032127	1.66	1	6.46	2.14	0	2	3.72	0	0	2	5.74	1	0.0910531	0.0347142	0.340559	0.0956017	0	0.0973914	0.167281	0	0	0.080541	0.285033	0.0517375	chr2L	9545809	9547424	1	CG13114	1532	gene	.	.
FBgn0032129	497.788	1174	1220.93	1114.42	748.857	845.357	615.863	1165.79	1254.88	1459.29	749.305	505.825	6.18058	9.22516	14.5697	11.2693	9.15061	9.31814	6.26883	6.96928	13.6484	13.3023	8.4225	5.92385	chr2L	9547715	9566750	-1	jp	6768	gene	.	.
FBgn0032130	366.623	470.241	391.56	448.372	352.603	429.455	347.868	604.069	268.1	414.944	368.603	383.252	9.20746	7.47412	9.45129	9.17114	8.71509	9.57505	7.16229	7.30444	5.89807	7.65085	8.38061	9.07868	chr2L	9568890	9573572	1	CG3838	3346	gene	.	.
FBgn0028479	432.72	589.573	661.447	689.713	594.613	737.633	355	890.907	486.333	596.26	522.503	560.88	12.6302	10.8908	18.5554	16.396	17.0807	19.1139	8.49473	12.5204	12.4346	12.7773	13.8067	15.4416	chr2L	9573561	9576754	-1	CG4389	2879	gene	.	.
FBgn0051709	0.878333	0.213333	0.548	0.577333	0.723333	0.643333	1.404	1.88233	1.38567	0.802667	0.568333	0.848	0.0865278	0.0133007	0.051886	0.0463221	0.0701295	0.0562648	0.113392	0.089284	0.119577	0.058054	0.050687	0.0787973	chr2L	9578534	9579638	-1	CG31709	853	gene	.	.
FBgn0014179	0	0	0	0	0	0	0	0	0	0	0	0	0	0	0	0	0	0	0	0	0	0	0	0	chr2L	9579447	9581742	-1	gcm	2092	gene	.	.
FBgn0032131	0	0	0	0.105	0	0	0.44	0	0.08	0.14	0.084	0	0	0	0	0.0041443	0	0	0.017481	0	0.0033961	0.0049811	0.0036853	0	chr2L	9589628	9591547	1	CG3841	1734	gene	.	.
FBgn0032132	0	0.04	0	0	0	0	0	0	0	0	0.02	0	0	0.00121768	0	0	0	0	0	0	0	0	0.000870923	0	chr2L	9598938	9600853	-1	CG4382	1747	gene	.	.
FBgn0019809	3.202	8.474	3.42833	5.40333	3.68167	4.46667	3.74333	10.755	3.87333	3.883	3.96	2.66733	0.0801283	0.134206	0.0824557	0.110126	0.0906724	0.0992321	0.0767963	0.129585	0.084907	0.0713399	0.0897134	0.0629595	chr2L	9608477	9612710	1	gcm2	3358	gene	.	.
FBgn0040070	732.64	1202.68	581.12	739.86	669.62	698.5	1094.04	2122.28	579	502.26	739.58	706.38	59.1406	61.4419	45.0851	48.6418	53.1973	50.057	72.4011	82.4856	40.9418	29.7662	54.0477	53.7839	chr2L	9613163	9616048	1	Trx-2	1041	gene	.	.
FBgn0032135	371.1	547.65	497.6	605.18	430.92	444.44	486.06	1068.47	466.54	570.72	566.88	587.3	11.61	10.8433	14.9621	15.4202	13.2679	12.344	12.4666	16.0947	12.7856	13.1088	16.0556	17.3308	chr2L	9616467	9623109	1	GlcAT-S	2686	gene	.	.
FBgn0051882	0	1	1	1.86	0	0.4	1	1	0	2	1	0	0	0.0636911	0.0967235	0.152453	0	0.0357374	0.0825042	0.0484551	0	0.147771	0.0911079	0	chr2L	9624450	9625285	-1	CG31882	835	gene	.	.
FBgn0032136	601.12	1312.76	684.28	706.66	723.16	754.2	687.26	1105.86	677.6	981.22	608.88	670.94	3.80917	5.26471	4.1675	3.64707	4.50993	4.24287	3.57032	3.37404	3.76129	4.56495	3.493	4.01025	chr2L	9641348	9656029	1	CG15828	13261	gene	.	.
FBgn0053299	0	2	0	0	0	0	0	0	0	0	0	0.42	0	0.182443	0	0	0	0	0	0	0	0	0	0.0571012	chr2L	9656643	9657226	1	CG33299	583	gene	.	.
FBgn0000273	26203.9	39102	32152.6	38438.6	25990.5	32855.9	22214	39296.6	28177.8	37034.6	26322.3	19116.7	741.404	700.176	874.336	885.77	723.719	825.29	515.269	535.334	698.376	769.304	674.233	510.177	chr2L	9684654	9699293	-1	Pka-C1	2970	gene	.	.
FBgn0015393	239.88	368.26	172.3	215.84	225.6	246.6	383.76	715.26	142.28	154.34	227.2	240.62	33.0996	32.159	22.85	24.2563	30.6361	30.2082	43.4115	47.5196	17.1975	15.6353	28.3814	31.3169	chr2L	9699789	9700459	1	hoip	609	gene	.	.
FBgn0011207	381.75	546.41	277.963	385.631	392.38	347.938	194.687	531.347	368.7	492.853	287.953	282.607	15.5423	14.0791	10.8767	12.7871	15.722	12.576	6.49814	10.4158	13.1493	14.7317	10.6134	10.8527	chr2L	9700794	9708883	1	pelo	2064	gene	.	.
FBgn0051710	3.396	9.55433	1.99167	3.35	3.8	1.21833	0.758333	3.335	3.61167	4.39433	5.13833	1.33333	0.395802	0.704743	0.2231	0.317995	0.435873	0.126061	0.0724582	0.187149	0.368733	0.376014	0.542163	0.146578	chr2L	9702962	9705944	-1	CG31710	721	gene	.	.
FBgn0032138	611.68	944.24	494.78	694.3	632.72	736.88	715.78	1234.96	677.6	817.82	619.84	683.68	24.1659	23.6091	18.7872	22.3404	24.6012	25.8451	23.1833	23.4916	23.4501	23.7212	22.1694	25.4771	chr2L	9708918	9711269	-1	CG4364	2127	gene	.	.
FBgn0028704	2132.54	4429.19	4529.33	4065.72	2585.92	2584.35	2855.03	6455.88	4647.79	5573.34	3373.49	3680.52	36.3125	47.7312	74.125	56.3847	43.335	39.0673	39.8554	52.9291	69.3264	69.6747	52.0038	59.1135	chr2L	9716188	9746483	-1	Nckx30C	4935	gene	.	.
FBgn0032139	20.56	29.09	13.2	35.09	30.17	22.78	19.52	40.87	75.29	127.54	21.98	23.79	1.71569	1.53631	1.05868	2.38487	2.47775	1.68762	1.33541	1.64211	5.5036	7.81381	1.66051	1.87253	chr2L	9729938	9730945	1	CG13116	1007	gene	.	.
FBgn0032140	4.52	8.684	7.884	10.76	7.88	9.025	1.804	9.476	8.204	8.112	0	17.1	0.553681	0.673226	0.928198	1.07349	0.949978	0.98146	0.181165	0.558891	0.880321	0.729541	0	1.97577	chr2L	9736643	9737329	1	CG13117	686	gene	.	.
FBgn0015035	0.2	1.22	0.18	1.23	0.2	0.16	0.533333	0.48	0.3	0.14	0.28	2.86	0.00928019	0.0358267	0.00802735	0.0464833	0.0091332	0.006591	0.0202882	0.0107238	0.0121939	0.00476931	0.011762	0.125173	chr2L	9747837	9750071	-1	Cyp4e3	1811	gene	.	.
FBgn0022720	735.42	1294.02	970.26	1051.11	910.34	1053.85	695.51	1427.73	993.16	1158.06	994.08	1028.26	20.8217	23.1869	26.4023	24.2379	25.366	26.489	16.1437	19.4629	24.6317	24.0721	25.48	27.4602	chr2L	9758336	9762377	1	zf30C	2968	gene	.	.
FBgn0011291	133.3	195.4	105.66	126.26	132.02	118.82	174.48	274.14	97.86	91.34	107.26	112.16	13.8976	12.893	10.5875	10.7211	13.5462	10.9978	14.9133	13.7614	8.93736	6.99153	10.1238	11.0298	chr2L	9762359	9763244	-1	Taf11	806	gene	.	.
FBgn0025117	1119.54	1850.68	930.36	1120.16	1142.86	1263.86	1349.14	2288.75	1035.02	1213.98	952.6	1084.8	52.4985	54.9236	41.9306	42.7812	52.7432	52.6151	51.8659	51.6757	42.5158	41.7945	40.4404	47.9817	chr2L	9763343	9765358	1	und	1792	gene	.	.
FBgn0032142	2.06	3.2	0.56	3.16	0.02	0.34	0	2.89	1.8	8.3	1.06	1.08	0.134191	0.131925	0.0350604	0.167652	0.00128219	0.0196625	0	0.090643	0.102712	0.396949	0.0625113	0.0663588	chr2L	9765355	9766912	-1	CG13120	1290	gene	.	.
FBgn0032143	0	0	0.4	1.68	0	2.94	2	0	0	0	0	1.4	0	0	0.0199541	0.0710187	0	0.135472	0.0851032	0	0	0	0	0.0685402	chr2L	9767057	9768729	1	CG4017	1619	gene	.	.
FBgn0032144	26.86	0	0	0	0	0.72	0	0	1.8	0	0	0	1.69963	0	0	0	0	0.0404468	0	0	0.0997732	0	0	0	chr2L	9769065	9770415	1	CG17633	1328	gene	.	.
FBgn0032145	0	0	0	0	0	0	0	0	0	0	0	0	0	0	0	0	0	0	0	0	0	0	0	0	chr2L	9770393	9770996	-1	CG13121	304	gene	.	.
FBgn0065108	0	0	0	0	0	0	0	0	0	4.9	0	0	0	0	0	0	0	0	0	0	0	0.188468	0	0	chr2L	9771153	9773044	-1	ppk16	1604	gene	.	.
FBgn0065109	0	0	0	0	0	0	0	0	0	0.78	0	0	0	0	0	0	0	0	0	0	0	0.0309464	0	0	chr2L	9773106	9775030	-1	ppk11	1555	gene	.	.
FBgn0032147	3.75	12.8	2.705	6.52	5.61	5.69	3.92	8.88	5.74333	4.62	5.23	3.56	0.305054	0.658984	0.211488	0.431974	0.449132	0.410924	0.261426	0.347807	0.409263	0.275923	0.385163	0.273158	chr2L	9782388	9788499	1	IP3K1	1033	gene	.	.
FBgn0042174	1600.53	2665.69	1672.24	2051.12	1731.8	1687.32	1807.34	3134.1	1927.46	1971.91	1867.22	2029.78	86.326	90.993	86.6861	90.1021	91.9267	80.794	79.9162	81.3901	91.0662	78.0847	91.1739	103.263	chr2L	9787277	9790745	-1	CR18854	1558	gene	.	.
FBgn0032149	277.56	336.21	189.36	258.35	226.35	225.73	323.45	485.63	261.9	220.13	258.46	223.27	24.5774	18.8413	16.1154	18.6317	19.7254	17.7449	23.4803	20.7045	20.3146	14.3106	20.7191	18.6478	chr2L	9790950	9791958	1	CG4036	949	gene	.	.
FBgn0032150	110.12	206.45	89.78	143.3	122.54	141.44	102.36	243.24	90.44	125.8	108.08	100.8	8.52083	10.11	6.6768	9.03081	9.33167	9.7161	6.49326	9.06215	6.13013	7.14656	7.57109	7.3569	chr2L	9791959	9793097	-1	CG13123	1086	gene	.	.
FBgn0032151	1694.37	3040.94	1624.37	1565.08	1224.05	1177.82	2695.74	4199.38	1860.93	2213.37	1374.06	1526.41	36.4428	41.3933	33.5784	27.4159	25.91	22.4899	47.5333	43.4879	35.0612	34.9507	26.7549	30.9664	chr2L	9796946	9886214	-1	nAcRalpha-30D	3907	gene	.	.
FBgn0029174	1023.64	1381.38	805	1280.68	876.96	1025.56	1207.06	2380.32	721.88	1024.46	1136.11	1098.66	57.1173	48.7813	43.1707	58.2004	48.1578	50.8026	55.2162	63.9494	35.2841	41.9678	57.3904	57.8233	chr2L	9888032	9890120	1	FKBP59	1506	gene	.	.
FBgn0085212	82.46	106.58	52.88	70.52	77.44	68.54	106.96	179.98	44.92	74.1	71.86	64.32	14.1126	11.5441	8.69818	9.82972	13.0435	10.4139	15.0073	14.831	6.73438	9.31071	11.1339	10.3831	chr2L	9890059	9890787	-1	CG34183	491	gene	.	.
FBgn0032153	61.82	106.04	44.36	43.54	63.52	53.74	86.44	147.26	33.66	53.24	46.64	35.14	16.6502	18.0751	11.483	9.5509	16.8371	12.8497	19.0863	19.0966	7.94143	10.5276	11.3723	8.92712	chr2L	9890883	9891336	1	CG4537	312	gene	.	.
FBgn0032154	21.8	36.2	25.08	14.7	18.28	17.88	21.68	33.82	28.78	21.4	6.42	9.64	0.985953	1.03616	1.09018	0.54148	0.813658	0.717912	0.803852	0.736468	1.14021	0.710582	0.262865	0.41124	chr2L	9891253	9893419	-1	CG5924	1858	gene	.	.
FBgn0063449	73.24	103.48	39.2	59.44	50.72	41.46	92.96	151.14	46.78	53.15	44.52	43.6067	15.9031	14.2204	8.18076	10.5118	10.8388	7.99223	16.5481	15.8014	8.89792	8.47302	8.75159	8.93113	chr2L	9893803	9895003	-1	Uhg2	387	gene	.	.
FBgn0063391	1	2.99	1.04	1.38	0	0	1.73	2.35333	1.08	3.48	0.56	0	1.02478	1.9392	1.02433	1.1518	0	0	1.45343	1.16117	0.969503	2.61825	0.519537	0	chr2L	9893944	9894026	-1	snoRNA:U14:30Eb	82	gene	.	.
FBgn0063392	1.16	2.81	0.44	1.16	0	0	1.46	1.27	0.88	3.4	0.43	0.46	1.18875	1.82246	0.433368	0.968177	0	0	1.2266	0.626637	0.789965	2.55806	0.398931	0.44464	chr2L	9894203	9894285	-1	snoRNA:U14:30Ea	82	gene	.	.
FBgn0063389	0	0.12	0	1.28	0	0	0.84	1.02	0	0.92	0	0.04	0	0.0924906	0	1.26961	0	0	0.838673	0.598105	0	0.822593	0	0.0459489	chr2L	9894475	9894544	-1	snoRNA:Me18S-G1620	69	gene	.	.
FBgn0025881	1	1.82	0	1.18	2.34	0	0.02	1.68	2	0	1	0.54	0.737124	0.849047	0	0.708415	1.69755	0	0.0120861	0.596253	1.29141	0	0.667326	0.375451	chr2L	9894793	9894907	-1	snoRNA:Me18S-A1576	114	gene	.	.
FBgn0010520	243.26	375.3	208.08	246.2	240.66	271.68	333.2	598.28	184.06	161.4	198.82	199.2	26.9679	26.3314	22.1707	22.2295	26.2571	26.7386	30.283	31.9346	17.8743	13.1365	19.9542	20.8298	chr2L	9895287	9896104	1	Bka	758	gene	.	.
FBgn0004867	5279.7	8903.78	4093.34	4756.9	5045.7	5606.91	6875.07	11156.2	4217.1	5190.69	4348.52	4695.63	472.486	504.283	352.071	346.712	444.393	445.459	504.399	480.705	330.588	341.04	352.305	396.363	chr2L	9896263	9897542	-1	sop	939	gene	.	.
FBgn0053300	0.42	0.782667	0.145	0.649333	1.3	0.656	1.404	0.6	0.633333	0.593333	0.266667	1.13333	0.0068016	0.00802155	0.00225685	0.00856435	0.0207191	0.00943126	0.01864	0.00467836	0.00898438	0.00705442	0.00390956	0.0173116	chr2L	9897951	9903258	-1	Muc30E	5189	gene	.	.
FBgn0032156	17.4267	32.1867	23.8167	11.5867	22.5167	10.22	27.5767	39.2667	29.47	26.28	15.0867	13.88	0.447966	0.523632	0.588416	0.242579	0.56964	0.233231	0.581152	0.485999	0.663597	0.495971	0.351092	0.336542	chr2L	9903377	9908649	-1	CG13124	3269	gene	.	.
FBgn0032157	639.63	992.54	447.32	746.88	650.72	698.16	511.53	1076.22	674.44	899.78	701.66	742.86	16.929	16.6253	11.3787	16.0997	16.9497	16.4044	11.0992	13.7146	15.6365	17.4839	16.8122	18.545	chr2L	9908828	9912585	-1	CG5899	3175	gene	.	.
FBgn0024285	1641.24	2729.76	1435.42	1902.18	1953.14	2040.14	1863.78	3305.38	1692.22	2025.3	1712.08	1738.84	64.4773	67.8702	54.1984	60.8627	75.5152	71.1539	60.027	62.5226	58.2352	58.415	60.8914	64.4337	chr2L	9912905	9915044	1	Srp54	2139	gene	.	.
FBgn0040064	137.9	297.07	122.82	160.02	186.5	155.06	130.4	291.807	219.1	218.1	101.06	118.52	8.32474	11.3497	7.12604	7.86766	11.0803	8.31017	6.45358	8.48169	11.5862	9.66635	5.5231	6.74865	chr2L	9915253	9917221	1	yip2	1392	gene	.	.
FBgn0025700	1464.58	2693.38	1060.22	1361.28	1482.02	1431	1641.63	3113.74	995.15	1494.4	1108.1	1097.22	140.013	162.957	97.4149	105.991	139.437	121.451	128.662	143.324	83.3372	104.888	95.9031	98.9394	chr2L	9917219	9918165	-1	CG5885	879	gene	.	.
FBgn0032160	79.86	100.94	86	111.42	92.68	81.72	103.42	207.56	57.1	91.42	79.62	99.28	6.39125	5.11257	6.61496	7.26247	7.29975	5.80615	6.78544	7.99799	4.003	5.37153	5.76867	7.4944	chr2L	9918633	9919967	1	CG4598	1050	gene	.	.
FBgn0032161	0	0	0	0	0	0	0	0.98	0	0	0	0	0	0	0	0	0	0	0	0.0389497	0	0	0	0	chr2L	9920349	9921470	1	CG4594	1018	gene	.	.
FBgn0032162	0	1.98	0	0	0	0	0	0	0	0	3.98	0	0	0.107669	0	0	0	0	0	0	0	0	0.30959	0	chr2L	9921636	9922752	1	CG4592	978	gene	.	.
FBgn0032163	0.4	0	0	0	0	0	0	0	0	0	0	0	0.0182679	0	0	0	0	0	0	0	0	0	0	0	chr2L	9922735	9924860	-1	CG13125	1840	gene	.	.
FBgn0259712	5.6	5.11333	4.42667	2.89	3.91	2.96	2.22	7.1	7.90333	4.03	2.725	4.76	0.184108	0.106392	0.139873	0.0773833	0.126511	0.0863934	0.0598349	0.112389	0.227609	0.0972725	0.0811051	0.147608	chr2L	9926611	9930378	1	CG42366	2556	gene	.	.
FBgn0259713	0	0	0	0	0	0	0	0	0	0	0	0	0	0	0	0	0	0	0	0	0	0	0	0	chr2L	9930444	9930999	1	CG42367	494	gene	.	.
FBgn0051876	0	0	0	0.4	0	0.4	0.8	0	0	0	0.44	0.4	0	0	0	0.0617969	0	0.0673606	0.124408	0	0	0	0.07556	0.0715683	chr2L	9932585	9933092	-1	Cpr30F	443	gene	.	.
FBgn0051712	620.646	1024.29	623.222	731.337	578.427	788.392	745.91	1257.3	863.198	980.098	572.381	583.663	34.7001	36.2433	33.489	33.3019	31.8274	39.1321	34.1893	33.846	42.2757	40.2306	28.9713	30.7799	chr2L	9934765	9938142	-1	CG31712	1503	gene	.	.
FBgn0051713	204.84	275.6	167.4	207.92	137.56	190.1	318.52	474.44	151.16	169.86	167.66	176.68	30.6284	26.08	24.0568	25.3204	20.2427	25.2345	39.0448	34.1563	19.7988	18.6467	22.6953	24.9181	chr2L	9938168	9938787	-1	Apf	562	gene	.	.
FBgn0032166	287.46	413.36	224.74	399.26	275.76	324.96	263.68	623	237.32	219.66	235.12	294.7	12.808	11.6561	9.62403	14.4885	12.0921	12.854	9.63159	13.3651	9.26258	7.18547	9.48398	12.3852	chr2L	9938863	9941099	1	CG4619	1886	gene	.	.
FBgn0032167	1	0.98	4.72	3.96	4.7	2.26	0	6.88	4.68	13.9	5.28	6.14	0.0392674	0.0243544	0.178134	0.126646	0.181633	0.0787851	0	0.130077	0.16098	0.400726	0.187699	0.227415	chr2L	9940767	9947442	-1	CG5853	2140	gene	.	.
FBgn0046814	0	0	0	0	0	0	0	0	0	0	0	0	0	0	0	0	0	0	0	0	0	0	0	0	chr2L	9950435	9950455	-1	mir-87	20	gene	.	.
FBgn0032168	57.54	124.06	69.5	99.48	65.74	78.52	72.06	230.42	57.36	94.66	68.32	84.36	3.01447	4.11332	3.49944	4.24465	3.38951	3.65196	3.09494	5.81222	2.63235	3.6409	3.24031	4.16866	chr2L	9952420	9954143	-1	CG13126	1604	gene	.	.
FBgn0032169	143.64	272.08	130.3	157.04	166.8	149.44	139	278.94	167.06	208.64	159.32	131.98	7.63948	9.15809	6.66048	6.80242	8.73073	7.05601	6.06067	7.14299	7.78314	8.14679	7.67107	6.62087	chr2L	9954447	9956179	1	CG4709	1580	gene	.	.
FBgn0032171	106.04	141.28	109.82	116.3	109.94	113.22	162.44	267.86	93.52	91.94	104.68	108.08	8.05675	6.79346	8.01945	7.19673	8.22076	7.63691	10.1181	9.79894	6.22427	5.12856	7.20031	7.74559	chr2L	9956146	9957807	-1	CG5846	1106	gene	.	.
FBgn0032170	1330.32	2501.58	1321.64	1604.26	1691.25	1843.22	1347.66	2521.7	1647.2	2191.54	1436.5	1371.48	61.5921	73.2999	58.8105	60.4935	77.0624	75.7618	51.1524	56.2138	66.805	74.4936	60.2104	59.8932	chr2L	9957285	9960170	1	CG4658	1815	gene	.	.
FBgn0032172	316.34	382.88	292.58	391.38	315.34	298.21	234.64	421.56	444.16	426.22	264.86	324.47	9.61401	7.36432	8.5461	9.68755	9.43182	8.04594	5.84615	6.16866	11.8245	9.51009	7.28725	9.3013	chr2L	9960447	9963769	-1	CG5850	2765	gene	.	.
FBgn0015664	1037.36	1346.62	1030.42	1196.24	1136.7	1306.08	813.72	1781.12	1148.56	1309.82	1233.98	1136.85	28.5434	23.4499	27.2498	26.8077	30.7814	31.9044	18.3556	23.5967	27.6837	26.4599	30.7384	29.5052	chr2L	9964145	9967455	-1	Dref	3054	gene	.	.
FBgn0011272	3483.84	5480.04	2396.3	2745.03	3272.78	3278.4	4411.66	6883.12	2850.76	3101.98	2414.7	2655.07	389.301	387.553	257.36	249.827	359.924	325.232	404.154	370.334	279.05	254.488	244.28	279.849	chr2L	9967310	9968495	1	RpL13	752	gene	.	.
FBgn0040965	1.164	2.22333	1.46	1.43833	1.285	0.913333	0.689	2.594	1.3	2.289	1.93133	1.91	0.130942	0.158289	0.157852	0.13178	0.142264	0.0912133	0.0635421	0.1405	0.128104	0.189048	0.196689	0.202664	chr2L	9983659	9984657	-1	CG13130	747	gene	.	.
FBgn0000180	79.4767	127.054	161.282	149.84	108.917	147.858	73.2947	159.721	171.996	138.735	110.684	128.521	2.03989	2.06383	3.97856	3.13227	2.75123	3.36912	1.54226	1.97383	3.86704	2.61429	2.57187	3.11142	chr2L	9984645	9995545	1	bib	3274	gene	.	.
FBgn0051875	0	0.4	1	0	0	0.4	0	2.12	0	0.32	0	0	0	0.0209998	0.0797276	0	0	0.0294578	0	0.0846745	0	0.0194889	0	0	chr2L	9995559	9996572	-1	CG31875	1013	gene	.	.
FBgn0051755	0	0	1	0	0	0	0	1.44	5.82	0	2.98	0.4	0	0	0.0180559	0	0	0	0	0.0130254	0.0957775	0	0.0506827	0.00708803	chr2L	9996930	10002221	-1	CG31755	4473	gene	.	.
FBgn0043456	1390.72	2044.61	1578.3	1766.41	1499.22	1993.26	1196.51	2260.18	1584.76	1883.19	1490.05	1565.87	52.4296	48.7827	57.1871	54.2364	55.6246	66.7119	36.9802	41.026	52.335	52.1232	50.8551	55.6813	chr2L	10003809	10007941	1	CG4747	2229	gene	.	.
FBgn0011584	1260.45	2203.99	1162.83	1527.9	1246.36	1377.7	1482.35	3143.01	1204.63	1562.33	1404.23	1365.91	47.2008	52.2339	41.8517	46.5995	45.9336	45.8016	45.5084	56.6694	39.5157	42.9531	47.6058	48.2463	chr2L	10009384	10013171	1	Trp1	2244	gene	.	.
FBgn0032175	0.31	1	0	0	0.94	0	0.133333	0.21	0	0.14	0.315	0.42	0.00637074	0.0130061	0	0	0.0190118	0	0.00224639	0.00207792	0	0.00211231	0.00586052	0.00814135	chr2L	10013269	10017463	-1	CG13131	4089	gene	.	.
FBgn0032176	0.4	0.38	0.58	0	0.4	0	0	0.4	0	0.2	0.2	0	0.0131249	0.00789113	0.018291	0	0.012917	0	0	0.00631941	0	0.004818	0.00594105	0	chr2L	10026738	10029299	1	CG13127	2561	gene	.	.
FBgn0027600	0	0.305	2.66	0.815	3.51	0.105	0.509667	1.51167	2.845	0.515	0.499	6.765	0	0.0140926	0.186649	0.048461	0.252199	0.00680555	0.0305052	0.0531382	0.181948	0.0276044	0.0329813	0.465862	chr2L	10032692	10038954	1	obst-B	1151	gene	.	.
FBgn0053301	0	0	0	2	0	0	0	0	0	0	0	0	0	0	0	0.100647	0	0	0	0	0	0	0	0	chr2L	10049480	10050898	1	CG33301	1360	gene	.	.
FBgn0053302	0	0.72	0.46	2.04	0	0.133333	0.375	0.3	0.41	0.3	1.41	0.3	0	0.0311563	0.030229	0.113603	0	0.0080935	0.0210205	0.00987633	0.0245568	0.0150597	0.087279	0.0193479	chr2L	10054213	10055935	1	Cpr31A	1229	gene	.	.
FBgn0011823	0.26	2.66	3.134	2.376	0.789333	2.17933	1.45733	2.981	3.838	2.139	1.898	1.661	0.00847493	0.0548737	0.0981826	0.0630774	0.0253215	0.0630653	0.0389438	0.0467849	0.109588	0.0511887	0.0560088	0.0510683	chr2L	10056904	10060097	1	Pen	2578	gene	.	.
FBgn0032178	0.4	2.2	2.44	0.4	2.6	1.2	0.4	1.204	2	0.8	0.8	0	0.0266135	0.0926371	0.156029	0.0216754	0.170248	0.0708806	0.0218182	0.03857	0.116564	0.039078	0.0481869	0	chr2L	10060895	10063837	1	CG4804	1263	gene	.	.
FBgn0032180	43.0967	67.1667	88.25	103.18	52.7133	53.45	73.3787	109.7	65.7733	87.963	59.7833	93.4283	0.743178	0.733032	1.46264	1.44914	0.894614	0.818278	1.03738	0.910825	0.993557	1.11365	0.933311	1.51966	chr2L	10064320	10087884	-1	CG31714	4873	gene	.	.
FBgn0032181	4.4	6.96	0	7	0	0	3	4	1	1	1.9	3	0.304816	0.30515	0	0.394955	0	0	0.170382	0.133421	0.0606846	0.050861	0.119161	0.196031	chr2L	10091206	10092419	-1	CG13133	1213	gene	.	.
FBgn0083945	1.57	0.008	1.68	1	0	2	2.805	2.6	1.013	0.58	1.44	0	0.0513948	0.000165741	0.0528569	0.0266615	0	0.0581238	0.0752783	0.0409802	0.0290484	0.0139395	0.0426756	0	chr2L	10094086	10125739	1	CG34109	2567	gene	.	.
FBgn0032182	0	1	3	2	0.5	3	2	1	2.26	7	2.52	2.6	0	0.118976	0.542041	0.30622	0.0925069	0.500683	0.308237	0.0905146	0.372169	0.966132	0.42888	0.461031	chr2L	10096908	10098416	-1	CG13134	447	gene	.	.
FBgn0032184	0	0	0	1	0	0	0	0	0	0	0	1	0	0	0	0.119442	0	0	0	0	0	0	0	0.138328	chr2L	10122198	10122771	-1	CG13135	573	gene	.	.
FBgn0054048	3.01	3.01	8.7	5.4	4.88	4	4.949	7.34	5.6	6.72	5.44	4.38	0.482704	0.305493	1.34093	0.705298	0.770194	0.56948	0.650652	0.566749	0.786676	0.791196	0.789788	0.662532	chr2L	10125856	10128625	-1	CG34048	524	gene	.	.
FBgn0032186	1	4	14.52	13.62	5.08	3.82	2	4	8.58	14.74	4.02	7.14	0.117527	0.297522	1.64013	1.30371	0.587583	0.398572	0.192702	0.22635	0.883325	1.27185	0.427723	0.79151	chr2L	10136640	10137355	-1	CG13136	715	gene	.	.
FBgn0032187	3.336	11.424	6.20633	6.644	4.66667	5.32367	4.18867	8.28767	8.123	18.392	6.002	10.5613	0.0715313	0.155027	0.127902	0.116029	0.0984789	0.101341	0.0736314	0.0855625	0.152574	0.289534	0.11651	0.213603	chr2L	10144848	10155510	1	CG4839	3919	gene	.	.
FBgn0032188	1.2	7.8	4	6.16	5.08	1.4	4.44	16.88	3.8	3.4	5.98	12.82	0.0725457	0.298432	0.232415	0.303303	0.302246	0.0751385	0.220055	0.491342	0.201237	0.150907	0.327287	0.731034	chr2L	10172700	10174090	1	CG13137	1390	gene	.	.
FBgn0028675	4.98567	6.29867	4.278	5.02133	4.08333	3.50067	5.318	3.09733	4.59567	5.65433	5.725	3.76667	0.0577393	0.0461654	0.047617	0.0473622	0.0465403	0.0359918	0.050491	0.017271	0.046622	0.0480762	0.0600234	0.0411457	chr2L	10182555	10199112	-1	Sur	7256	gene	.	.
FBgn0051874	5.07833	4.92167	4.35333	4.61833	4.68167	5.36333	2.97167	7.05333	1.97833	3.59	3.27833	2.15333	0.262611	0.161074	0.216365	0.19451	0.238264	0.246224	0.125982	0.175617	0.089616	0.136297	0.153477	0.105032	chr2L	10189818	10191496	-1	CG31874	1625	gene	.	.
FBgn0032189	287.287	366.64	214.28	234.58	229.8	223.46	310.89	518.15	228.02	279.12	181.48	233.2	19.069	15.4018	13.6699	12.6814	15.0116	13.1679	16.9175	16.5595	13.258	13.602	10.9053	14.6002	chr2L	10199394	10200972	-1	Ripalpha	1266	gene	.	.
FBgn0005593	3387.36	5380.28	2041.74	2549.8	3010	2584.7	3875.98	7171.34	3328.34	3508.7	2442.1	2378.98	317.332	318.991	183.834	194.547	277.514	214.965	297.681	323.47	273.133	241.324	207.116	210.215	chr2L	10201099	10202145	1	RpL7	897	gene	.	.
FBgn0085188	1074.77	1447.07	891.521	1250.27	902.578	1024.82	1620.33	2468.8	709.382	676.763	1098.19	1070.39	95.876	81.6968	76.4362	90.8368	79.2402	81.1608	118.499	106.038	55.433	44.3232	88.6892	90.0648	chr2L	10202518	10204320	-1	CG34159	942	gene	.	.
FBgn0032191	987.46	1298.26	1197.3	1384.74	1357.22	1718.08	1169.12	2363.12	1354.94	1314.42	1487.29	1376.7	37.6149	31.2984	43.8345	42.9609	50.8811	58.1015	36.5104	43.3418	45.212	36.7599	51.29	49.465	chr2L	10204755	10206961	-1	CG5734	2206	gene	.	.
FBgn0032192	3	1.88	3.02	0	0.4	1	4.04	3	0.38	0.02	0	0	0.144302	0.0572309	0.139615	0	0.0189356	0.0427028	0.159313	0.0694792	0.0160114	0.00070629	0	0	chr2L	10207080	10209721	-1	CG5731	1747	gene	.	.
FBgn0032193	345.34	438.54	281.84	387.32	258.22	305.22	489.54	813.68	233.98	244.76	318.62	283.7	38.0835	30.6069	29.8721	34.7877	28.0251	29.8819	44.2584	43.2041	22.6028	19.8167	31.8098	29.51	chr2L	10209851	10210669	-1	CG5727	762	gene	.	.
FBgn0032194	301.36	379.34	368.02	365.84	307.22	390.12	279.92	562.16	351.04	486.18	329.16	273.64	11.3053	9.00629	13.2691	11.1777	11.3426	12.9927	8.60892	10.154	11.5358	13.3904	11.179	9.68269	chr2L	10211181	10213723	1	CG4901	2240	gene	.	.
FBgn0024320	789.18	1309.18	1028.94	1223.92	894.02	1038.14	771.6	1578.36	1348.04	1761.64	1117.38	1118.68	15.6002	16.3785	19.5487	19.7048	17.3927	18.2186	12.5044	15.0225	23.3427	25.5665	19.9964	20.8583	chr2L	10213826	10220904	-1	Npc1a	4251	gene	.	.
FBgn0250843	705.18	977.78	584.54	771.89	734.22	736	993.29	1695.11	542.8	582.39	676.12	717.987	56.9786	50.0004	45.3941	50.7964	58.3854	52.7951	65.7969	65.9464	38.419	34.5483	49.4576	54.7202	chr2L	10221351	10222515	1	Pros35	1040	gene	.	.
FBgn0032195	389.8	543.52	329.52	490.94	462	449.72	392.7	836.72	306.76	327.46	385.66	388.56	19.2003	16.9435	15.5999	19.6952	22.3962	19.6658	15.8579	19.8439	13.2361	11.842	17.1976	18.0528	chr2L	10222656	10224442	1	CG4908	1706	gene	.	.
FBgn0032196	1059.56	1385.46	763.98	911.98	908.94	925.1	1025.04	2127.22	809.42	982.64	969.96	890.12	79.1441	65.4948	54.8464	55.4809	66.8181	61.3459	62.7698	76.5044	52.9616	53.8875	65.591	62.7134	chr2L	10224662	10226808	-1	CG5708	1125	gene	.	.
FBgn0032197	787.8	1067.24	741	937.18	710.02	786.76	765.64	1428.53	627.72	898.18	736.88	811.5	27.699	23.7481	25.0402	26.8371	24.5688	24.5581	22.0693	24.1833	19.3334	23.1852	23.4553	26.9126	chr2L	10227758	10231689	-1	CG5694	2390	gene	.	.
FBgn0032198	600.86	958.18	501.8	702.08	599.88	654.92	903.86	1504.82	412.78	485.62	586.66	637.3	53.4302	53.9238	42.8862	50.847	52.4982	51.7018	65.8919	64.4286	32.1533	31.7038	47.2278	53.4535	chr2L	10232491	10234450	1	eEF1delta	945	gene	.	.
FBgn0051720	0.16	5.94	0.98	2	0	1	1	9.94	0	0	6.66	1	0.00472921	0.111116	0.0278399	0.0481464	0	0.0262405	0.0242318	0.141461	0	0	0.178213	0.0278797	chr2L	10234583	10238317	-1	CG31720	2843	gene	.	.
FBgn0004419	2118.64	3360.04	1660.02	2456.7	2148.96	2250.86	2056.46	3771.9	1984.3	2639.04	2043.06	2149.77	95.4094	95.7631	71.8489	90.1054	95.2419	89.9884	75.9226	81.7852	78.2771	87.253	83.2937	91.3157	chr2L	10239324	10242172	1	me31B	1866	gene	.	.
FBgn0024248	578.26	1063.12	813.24	910.98	721.44	904.54	519.06	1187.41	775.91	1118.15	713.08	867.224	15.0721	17.5369	20.3724	19.3386	18.5062	20.9306	11.0914	14.9016	17.7156	21.3969	16.8262	21.3207	chr2L	10242510	10247064	-1	chico	3224	gene	.	.
FBgn0000229	5093.71	6999.38	4686.63	6026.08	4796.83	5648.68	5671.69	11479.4	4529	4941.86	5563.7	5240.44	189.145	164.49	167.261	182.247	175.3	186.214	172.66	205.239	147.318	134.726	187.035	183.547	chr2L	10247500	10250479	-1	bsk	2263	gene	.	.
FBgn0051717	795.98	1212.44	581.18	836.7	794.76	804.5	1059.06	1848.76	762.22	701.54	747.34	685.2	84.4544	81.4143	59.2658	72.3028	82.9893	75.7793	92.1209	94.4456	70.8426	54.6479	71.7853	68.5735	chr2L	10250735	10251594	1	CG31717	792	gene	.	.
FBgn0010407	577.74	859.02	569.44	787.79	586.44	659.46	582.48	1142.62	670.64	922.393	637.16	655.56	22.0076	20.7092	20.8478	24.4408	21.9852	22.3014	18.1902	20.9567	22.3781	25.7963	21.9728	23.5544	chr2L	10251836	10254686	1	Ror	2206	gene	.	.
FBgn0032200	965.78	1517.13	804	1134.3	1009.9	928.52	1803.2	3006.83	801.545	863.48	1003.1	1023.36	118.132	117.445	94.5187	113.001	121.572	100.829	180.822	177.083	85.8836	77.5428	111.078	118.069	chr2L	10254608	10255884	-1	CG5676	687	gene	.	.
FBgn0026379	694.648	1227.41	783.082	991.36	635.15	771.25	629.135	1199.47	830.187	1137.89	750.34	783.477	18.6793	20.8884	20.2384	21.7116	16.8088	18.4117	13.8694	15.5297	19.5553	22.4646	18.2663	19.8719	chr2L	10256317	10261017	-1	Pten	3125	gene	.	.
FBgn0011305	2321.06	3392.99	1942.75	2270.28	2242.44	2381.15	2768.82	5125.47	1916	2053.58	1908.34	1989.46	168.431	155.826	135.496	134.178	160.149	153.401	164.721	179.082	121.794	109.408	125.369	136.173	chr2L	10262424	10263582	-1	Rsf1	1158	gene	.	.
FBgn0032202	1076.17	1644.52	666.92	875.88	962.393	1116.06	1213.38	2447.2	837.98	985.3	803.26	771.08	143.09	138.385	85.2266	94.8501	125.935	131.741	132.264	156.668	97.6014	96.1828	96.69	96.7045	chr2L	10264129	10265229	1	CG18619	632	gene	.	.
FBgn0259482	488.06	639.76	375.28	493.16	432.2	446.68	620.82	1079.68	391.78	382.48	405.88	449.58	44.8227	37.1845	33.1248	36.8873	39.0639	36.4187	46.742	47.742	31.5181	25.789	33.7458	38.9449	chr2L	10265337	10266570	1	Mob3	915	gene	.	.
FBgn0032204	423.073	550.96	324.32	524.74	388.24	492.64	465.06	718.72	298.673	368.88	389	364.1	20.2921	16.7244	14.9506	20.4984	18.3264	20.9771	18.2868	16.5979	12.5488	12.9896	16.8911	16.4722	chr2L	10266700	10268748	1	CG4953	1752	gene	.	.
FBgn0032205	270.5	397.12	213.84	239.36	278.54	226.74	379.92	653.68	190.66	265.36	262.26	276.2	26.3697	24.5008	20.0355	19.0044	26.7234	19.6232	30.3632	30.682	16.2814	18.9922	23.1455	25.3969	chr2L	10268873	10269904	1	CG4957	862	gene	.	.
FBgn0260750	277.62	473.8	274.12	357.64	331.68	383.66	375.3	693.06	267.14	304.26	256.28	321.86	18.4711	19.9507	17.5289	19.38	21.7184	22.6617	20.4709	22.2021	15.5695	14.8624	15.4367	20.1989	chr2L	10270065	10271465	1	CG31873	1263	gene	.	.
FBgn0003751	18.62	36.8	15.52	15.12	22.92	17.64	25.62	44.62	30.88	14.8	16.26	29.66	2.06422	2.58193	1.65364	1.36519	2.50067	1.73612	2.32848	2.3817	2.9988	1.20459	1.6319	3.10146	chr2L	10271441	10272223	-1	trk	758	gene	.	.
FBgn0260749	679.7	1180.49	601.03	852.14	704.96	778.32	578.76	1176.73	996.107	1126.47	668.52	816.05	15.2149	16.7238	12.9306	15.5356	15.5304	15.4673	10.621	12.6826	19.5322	18.5129	13.5476	17.2301	chr2L	10272650	10278811	-1	Utx	3754	gene	.	.
FBgn0054043	0.4	1.88	0	0	0	0	0.98	1	1	0.03	0.02	0	0.0278483	0.0828354	0	0	0	0	0.0559347	0.0335212	0.0609863	0.00153342	0.00126057	0	chr2L	10278949	10280846	-1	CG34043	1207	gene	.	.
FBgn0032208	1902.84	5294.52	3203.12	4078.96	3211.48	3455.98	3544.94	5023.09	3417.08	3928.62	4085.38	4203.42	19.1451	33.7133	30.9743	33.4248	31.7999	30.8695	29.2402	24.3336	30.1165	29.0199	37.2121	39.8912	chr2L	10281941	10292278	-1	CG5604	8352	gene	.	.
FBgn0032209	0	1	0	1.38	0	0	0	8.1	0	0.3	2	0	0	0.100533	0	0.178539	0	0	0	0.61952	0	0.0349874	0.287619	0	chr2L	10292779	10295299	-1	Hand	529	gene	.	.
FBgn0032210	508.25	710.38	406.583	584.44	428.96	473.83	529.98	900.27	533.463	618.773	464.26	462.833	18.0895	16.0015	13.9082	16.9416	15.0256	14.9719	15.4642	15.4278	16.6321	16.1689	14.9592	15.5379	chr2L	10295854	10299827	-1	CYLD	2361	gene	.	.
FBgn0032211	0	0	4.08	0.115	3.15333	3	3.97333	2.28	0	0	9.92	2.092	0	0	0.199466	0.00476429	0.15786	0.135475	0.165694	0.0558407	0	0	0.456819	0.100373	chr2L	10300220	10301955	-1	CG13138	1652	gene	.	.
FBgn0005322	489.48	864.6	446.92	616.3	546.46	632.52	619.98	1259.08	522.84	529.12	480.99	476.58	31.64	35.3702	27.7655	32.4459	34.7637	36.2978	32.8547	39.1865	29.605	25.1106	28.1472	29.0574	chr2L	10302590	10303945	-1	nmd	1300	gene	.	.
FBgn0032213	8.9	13.195	2.9	5.548	2.30167	2.68	5.865	20.7167	29.74	11.265	7.795	3	0.53004	0.497334	0.165993	0.269104	0.134905	0.141696	0.286354	0.594045	1.55151	0.49255	0.420273	0.168523	chr2L	10304061	10306594	-1	CG5390	1411	gene	.	.
FBgn0032214	772.3	1089.12	542.64	681.407	662.88	757.82	909.05	1721.92	523.94	661.553	635.458	655.64	64.0652	57.1784	43.2634	46.037	54.1174	55.8092	61.8217	68.7749	38.0725	40.2904	47.7222	51.3004	chr2L	10306901	10308050	1	CG4968	1013	gene	.	.
FBgn0027491	6463.98	10304.5	6975.64	9058.52	7263.8	8036.82	7587.99	15081.5	6713.2	7332.53	7441.44	7691.03	296.497	299.134	307.522	338.409	327.906	327.271	285.341	333.078	269.739	246.93	309.011	332.754	chr2L	10308122	10310736	-1	Cdk5alpha	1832	gene	.	.
FBgn0032215	839.84	1339.56	593.28	965.76	783.1	922.76	1305.56	2012.35	654.84	731.72	824.7	792.86	89.4468	90.2923	60.7297	83.7727	82.0827	87.2492	113.994	103.194	61.0939	57.2155	79.5173	79.6496	chr2L	10311167	10312069	-1	CG5385	789	gene	.	.
FBgn0032216	800.34	1123.08	661.34	1070.6	761.7	841.5	929	1687.04	716.32	820.98	844.24	898.42	42.3516	37.6119	33.6351	46.141	39.6684	39.5324	40.3021	42.9834	33.2044	31.8954	40.4444	44.8429	chr2L	10312314	10314396	-1	CG5384	1588	gene	.	.
FBgn0032217	793	1136.36	515.74	896.58	719.94	886.78	673.68	1380.14	658.02	857.94	619.72	666.66	33.2191	30.1266	20.7643	30.5892	29.6809	32.9788	23.1358	27.8367	24.1461	26.3859	23.5021	26.3413	chr2L	10314793	10317575	1	CG4972	2006	gene	.	.
FBgn0032218	0	4.28	1	5	0	0	0	0	0	0.04	0	1	0	0.106414	0.0377579	0.159981	0	0	0	0	0	0.00115371	0	0.0370556	chr2L	10317492	10321800	-1	CG5381	2139	gene	.	.
FBgn0032219	0	0	0	0	0	0	1	0	0	0	0	0	0	0	0	0	0	0	0.0471211	0	0	0	0	0	chr2L	10322474	10324993	1	CG4995	1462	gene	.	.
FBgn0011703	0	3.06	2	3	2.4	13.7	4.7	13.92	5.82	0.8	2.4	0.4	0	0.0618302	0.0613709	0.0780092	0.0754114	0.388315	0.12302	0.213983	0.162771	0.0187521	0.0693694	0.0120459	chr2L	10325016	10327986	-1	RnrL	2632	gene	.	.
FBgn0032221	1686.02	2308.52	1559.54	1904.94	1606.2	1913.76	1617.4	3354.98	1562.84	1777.56	1609.82	1680.42	71.4112	61.881	63.4853	65.7128	66.9529	71.9607	56.1615	68.4187	57.9845	55.275	61.7275	67.1337	chr2L	10328345	10331116	-1	CG5375	1984	gene	.	.
FBgn0032222	968.46	1435.34	924.1	1098.78	931.5	1091.12	1222.17	2110.52	809.48	746.092	963.52	956.68	54.6186	51.2311	50.09	50.4702	51.7021	54.6306	56.5078	57.3099	39.9907	30.8924	49.1946	50.8914	chr2L	10331461	10333134	1	CG5037	1490	gene	.	.
FBgn0032223	682.87	1134.37	769.06	859.24	670.56	862.52	646.52	1293.02	743.46	1217.87	707.2	814.63	21.0117	22.0901	22.7435	21.5329	20.3061	23.5612	16.3088	19.1562	20.039	27.5122	19.6999	23.643	chr2L	10333912	10338441	1	GATAd	2731	gene	.	.
FBgn0019932	654.9	755.6	488.93	724.48	527.01	678.86	771.82	1486.84	463.48	560.9	658.2	656.24	43.2987	31.6164	31.0684	39.0114	34.2914	39.846	41.8344	47.3309	26.8426	27.2261	39.3963	40.9243	chr2L	10339469	10341505	1	SamDC	1271	gene	.	.
FBgn0051715	735.8	984.52	550.64	781.24	647.34	612.94	1234.08	1956.84	510.76	660.06	748.2	671.94	106.056	89.8093	76.2812	91.712	91.8281	78.433	145.827	135.804	64.4893	69.8491	97.6319	91.3537	chr2L	10341619	10342527	1	CG31715	583	gene	.	.
FBgn0032224	158.84	271.26	123.04	150.5	176.46	158.24	160	369.98	189.98	194.56	129.18	141.66	9.08623	9.8204	6.76461	7.01173	9.93427	8.03608	7.50345	10.1902	9.51975	8.17105	6.68985	7.64346	chr2L	10342592	10344228	1	Sps2	1469	gene	.	.
FBgn0032225	532.8	972.18	593.54	779.46	770.8	799.4	575.46	1130.32	658.2	687.8	687.16	616.22	21.5562	24.8929	23.0798	25.6843	30.6914	28.7129	19.0872	22.0187	23.3271	20.4302	25.1689	23.516	chr2L	10344457	10347706	1	CG5022	2077	gene	.	.
FBgn0085396	15.8	12.44	11.56	14.71	7	12.58	36.6	44.48	7	10.88	19.56	11.52	0.885139	0.441057	0.622422	0.671169	0.385939	0.625661	1.68094	1.19977	0.343515	0.44749	0.99202	0.608731	chr2L	10347849	10353631	-1	CG34367	1500	gene	.	.
FBgn0032228	0	1	0	1	0	0.42	1	0	0	0	0	0	0	0.0377178	0	0.0485391	0	0.0222218	0.0488589	0	0	0	0	0	chr2L	10354741	10356597	-1	CG5367	1410	gene	.	.
FBgn0032229	750.46	1134.1	705.14	884.7	746.2	862.82	1053.64	1925.62	575.18	770.9	804.4	765.34	61.3451	58.671	55.3988	58.8997	60.0307	62.6147	70.6093	75.7886	41.186	46.2648	59.5281	59.01	chr2L	10356741	10357876	1	CG5045	1028	gene	.	.
FBgn0027568	1558.7	2727.52	2191.86	2813.88	2566.58	2825.34	1676.2	3137.82	2246.86	2989.3	2729.93	2605.52	31.9778	35.4139	43.2186	47.0171	51.8211	51.4589	28.1922	30.9952	40.379	45.0252	50.7031	50.4195	chr2L	10358160	10362703	-1	CG5366	4096	gene	.	.
FBgn0003087	0.8	2	0.8	1.4	2	1.38	4.22	2.8	0.4	0.4	3.2	2.58	0.0718992	0.113758	0.069103	0.102477	0.176901	0.110108	0.310931	0.121164	0.0314911	0.0263933	0.260364	0.218712	chr2L	10362987	10364046	1	pim	935	gene	.	.
FBgn0032230	2	0.4	0	0.4	1	15.24	0	0	0.6	0	1	0	0.130081	0.016465	0	0.0211889	0.0640102	0.879978	0	0	0.0341844	0	0.0588817	0	chr2L	10364463	10366410	1	lft	1292	gene	.	.
FBgn0032231	433.52	618.92	365.06	471.4	415.6	485.74	478.16	1021.84	368.26	429.48	479.7	389.073	29.1437	26.3324	23.587	25.8101	27.4965	28.9897	26.3527	33.0749	21.6862	21.1972	29.1946	24.6709	chr2L	10366696	10367946	1	CG5056	1250	gene	.	.
FBgn0041723	2014.42	4114.1	3931.88	3891.96	3702.24	4354.06	2062.54	4154.45	4150.2	4858.86	4203.58	3754.06	39.0217	50.4372	73.203	61.403	70.5808	74.878	32.7548	38.7481	70.4237	69.102	73.7178	68.5924	chr2L	10368132	10372898	-1	rho-5	4338	gene	.	.
FBgn0053303	1001.82	1747.52	989.98	1265.75	1128.08	1099.76	1294.02	2498.39	1033.38	1272.08	1145.33	1132.82	30.6797	33.8691	29.1381	31.57	33.9991	29.8996	32.4877	36.8385	27.7214	28.6007	31.7533	32.7221	chr2L	10372953	10375752	-1	CG33303	2744	gene	.	.
FBgn0032233	2620.81	3472.39	2821.91	3163.65	2275.14	2855.81	2325.19	5000.55	2595.77	3158.63	2848.2	2713.49	92.925	77.9194	96.1641	91.3588	79.391	89.8939	67.5884	85.368	80.6228	82.2236	91.425	90.7495	chr2L	10376490	10379908	1	dpr19	2370	gene	.	.
FBgn0032234	157.94	191.98	128.8	225.53	178.38	161.593	100.98	299.83	201.04	247.6	144.72	135.68	5.71824	4.39892	4.48187	6.65028	6.35598	5.19395	2.99725	5.22668	6.37598	6.58145	4.74347	4.63346	chr2L	10380116	10382865	1	CG5091	2321	gene	.	.
FBgn0032235	1.1	20.48	7.82	9.32	6.58	6	2	23.54	25.48	20.36	9.52	13.7	0.0621205	0.731969	0.424446	0.42867	0.365708	0.300814	0.0925955	0.640073	1.26048	0.844152	0.486717	0.729763	chr2L	10382251	10384730	1	CG5096	1488	gene	.	.
FBgn0004106	4.18	1.6	4.72	5.2	2	1.2	2.4	3.2	6.34	3.2	3.2	1.2	0.323439	0.078353	0.351019	0.327706	0.152304	0.082433	0.152245	0.119219	0.429733	0.181788	0.224162	0.0875822	chr2L	10384737	10386263	-1	cdc2	1086	gene	.	.
FBgn0032236	554.06	734.54	403.18	505.14	563.08	582.56	697.98	1206.84	461.86	447.48	472.02	420.06	59.01	49.5112	41.2706	43.8173	59.0207	55.0824	60.9437	61.8869	43.0896	34.9899	45.512	42.1987	chr2L	10386662	10387524	1	mRpS7	789	gene	.	.
FBgn0000413	2286.66	3359.29	2562.88	2612.69	2536.96	2812.14	1773.83	3601.87	2989.57	3289.9	2482.31	2376.53	60.2361	56.0043	64.8867	56.0541	65.7709	65.765	38.3074	45.6839	68.9854	63.6266	59.1982	59.0497	chr2L	10388076	10392786	1	da	3190	gene	.	.
FBgn0032237	1151.78	1887.64	882.72	1314.2	1233.98	1289.84	1454.08	2823.94	1140.88	1065.57	1096.36	1188.48	81.6764	84.7162	60.1621	75.9021	86.1195	81.2021	84.5342	96.4192	70.8698	55.4764	70.3846	79.4946	chr2L	10393845	10396299	-1	CG5362	1185	gene	.	.
FBgn0051716	1111.38	2099.66	1833.51	1929.25	1482.18	1672.77	943.615	2198.56	1862.66	1986.16	1624.29	1789.4	25.0851	29.9932	39.7748	35.4655	32.9246	33.5191	17.4608	23.893	36.8282	32.9129	33.1904	38.0959	chr2L	10396709	10402885	1	CG31716	3723	gene	.	.
FBgn0032240	0	0	0	0	0	0	0	0	0	0	0	0	0	0	0	0	0	0	0	0	0	0	0	0	chr2L	10403193	10405168	-1	CG17768	0	gene	.	.
FBgn0067622	0	0	0	0	0	0	0	0	0	0	0	0	0	0	0	0	0	0	0	0	0	0	0	0	chr2L	10403193	10405168	-1	LSm-4	0	gene	.	.
FBgn0051718	1	0	1	0	0	3	0	2	0.68	0	4.76	4.86	0.0517439	0	0.0497316	0	0	0.137811	0	0.0498276	0.0308221	0	0.222979	0.2372	chr2L	10406073	10408011	1	Ir31a	1624	gene	.	.
FBgn0003942	2152.8	3574.17	1478.55	1914.92	2138.63	2071.16	3666.03	5437.84	1836.84	1940.04	1830.38	1894.02	316.266	332.311	208.766	229.121	309.208	270.127	441.533	384.642	236.383	209.248	243.437	262.454	chr2L	10408349	10410467	1	RpS27A	572	gene	.	.
FBgn0025366	1343.84	2366.54	998.7	1291.5	1328.06	1447.87	1855.56	3160.99	1083.4	1201.88	1098.46	1244.86	130.249	145.164	93.0324	101.95	126.681	124.584	147.441	147.513	91.9833	85.524	96.3846	113.806	chr2L	10408351	10409604	1	Ip259	867	gene	.	.
FBgn0032242	616.4	862.56	571.28	858	628.36	762.42	701.26	1181.68	605.18	460.92	608.62	753.37	20.5382	18.189	18.2946	23.2837	20.6051	22.5527	19.1556	18.9575	17.6636	11.2753	18.3588	23.677	chr2L	10410535	10413572	-1	CG5355	2522	gene	.	.
FBgn0032243	176.52	270.32	241.5	325.12	234.74	270.42	190.1	334.34	236.74	376.68	266.42	243.96	3.78209	3.66552	4.97311	5.67344	4.94984	5.14376	3.33916	3.44911	4.44328	5.92531	5.16776	4.93032	chr2L	10414032	10418991	1	Klp31E	3922	gene	.	.
FBgn0032244	76.5	103.72	49.92	55.54	79.72	42.42	78.42	145.64	32.56	45.88	59.3	46.02	5.639	4.83864	3.53662	3.33435	5.78328	2.77597	4.73898	5.16895	2.10242	2.48293	3.95724	3.19968	chr2L	10419188	10420612	1	RfC3	1140	gene	.	.
FBgn0005683	8.11	10.421	4.18	7.24667	3.96267	1.14267	10.71	40.8	22.02	8.25333	15.98	13.7	0.339731	0.276276	0.168292	0.247239	0.163368	0.042495	0.367808	0.822916	0.808027	0.253831	0.606022	0.54132	chr2L	10420709	10422781	-1	pie	2006	gene	.	.
FBgn0032246	736.66	1029.18	655.42	812.44	666.02	789	747.48	1408.24	671.56	898.34	668.84	740.75	37.5854	33.2326	32.1399	33.7604	33.443	35.7382	31.2657	34.5947	30.0145	33.6506	30.8938	35.6486	chr2L	10423313	10425484	1	CG5168	1647	gene	.	.
FBgn0010083	480.52	761.551	305.72	516.28	444.225	447.1	633.06	1057.48	295.6	443.82	459.64	359.76	43.0023	43.1319	26.2952	37.6296	39.1245	35.5213	46.4453	45.5652	23.1728	29.16	37.2387	30.3677	chr2L	10425481	10426791	-1	SmB	939	gene	.	.
FBgn0022268	1334.72	1913.05	899.2	1220.77	1105.72	1017.03	1505.16	2388.78	1033.07	1224.66	1070.38	1072.92	86.6768	78.6246	56.1229	64.5669	70.6679	58.6339	80.1329	74.6909	58.7671	58.3884	62.9284	65.7203	chr2L	10426865	10428159	1	KdelR	1294	gene	.	.
FBgn0032247	154.44	184.62	104.62	189.89	179.86	117.06	212.42	383.04	120.7	130.7	137.48	120.7	13.2563	10.0291	8.63079	13.2749	15.1937	8.92022	14.9477	15.8302	9.07536	8.23643	10.6832	9.77212	chr2L	10428831	10429989	1	CG5188	979	gene	.	.
FBgn0032248	355.88	641.1	275.64	410.24	389.86	398.84	460.64	909.1	265.38	332.14	323.24	301.58	34.374	39.1897	25.5883	32.2722	37.0596	34.2002	36.4758	42.2784	22.4537	23.5531	28.265	27.4756	chr2L	10429918	10430914	-1	CG5343	870	gene	.	.
FBgn0004915	1023.18	1313.7	787.94	1045.46	814.8	1026.66	1058.4	1986.83	746.86	852.6	921.7	943.32	74.0569	60.1768	54.8125	61.6291	58.0404	65.9696	62.803	69.2396	47.3529	45.3064	60.3949	64.4008	chr2L	10431342	10432999	1	TfIIB	1161	gene	.	.
FBgn0032249	1745.16	2663.71	1675.22	2196.14	2144	2389.82	1511.1	2975.46	2587.68	3365.02	1927.6	1960.06	56.2522	54.339	51.8978	57.654	68.0135	68.387	39.9314	46.1785	73.0649	79.6329	56.2495	59.5926	chr2L	10432675	10435679	-1	CG5337	2607	gene	.	.
FBgn0032250	186.86	287.26	140.84	237.36	214.36	197.325	229.16	446.66	158.02	168.62	145.66	169.14	13.0201	12.6676	9.43185	13.4701	14.6997	12.2063	13.0904	14.985	9.64504	8.62597	9.18831	11.1164	chr2L	10435989	10437317	1	CG5198	1206	gene	.	.
FBgn0027052	1199.84	1737.49	1032.98	1337.76	1079.68	1215.38	1385.46	2813.86	1049.18	1090.04	1225.88	1170.28	78.5242	71.9654	64.9748	71.3056	69.5411	70.6149	74.3347	88.6674	60.1484	52.3749	72.6316	72.2419	chr2L	10437549	10439244	1	CHIP	1284	gene	.	.
FBgn0032251	135.92	223.94	102.68	116.54	111.98	139.1	188.12	330.44	97.8	159.2	140.06	97.58	9.3086	9.70627	6.75864	6.50041	7.54757	8.45731	10.5622	10.8962	5.86724	8.00469	8.68385	6.30348	chr2L	10439438	10440886	1	CG13142	1227	gene	.	.
FBgn0032252	21.16	20.64	19.8	14.56	16.88	9.908	12.24	39.12	38.96	50.38	32.32	11.9733	0.327583	0.202225	0.294607	0.183583	0.257184	0.136174	0.155347	0.291598	0.528346	0.572617	0.452975	0.17484	chr2L	10442725	10450080	1	CG6232	5428	gene	.	.
FBgn0065110	0	0	0.88	0	0	1	1.4	0	3.42	0.98	0.62	3	0	0	0.0483815	0	0	0.0507841	0.0656552	0	0.171373	0.0411576	0.032108	0.161869	chr2L	10450132	10452201	-1	ppk10	1469	gene	.	.
FBgn0032253	0.42	1.64	1.2	2.08	0.4	1.26	2.08	1.22	0.4	2.06	2.36	2.48	0.012349	0.0305174	0.0339107	0.0498094	0.0115747	0.0328895	0.0501376	0.0172713	0.0103024	0.0444684	0.0628192	0.0687787	chr2L	10452708	10455822	-1	CG5322	2858	gene	.	.
FBgn0027611	1.78333	17.9733	5.25333	9.406	6.88	0	4.5	29.5667	3	4.81	0.25	3	0.0410681	0.261951	0.116273	0.176417	0.155929	0	0.0849574	0.327835	0.0605183	0.0813237	0.00521205	0.0651646	chr2L	10457654	10462475	1	CG6206	3649	gene	.	.
FBgn0051719	2	2.84	0	0.58	1	4.02	0	5.4	0.11	0.004	0	1	0.0520323	0.0467607	0	0.0122895	0.0256041	0.0928481	0	0.0676422	0.00250686	7.64018e-05	0	0.0245393	chr2L	10463334	10474347	-1	RluA-1	3230	gene	.	.
FBgn0032256	224.9	411.72	200.92	263.72	210.32	214.78	183.04	385.38	223.28	268.64	183.06	176.98	9.50167	11.0086	8.15843	9.07442	8.74495	8.0558	6.33978	7.83936	8.26332	8.33263	7.00167	7.05267	chr2L	10477112	10482983	1	RluA-2	1989	gene	.	.
FBgn0026431	480.12	705.16	350.2	649.98	508.14	475.18	379.12	978.92	422.76	539.76	541.82	524.48	20.7645	19.301	14.5567	22.8948	21.6283	18.2446	13.4421	20.3845	16.0162	17.1385	21.2141	21.3954	chr2L	10483297	10485863	1	Grip75	1943	gene	.	.
FBgn0032258	230.34	394.22	287.18	322.84	268.28	362.64	229.46	468.34	302.28	324.86	295.32	304.8	7.84595	8.49836	9.40163	8.9563	8.99354	10.9662	6.40768	7.68101	9.01944	8.12406	9.10681	9.79287	chr2L	10485536	10488623	-1	CG7456	2467	gene	.	.
FBgn0032259	768.38	1254.76	813	1008.8	870.4	1040.62	904.84	1812.9	755.32	785.04	851.72	852.3	59.0747	61.0528	60.0743	63.1677	65.8583	71.0267	57.0314	67.1089	50.8686	44.3116	59.2815	61.8069	chr2L	10488743	10490461	1	CG6144	1093	gene	.	.
FBgn0032260	1.1	6.1	1.08	0.48	0.04	0	1.08	3.74	4	0.02	0.12	0.16	0.0954911	0.335135	0.0901087	0.0339372	0.0034174	0	0.0768619	0.156323	0.304175	0.00127468	0.0094308	0.0131011	chr2L	10489898	10491429	-1	CG13144	968	gene	.	.
FBgn0086347	24.66	10.02	24	40.32	19.82	33.12	21.56	41.37	47.81	64.08	30.99	39.75	0.464626	0.119481	0.434605	0.618723	0.367519	0.553994	0.333025	0.375299	0.789084	0.886408	0.528603	0.706426	chr2L	10491680	10506780	-1	Myo31DF	4460	gene	.	.
FBgn0032261	282.76	434.04	227.82	298.98	307.9	323.02	466.32	860.68	219.62	227.52	308.22	280.64	35.0456	34.0459	27.1382	30.1803	37.5571	35.5426	47.3824	51.3616	23.8441	20.7031	34.5839	32.8083	chr2L	10507115	10507918	1	CG6094	678	gene	.	.
FBgn0032262	23.86	19.664	15.68	23.78	11.94	16.02	31.94	30.6	14.62	15.04	24.2	23.7	0.906423	0.472772	0.572505	0.735762	0.446407	0.54029	0.994747	0.559709	0.486521	0.419478	0.832287	0.849234	chr2L	10507855	10510461	-1	CG7384	2212	gene	.	.
FBgn0021953	1142.8	1624.72	1130.62	1546.98	1314.64	1431.2	1284.46	2072.76	1234.45	1538.04	1368.98	1374.54	33.8618	30.4676	32.198	37.3327	38.3365	37.6482	31.2016	29.5712	32.041	33.4586	36.7226	38.4163	chr2L	10511250	10517216	-1	Fatp	2836	gene	.	.
FBgn0010398	82.58	116.6	69	96.24	90.52	87.5	84.9933	151.76	93.88	75.5	83.18	73.32	4.34798	3.88536	3.49168	4.12699	4.69054	4.09001	3.66872	3.84725	4.32992	2.9185	3.96487	3.64128	chr2L	10517335	10518991	1	Lrr47	1596	gene	.	.
FBgn0032264	0	0	0	0	4	0	0	0	4	0	1	2	0	0	0	0	0.208973	0	0	0	0.186002	0	0.0480576	0.100141	chr2L	10529415	10531561	1	Lip4	1583	gene	.	.
FBgn0032265	0	0	0	0	0	0	0	0	0	0	0	0	0	0	0	0	0	0	0	0	0	0	0	0	chr2L	10531850	10533576	1	CG18301	1273	gene	.	.
FBgn0032266	0	3	0	0	1.96	1	0	13.76	2	0	0.4	0	0	0.130348	0	0	0.13243	0.0609492	0	0.454845	0.120278	0	0.0248612	0	chr2L	10534971	10536315	1	CG18302	1224	gene	.	.
FBgn0051721	64.6	67.378	135.043	125.473	57.23	65.798	199.823	259.956	143.493	121.78	222.643	110.471	1.74325	1.15071	3.50246	2.75768	1.51991	1.57632	4.42069	3.37759	3.39197	2.4127	5.43918	2.81187	chr2L	10544879	10627374	1	Trim9	3114	gene	.	.
FBgn0032268	0	0.01	0	0	0	0	0	0	0	0	0	0	0	0.000733546	0	0	0	0	0	0	0	0	0	0	chr2L	10567288	10568013	1	CG6138	725	gene	.	.
FBgn0032269	0	0.02	0	0	0.8	0	0	0	0.02	0.4	0	1	0	0.000566068	0	0	0.0352107	0	0	0	0.000783506	0.0131335	0	0.042183	chr2L	10575854	10577792	-1	w-cup	1879	gene	.	.
FBgn0250826	0	0	0	0	0	0	0.72	0	0	0	0	1	0	0	0	0	0	0	0.111967	0	0	0	0	0.178921	chr2L	10579807	10580324	1	CG34160	443	gene	.	.
FBgn0085190	0	0	0.84	0	1.34	0	0	0	0	0	0	0	0	0	0.127762	0	0.2087	0	0	0	0	0	0	0	chr2L	10580964	10581661	-1	CG34161	531	gene	.	.
FBgn0032271	0	0	0	0	0	0	3	0	0	0	0	4	0	0	0	0	0	0	0.13064	0	0	0	0	0.200409	chr2L	10629350	10631053	-1	CG7329	1582	gene	.	.
FBgn0051872	0	0.4	1.2	1.02	0	0.6	0.2	0.4	0.5	1	0	0.5	0	0.0063634	0.028991	0.0208821	0	0.0133895	0.00412151	0.00484117	0.0110096	0.0184548	0	0.0118549	chr2L	10639944	10643492	1	CG31872	3343	gene	.	.
FBgn0043825	0	0	0	0	0	0	0	0	0	0	0	0	0	0	0	0	0	0	0	0	0	0	0	0	chr2L	10643983	10645812	1	CG18284	1451	gene	.	.
FBgn0032275	1.17	2.01	2.58	1.37	0.76	2.27	0.92	0.96	2.84	2.24	1.47	0.63	0.0291139	0.0316541	0.0617031	0.0277651	0.018612	0.0501469	0.0187681	0.0115018	0.0619051	0.0409226	0.0331153	0.0147868	chr2L	10646433	10650152	1	CG17097	3377	gene	.	.
FBgn0032276	0	0	0	0	0	0	0	0	0	0	0	0	0	0	0	0	0	0	0	0	0	0	0	0	chr2L	10651976	10654499	1	CG17098	2374	gene	.	.
FBgn0051871	0.16	0.42	0.36	0	0	0	0.61	0.4	0	1.44	0	0	0.00576303	0.00957414	0.0124625	0	0	0	0.0180127	0.006937	0	0.0380797	0	0	chr2L	10662085	10671489	1	CG31871	2333	gene	.	.
FBgn0040496	0.519	1.476	1.387	1.611	0.407	1.864	2.41	6.602	1.409	1.619	0.82	1.064	0.0245153	0.0441241	0.0629678	0.0619769	0.0189204	0.0781663	0.0933262	0.15015	0.0583008	0.0561458	0.0350655	0.0474056	chr2L	10677368	10679525	1	CG17104	1779	gene	.	.
FBgn0032280	0	0.2	0	0.2	0	0.2	0	0	0	0	0.4	0	0	0.0339822	0	0.0437317	0	0.0476689	0	0	0	0	0.0972206	0	chr2L	10681045	10681358	1	CG17105	313	gene	.	.
FBgn0032281	0	0	0	0.8	0	0.26	0.4	0.4	0	0.4	0.4	0	0	0	0	0.126157	0	0.0446923	0.063494	0.0372904	0	0.0568612	0.0701153	0	chr2L	10681971	10682405	1	CG17107	434	gene	.	.
FBgn0032282	0.535	0	0	0.665	0	0	0	0.4	0.284	0	0	0.2	0.0693784	0	0	0.0702356	0	0	0	0.0249753	0.0322614	0	0	0.0244635	chr2L	10683759	10684407	-1	CG7299	648	gene	.	.
FBgn0032283	0	0	0	0	0	0	0	0	0	0	0	0	0	0	0	0	0	0	0	0	0	0	0	0	chr2L	10686374	10686988	-1	CG7296	614	gene	.	.
FBgn0032284	5.2	7.68	8.2	8.24	5.26	8.5	3.6	6.88	6.16	7.68	4.56	2.88	0.803249	0.750806	1.2174	1.03667	0.799647	1.16565	0.455897	0.5117	0.83353	0.87098	0.637689	0.419622	chr2L	10688725	10689269	-1	CG7294	544	gene	.	.
FBgn0032285	3.51	3.045	7.87	3.61	3.62	5.215	2.1	4.53	3.39	6.28	3.74	2.9	0.253178	0.139004	0.545591	0.212076	0.256977	0.333947	0.124181	0.157325	0.214197	0.332567	0.244224	0.197304	chr2L	10692938	10694103	-1	CG17108	1165	gene	.	.
FBgn0032286	0	0	0.42	0	0	0	0	0	0.42	0.84	0	0	0	0	0.0120415	0	0	0	0	0	0.0109749	0.0183966	0	0	chr2L	10695207	10698024	-1	CG7300	2817	gene	.	.
FBgn0023496	0	0.5	0.826667	0.833333	1.08	0.573333	1	1.24	0.693333	0.22	0.634	1.24333	0	0.0166194	0.0417281	0.0356459	0.0558233	0.0267323	0.0430569	0.0313565	0.0318978	0.00848299	0.0301448	0.0615931	chr2L	10699406	10701458	-1	Lip1	1600	gene	.	.
FBgn0024740	0	0.133333	0	0.43	0.266667	0	0	0.406667	0.763333	1.16933	0.94	0	0	0.00503618	0	0.0209014	0.0156631	0	0	0.0116859	0.0399072	0.0512368	0.0507888	0	chr2L	10702233	10706190	-1	Lip2	1408	gene	.	.
FBgn0032287	0.61	3.51	3.9	7.07	4.18	3.58	1.88	3.14	5.39	5.21	2.1	3.87	0.04065	0.148033	0.249786	0.38372	0.27414	0.211796	0.102708	0.100749	0.314639	0.254899	0.126691	0.243254	chr2L	10703619	10704935	1	CG6415	1261	gene	.	.
FBgn0032289	0	0.092	0	0	0	0.105	0	0	0	0	0	0	0	0.00292979	0	0	0	0.00469053	0	0	0	0	0	0	chr2L	10725538	10728740	1	CG6431	1670	gene	.	.
FBgn0032290	935.18	1350.74	717.66	992.06	916.76	1118.54	1208.28	1818.22	696.14	866.7	848.4	887.42	68.874	62.9581	50.7986	59.5063	66.4479	73.1333	72.9532	64.4744	44.9107	46.8629	56.5663	61.6464	chr2L	10728973	10730302	1	CG6443	1141	gene	.	.
FBgn0032291	3.74	4.25	3.7	3.88	6.34	6.26	12.07	7.86	4.36	5.72	6.21	3.38	0.336849	0.242255	0.320286	0.284617	0.561978	0.500544	0.891227	0.340853	0.343989	0.378234	0.506352	0.287144	chr2L	10730253	10731356	1	CG17118	933	gene	.	.
FBgn0032292	1046.58	1667.38	808.44	980.58	1000.1	1032.06	1093.87	2404.98	757.56	900.82	855.58	857.88	92.6727	93.4402	68.8018	70.7176	87.1543	81.1313	79.4079	102.535	58.7611	58.5623	68.5863	71.6514	chr2L	10731398	10732406	-1	CG6750	949	gene	.	.
FBgn0032293	504.59	727.71	446.173	505.057	466.513	515.04	731.96	1361.4	413.2	443.343	457.48	458.098	77.9445	71.1418	66.2404	63.5407	70.9213	70.6304	92.6939	101.254	55.9114	50.2791	63.9758	66.7458	chr2L	10732747	10733307	1	Dpy-30L1	544	gene	.	.
FBgn0027868	340.96	572.88	403.35	443.3	496.38	551.52	371.607	634.26	484.9	476.04	442.73	425.76	10.5843	11.2549	12.0341	11.2078	15.1648	15.1993	9.4571	9.47993	13.1857	10.8493	12.4421	12.4664	chr2L	10733291	10736077	-1	Nup107	2707	gene	.	.
FBgn0032294	1.5	0.91	1.44	1	0	0	0.5	3.89	2.3	0.6	4.92	0.5	0.151137	0.0580284	0.139449	0.0820624	0	0	0.0413016	0.188716	0.203002	0.0443845	0.448789	0.0475191	chr2L	10736317	10737576	-1	CG6737	834	gene	.	.
FBgn0032295	1099.51	1985.07	1294.7	1520.32	1437.75	1460.77	948.723	2121.58	1840.06	1799.62	1334.16	1450.82	30.0079	34.2871	33.9607	33.7936	38.6176	35.3933	21.2272	27.8789	43.9907	36.0594	32.9641	37.348	chr2L	10737343	10740762	1	CG12299	3079	gene	.	.
FBgn0032296	446.1	807.88	564.68	798.64	617.16	726.523	482.54	970.58	525.46	720.98	758.4	678.02	12.529	14.3599	15.2426	18.2684	17.0588	18.115	11.1105	13.1249	12.9276	14.8665	19.2832	17.9616	chr2L	10740784	10743934	-1	CG6729	2992	gene	.	.
FBgn0032297	1692.72	2543.62	1701.9	1971.35	1611.16	1648.92	2112.94	3746.59	1289.15	1772.64	1804.58	1802.96	62.2236	59.1755	60.128	59.0199	58.2873	53.8111	63.6757	66.311	41.5112	47.8398	60.0542	62.5137	chr2L	10744073	10756316	-1	CG17124	2286	gene	.	.
FBgn0027550	1382.28	2696.78	2092.05	2333.82	2068.5	2069.13	1813.04	3595.16	1910.33	2040.75	2189.75	2052.83	45.4266	56.0894	66.0785	62.4666	66.9015	60.368	48.8472	56.887	54.9943	49.2386	65.1488	63.6337	chr2L	10761145	10764972	1	CG6495	2557	gene	.	.
FBgn0015320	393.747	548.882	276.3	345.497	336.055	355.458	414.147	755.687	331.723	384.083	298.11	350.23	19.4289	17.1407	13.1034	13.8848	16.3195	15.5713	16.7534	17.9537	14.3384	13.9142	13.3169	16.3006	chr2L	10765560	10768005	-1	UbcD2	1703	gene	.	.
FBgn0032298	244.86	387.14	262.34	305.48	273.44	319.78	251.52	473	237.08	296.24	261.54	277.9	13.2664	13.2746	13.6606	13.4797	14.5801	15.3812	11.1718	12.3389	11.2518	11.7836	12.8283	14.2017	chr2L	10768232	10769964	-1	CG6724	1551	gene	.	.
FBgn0032299	0	0	0	0	0	0	0	0	0	0	0	0	0	0	0	0	0	0	0	0	0	0	0	0	chr2L	10770865	10771370	1	CG17127	472	gene	.	.
FBgn0051869	4.62667	16.0033	7.43667	4.94167	3.96667	4.16333	5.41667	8.82333	5.605	9.32	6.34	6.55667	0.100592	0.220205	0.155399	0.0875053	0.0848766	0.0803602	0.0965484	0.0923654	0.106749	0.148769	0.124791	0.134461	chr2L	10772036	10800846	-1	CG31869	3865	gene	.	.
FBgn0051870	0	0	0	0	0	0	0	0	0	0	0	0	0	0	0	0	0	0	0	0	0	0	0	0	chr2L	10790240	10790776	1	CG31870	489	gene	.	.
FBgn0032301	0.1	0.743333	0.43	1.6	0.94	0.546	1.45	1.51	1.50667	1.00333	0.633333	0.58	0.0300115	0.141186	0.124031	0.391086	0.27764	0.145474	0.356757	0.218195	0.396094	0.221072	0.172075	0.164185	chr2L	10792332	10792612	-1	CG18561	280	gene	.	.
FBgn0011676	101.905	139.886	344.279	388.995	126.918	100.49	246.913	555.5	395.743	215.787	599.441	478.163	1.42769	1.24032	4.63577	4.43862	1.74997	1.24987	2.83596	3.74717	4.85675	2.21955	7.60296	6.31879	chr2L	10804267	10838448	-1	Nos	5998	gene	.	.
FBgn0032303	0	0	0	1	0	0	0	1	0	0	0	0	0	0	0	0.0537628	0	0	0	0.0317832	0	0	0	0	chr2L	10819121	10820394	1	CG6508	1273	gene	.	.
FBgn0032304	0	0	0.52	0	0.96	0	0	0	0	0	0	0	0	0	0.0333312	0	0.0630104	0	0	0	0	0	0	0	chr2L	10820708	10821968	1	CG17134	1260	gene	.	.
FBgn0032305	784.9	1296.02	1015.58	1101.28	739.811	701.697	755.903	1399.21	786.792	1277.48	923.459	1015.76	15.7829	16.4932	19.6273	18.0358	14.6406	12.5264	12.4611	13.5468	13.8588	18.8594	16.8108	19.2656	chr2L	10837730	10842603	-1	CG6700	4179	gene	.	.
FBgn0260453	0	0	0	0	0	0	0	0	0	0	0	0	0	0	0	0	0	0	0	0	0	0	0	0	chr2L	10843012	10845664	-1	CG17140	0	gene	.	.
FBgn0260454	0	0	0	0	0	0	0	0	0	0	0	0	0	0	0	0	0	0	0	0	0	0	0	0	chr2L	10843012	10845664	-1	CG17139	0	gene	.	.
FBgn0069354	0	1.24	3	0	0	1.42	3	0	2	0	0	0.6	0	0.0580509	0.213285	0	0	0.0932523	0.181931	0	0.129596	0	0	0.0418637	chr2L	10845781	10847044	-1	Porin2	1136	gene	.	.
FBgn0004363	16455.4	23683.8	16013	20420.8	17649.1	19225.5	22452.9	40240.5	12545.3	14117	18228.9	17749.6	395.307	360.078	369.718	399.544	417.268	410.022	442.196	465.447	263.997	248.982	396.445	402.192	chr2L	10847225	10850868	-1	porin	3498	gene	.	.
FBgn0032309	0	0	1.52	1	1	1	3.48	3	1	0.78	0	2	0	0	0.216129	0.120493	0.145601	0.131341	0.422079	0.213697	0.129596	0.0847212	0	0.279091	chr2L	10851330	10851898	1	CG17085	568	gene	.	.
FBgn0032310	4	11.02	11.74	9.94	2	12.08	8.3	11.36	8.96	3.66	5.22	9.2	0.219262	0.3823	0.618506	0.443767	0.107895	0.587861	0.372991	0.299821	0.430234	0.147294	0.259043	0.475675	chr2L	10852510	10854603	1	CG17086	1533	gene	.	.
FBgn0027453	1408.06	2321.88	955.94	1264.68	1410.38	1472.38	1059.44	2075.56	1416.06	1675.58	974.72	1045.67	65.48	68.3356	42.7259	47.8997	64.549	60.7871	40.3907	46.4733	57.685	57.2075	41.0359	45.8671	chr2L	10854431	10856669	-1	Dnz1	1807	gene	.	.
FBgn0024227	4.52	9.06	6.8	5.96	3.36	2.98	3.36	10.82	5.8	5.25333	7.32	3.15	0.32107	0.407295	0.46424	0.344804	0.234891	0.187923	0.195667	0.370057	0.360896	0.273966	0.470727	0.211052	chr2L	10856786	10858082	-1	ial	1183	gene	.	.
FBgn0027363	876.458	1369.85	965.546	1096.08	1015.09	1172.22	1007.14	1600.16	1042.98	1049.95	1116.53	988.3	25.6176	25.3396	27.124	26.0925	29.1996	30.4173	24.1333	22.5192	26.7041	22.5309	29.5445	27.2468	chr2L	10858526	10862015	1	Stam	2875	gene	.	.
FBgn0032311	0	0	0	0	0	0	0	0	0	0	0	0	0	0	0	0	0	0	0	0	0	0	0	0	chr2L	10870238	10870656	1	CG12517	418	gene	.	.
FBgn0032312	0	0	0	0	0	0	0	0	0	0	0	0	0	0	0	0	0	0	0	0	0	0	0	0	chr2L	10888264	10888903	-1	CG14071	639	gene	.	.
FBgn0032313	0	0.4	0	0.36	0.273333	0	0.105	0.4	0.553333	0.52	0.2	0	0	0.0199933	0	0.0231564	0.0212453	0	0.00679846	0.0152105	0.0382811	0.0301514	0.0142998	0	chr2L	10900646	10901765	-1	CG14070	1064	gene	.	.
FBgn0032314	0.48	1.4	1.2	1.76	1.44	1.36	2.42	3.12	0.48	0.84	3.04	1.36	0.0199582	0.0368406	0.0479549	0.0596014	0.0589261	0.0502021	0.082492	0.0624618	0.0174829	0.0256424	0.114433	0.053338	chr2L	10906268	10908812	-1	CG7309	2021	gene	.	.
FBgn0032315	0	0	0	0	0	0	0	0	0	0	0	0	0	0	0	0	0	0	0	0	0	0	0	0	chr2L	10910228	10910535	-1	CG14069	307	gene	.	.
FBgn0053507	56.1	91.975	54.5	110.16	62.26	56.96	122.66	216.844	93.14	45.509	128.42	102.514	2.59165	2.68907	2.41981	4.14478	2.83066	2.33608	4.64551	4.82326	3.76914	1.54351	5.37085	4.46699	chr2L	10917657	10964128	-1	dpr2	1819	gene	.	.
FBgn0032318	0.02	0	0.01	1.00667	0.004	0	2.04	4	1	0	0.01	0	0.00309511	0	0.00148737	0.126881	0.000609217	0	0.258817	0.298048	0.135562	0	0.00140102	0	chr2L	10937332	10937932	1	CG14072	543	gene	.	.
FBgn0053129	2351.33	3506.4	1900.74	2854.82	2321.12	3010.64	2368.51	4570.62	2033.38	2738.13	2550.26	2524.49	62.2912	58.7886	48.3958	61.5964	60.5167	70.8068	51.4404	58.3	47.1872	53.2558	61.1637	63.082	chr2L	10964901	10970275	-1	CG33129	3172	gene	.	.
FBgn0032321	260.12	395.6	208.16	322.26	230.84	269.94	271.16	491.75	164.83	186.34	217.77	242.56	17.5994	16.9395	13.5361	17.758	15.371	16.2142	15.0407	16.0195	9.76909	9.25615	13.3389	15.4797	chr2L	10970436	10971870	1	YL-1	1242	gene	.	.
FBgn0032322	2.34	5.496	8.63667	2.76267	7.44833	4.43133	0.624	11.97	1.81	3.383	2.469	2.588	0.258391	0.384085	0.9166	0.248459	0.809442	0.434409	0.0564888	0.636408	0.175079	0.274261	0.246819	0.269553	chr2L	10972578	10973339	1	CG16743	761	gene	.	.
FBgn0000018	62.14	190.24	57.24	59.08	86.54	72.64	48.2	133.4	77.58	118.04	45.04	55.08	2.93852	5.69351	2.60154	2.27543	4.02755	3.04957	1.86863	3.03735	3.21367	4.09815	1.92821	2.45681	chr2L	10973440	10975273	-1	abo	1777	gene	.	.
FBgn0010612	3807.15	4422.35	2910.76	3260.56	3323.56	3271.24	6746.93	9968.16	2483.57	2222.21	3898.67	3685.1	332.56	244.48	244.371	231.968	285.72	253.68	483.163	419.243	190.038	142.514	308.308	303.626	chr2L	10975533	10977006	-1	l(2)06225	962	gene	.	.
FBgn0041781	964.363	1568.99	1206.29	1312.82	1187.51	1393.54	848.95	1819.36	1284.7	1325.58	1175.92	1165.62	33.1036	34.0859	39.7978	36.7033	40.1179	42.4677	23.8909	30.0701	38.6305	33.4072	36.5435	37.7408	chr2L	10976772	10982396	1	SCAR	2448	gene	.	.
FBgn0004872	23.52	17	2.42	8.54	10.14	13.88	12.42	9.64	3.78	7.66	5.64	5.78	0.685311	0.313487	0.0677701	0.202662	0.290773	0.359041	0.296681	0.135241	0.0964797	0.163862	0.148774	0.158854	chr2L	10982203	10987416	-1	piwi	2884	gene	.	.
FBgn0026148	405.64	726.14	364.3	510.92	415.64	484.64	595.14	1043.26	415.7	474.34	427.32	424.78	27.6679	31.3455	23.8818	28.3826	27.9009	29.3466	33.2791	34.2616	24.8375	23.7534	26.3867	27.3286	chr2L	10987815	10989241	1	CG12253	1232	gene	.	.
FBgn0026147	606.36	906	913.22	913.96	646.52	751	489.48	1162.68	979.51	1476.08	794.41	815.84	12.1986	11.5353	17.6575	14.9752	12.8006	13.413	8.07297	11.2622	17.2617	21.8018	14.4685	15.4812	chr2L	10989303	10997700	1	CG16833	4177	gene	.	.
FBgn0000146	4.28	6	3.1	14.56	3	6.48	8.46	17.9	8.1	5.58	9.44	6.22	0.122624	0.108794	0.0853627	0.33975	0.0845903	0.164821	0.198711	0.246926	0.203288	0.117373	0.244851	0.16809	chr2L	10997817	11001489	-1	aub	2933	gene	.	.
FBgn0040096	1	3	0	2	1	0	0.94	1	0	0	0.2	1	0.136416	0.259004	0	0.222208	0.134255	0	0.105126	0.0656819	0	0	0.0246997	0.128672	chr2L	11002070	11002740	1	lectin-33A	616	gene	.	.
FBgn0015756	2051.98	3485.68	1372.48	1729.32	1828.83	1881.49	2950.96	4676.74	1680.48	1865.81	1635.43	1605.66	205.521	220.948	132.118	141.066	180.27	167.298	242.306	225.532	147.438	137.199	148.291	151.69	chr2L	11002831	11004189	-1	RpL9	839	gene	.	.
FBgn0021761	151.88	380.94	268.26	299.34	204.76	242.32	175.46	307.2	292.36	453.82	307.04	297.86	2.94957	4.68204	5.00711	4.73465	3.91354	4.17784	2.79353	2.8725	4.97359	6.47057	5.39822	5.45619	chr2L	11004821	11009878	1	Nup154	4327	gene	.	.
FBgn0032329	42.54	66.52	23.32	47.14	33.14	38.94	40.58	120.34	59.24	25.32	33.28	47.52	3.10306	3.0709	1.63491	2.80058	2.37909	2.5217	2.42673	4.22653	3.78531	1.35599	2.19773	3.26955	chr2L	11009819	11011085	-1	Art8	1152	gene	.	.
FBgn0250837	69.62	135.38	54.32	71.32	50.08	80.68	116.66	221.56	75.42	59.6	42.08	73.74	7.24049	8.91063	5.42959	6.04102	5.12583	7.4491	9.94657	11.0945	6.87091	4.55073	3.96193	7.23363	chr2L	11011330	11012138	1	dUTPase	808	gene	.	.
FBgn0032330	17.81	28.4473	21.355	18.923	18.16	20.5917	14.2973	34.023	25.9213	22.4377	18.39	19.4693	0.336469	0.340128	0.387751	0.291163	0.337647	0.345363	0.221438	0.309481	0.428975	0.311214	0.314528	0.346937	chr2L	11013219	11066997	-1	Samuel	4448	gene	.	.
FBgn0023415	0.42	0.41	0.384	0.68	0	0.2	0.22	1.88	0.853333	0.61	0.41	0.22	0.0406607	0.0251206	0.0357297	0.0536166	0	0.0171894	0.0174609	0.0876323	0.0723666	0.0433567	0.0359341	0.0200894	chr2L	11015640	11016573	1	Acp32CD	868	gene	.	.
FBgn0032331	0.8	1.2	0.4	1.2	0	0	1.5	2.3	1.5	0.8	1.2	0.8	0.0446386	0.0423762	0.0214513	0.0545339	0	0	0.0686166	0.0617916	0.0733172	0.0327726	0.0606176	0.0421046	chr2L	11017170	11018739	1	CG14913	1506	gene	.	.
FBgn0040967	0	0	0	0	0	0	0	0	0.4	0.00666667	0	0	0	0	0	0	0	0	0	0	0.0638702	0.000892183	0	0	chr2L	11034847	11035308	1	CG18666	461	gene	.	.
FBgn0032335	1.6	3	3.2	3.64	3.6	4.4	5.2	3.8	1.6	6.04	4	2	0.26519	0.314687	0.509754	0.491365	0.587227	0.647432	0.706575	0.303251	0.232301	0.734979	0.600198	0.31267	chr2L	11071025	11071532	1	CG14915	507	gene	.	.
FBgn0032336	0.5	8.33333	4.34	1.32	1.68	1.08667	3.45667	7.82667	22.72	0.48	0.973333	2.22	0.0348971	0.368093	0.291126	0.075034	0.115397	0.0673317	0.197785	0.263013	1.38906	0.0245958	0.0615004	0.146147	chr2L	11076163	11081397	-1	Ast-C	1204	gene	.	.
FBgn0032337	3.52	0.87	0.51	0	0.51	1.26	1.16	2.35	0.52	0	0.46	0.26	0.269638	0.0421772	0.0375476	0	0.0384481	0.0856867	0.0728474	0.0866737	0.0348928	0	0.0319002	0.0187859	chr2L	11083457	11085170	-1	Ast-CC	1097	gene	.	.
FBgn0032338	638.14	1236.28	848.9	1045.52	956.94	1324.64	682.52	1389.1	1144.04	1225.74	1102.16	1059.02	21.8607	26.8031	27.9497	29.1706	32.2625	40.2856	19.1682	22.912	34.3307	30.8281	34.1814	34.2193	chr2L	11088329	11090782	1	CG16854	2453	gene	.	.
FBgn0032339	435.16	773.94	522.7	573.46	604.82	676.2	413.2	702.64	1032.1	1047.36	557.98	497.66	11.3882	12.8184	13.1471	12.2229	15.5775	15.7103	8.86508	8.85358	23.6603	20.1234	13.2197	12.2845	chr2L	11091444	11095001	1	CG4705	3211	gene	.	.
FBgn0032340	729.737	1488.48	1299.99	1382.6	1164.55	1268.77	685.517	1343.18	1596.96	1817.91	1278.06	1153.55	13.0001	16.782	22.2584	20.0604	20.4175	20.0663	10.0119	11.5211	24.9211	23.7767	20.6124	19.3837	chr2L	11095351	11100866	-1	Ge-1	4717	gene	.	.
FBgn0032341	596.32	1000.49	839.688	1139.83	720.837	786.547	457.073	1028.65	922.287	1270.5	1014.72	879.118	10.3877	11.0299	14.0582	16.1713	12.3578	12.1637	6.52742	8.62751	14.0734	16.2485	16.0022	14.4446	chr2L	11100957	11106638	-1	Reps	4824	gene	.	.
FBgn0250747	513.18	809.57	536.95	728.2	634.77	705.8	462.33	721.86	678.38	733.75	536.65	602.35	16.0311	16.0054	16.1213	18.5272	19.5153	19.574	11.8403	10.8574	18.5635	16.8284	15.1768	17.7485	chr2L	11106950	11110852	1	l(2)gd1	2690	gene	.	.
FBgn0032343	800.82	1307.12	738.96	914.64	847.6	1012.26	551.26	1233.82	647.34	1086.38	747.68	653.72	33.3637	34.4647	29.5892	31.0352	34.7533	37.44	18.8284	24.7498	23.6247	33.2294	28.2002	25.6892	chr2L	11110555	11113063	-1	CG6201	2017	gene	.	.
FBgn0041246	13.34	23.52	20.04	7	8.72	5.96	12.56	25.18	14.14	9.24	16.42	14.12	0.866967	0.967396	1.25175	0.370519	0.557737	0.343872	0.669197	0.787922	0.804989	0.440879	0.966089	0.865567	chr2L	11114181	11115755	1	Gr32a	1293	gene	.	.
FBgn0027582	794.84	1449.22	1022.22	1318.72	1291.6	1451.66	825.56	1415.02	1499.72	1828.36	1372.3	1257.04	15.7864	18.2162	19.5128	21.3314	25.2462	25.596	13.4421	13.5315	26.0919	26.6603	24.6745	23.5489	chr2L	11115634	11120314	-1	CG6230	4231	gene	.	.
FBgn0032345	0	6	1	0	1	0	0	0	0	0	2	0	0	0.344965	0.0873125	0	0.0894066	0	0	0	0	0	0.164487	0	chr2L	11120639	11121683	-1	CG14921	925	gene	.	.
FBgn0032346	144.8	225.78	134.84	149.58	125.8	140.14	188.22	342.9	123.5	164.98	149.86	117.16	11.0316	10.8862	9.87328	9.28129	9.43228	9.47842	11.7558	12.5782	8.24196	9.22788	10.336	8.41915	chr2L	11122562	11123792	-1	Csl4	1103	gene	.	.
FBgn0260937	236.34	366.62	272.36	310.92	275.22	271.84	156.32	282.12	270.92	346.06	347.78	347.92	4.57924	4.49565	5.07192	4.90648	5.2481	4.67599	2.48306	2.63191	4.59823	4.92275	6.10039	6.35849	chr2L	11123777	11129335	1	Nup160	4337	gene	.	.
FBgn0028700	96.32	187.5	78.16	126.7	112.9	116.94	112.26	196.12	89.1	160.02	79.72	114.02	6.73936	8.30278	5.25605	7.22011	7.77432	7.2639	6.43939	6.60701	5.46102	8.2201	5.04972	7.52493	chr2L	11128928	11130645	-1	RfC38	1201	gene	.	.
FBgn0032348	372.397	713.205	512.624	498.762	510.922	556.675	427.405	696.967	612.63	696.117	567.022	565.507	6.406	7.76453	8.47525	6.98778	8.6497	8.50133	6.02751	5.77263	9.23152	8.79151	8.83035	9.17566	chr2L	11130739	11136003	1	CG4751	4885	gene	.	.
FBgn0040211	0	0	0.01	4.86	0	0	1	0.61	8.64	0	2.42	0	0	0	0.000555844	0.228919	0	0	0.047413	0.016986	0.437711	0	0.126705	0	chr2L	11136393	11138567	1	hgo	1453	gene	.	.
FBgn0010197	0.005	2.74	10.14	12.94	1	0	2.8	21.2	1	2	21.6	7.78	0.000116711	0.0404775	0.227486	0.246004	0.0229725	0	0.0535819	0.238265	0.0204473	0.0342747	0.456451	0.171294	chr2L	11138799	11148875	-1	Gyc32E	3600	gene	.	.
FBgn0051867	0	0	0	0	0	0	0	0	0	0	0.64	0	0	0	0	0	0	0	0	0	0	0	0.057962	0	chr2L	11144577	11145417	-1	CG31867	840	gene	.	.
FBgn0032350	1.07	13.6	7	3.92	3.6	0	7.06	10.64	2.6	7.84	1.02	4.98	0.0699723	0.562861	0.43996	0.208782	0.231692	0	0.378499	0.335015	0.148939	0.376408	0.0603865	0.307178	chr2L	11151504	11155716	-1	CG6287	1285	gene	.	.
FBgn0259822	719.767	1308.15	1199.72	1269.24	864.591	983.492	705.767	1232.49	1471.26	2073.54	840.803	738.388	14.3701	16.5289	23.0208	20.6383	16.988	17.4318	11.5517	11.8477	25.7305	30.3934	15.197	13.905	chr2L	11159268	11170471	-1	Ca-beta	4209	gene	.	.
FBgn0014076	1	0.48	1	1.14	2	1.33333	3.14	4.26667	1.18	2.33333	2	2.38	0.191854	0.0582817	0.184393	0.178132	0.377631	0.227098	0.493876	0.394131	0.198311	0.328661	0.347375	0.430692	chr2L	11171227	11171665	-1	Vm32E	438	gene	.	.
FBgn0032354	347.16	422.96	321.34	377.93	339.69	412.76	365.43	677.076	268.95	349.28	310.78	308.1	20.8823	16.1016	18.5775	18.5151	20.1093	22.042	18.0207	19.6095	14.1715	15.4249	16.9239	17.4807	chr2L	11179039	11180436	1	CG4788	1397	gene	.	.
FBgn0259750	2527.64	4263.46	2298.95	2529.4	2060.9	2217.01	2502.79	4390.15	1979.32	2836.35	1697.49	1670.03	41.4203	44.216	36.2076	33.7582	33.237	32.2529	33.6232	34.6384	28.4124	34.1239	25.1827	25.8131	chr2L	11210679	11261080	1	ab	5128	gene	.	.
FBgn0086035	0.12	0.07	0.54	0.913333	1.59	1.07	1.68	1.295	1.12	0.31	0.02	1.14	0.127644	0.0471234	0.552058	0.791248	1.66449	1.01043	1.46502	0.663237	1.04359	0.242092	0.0192595	1.14378	chr2L	11234833	11234912	1	snoRNA:Me18S-G642	79	gene	.	.
FBgn0052830	17.2983	41.4363	29.521	26.2187	18.034	20.2197	17.751	55.081	30.6843	35.9833	23.0673	29.8047	1.16011	1.75872	1.90282	1.43209	1.19029	1.20385	0.975965	1.77859	1.80262	1.77173	1.40052	1.88537	chr2L	11254572	11256577	1	CG32830	1253	gene	.	.
FBgn0040232	3.5	2.48	1.16	2.4	0.8	3	6.2	5.9	1.48	5	0.4	2.4	0.0405505	0.0181844	0.0129169	0.0226467	0.00912187	0.030857	0.0588893	0.0329125	0.0150205	0.0425303	0.00419551	0.0262276	chr2L	11260821	11269179	-1	cmet	7253	gene	.	.
FBgn0040233	0	0	0	0	0	0	0	0	0	0	0	0	0	0	0	0	0	0	0	0	0	0	0	0	chr2L	11269725	11279847	1	cana	0	gene	.	.
FBgn0052831	0.06	1.02	2.14	0.1	0.1	0.06	0	0.14	0.12	0.1	0	0.08	0.0213641	0.229855	0.732352	0.029	0.0350429	0.0189666	0	0.0240017	0.037429	0.0261417	0	0.0268684	chr2L	11269725	11279847	1	CG33695	236	gene	.	.
FBgn0032358	222.8	387.26	206.56	246.52	212.46	272.14	269.04	549.065	187.5	257.88	262.98	256.3	15.7463	17.3215	14.0308	14.1899	14.7777	17.075	15.5883	18.6839	11.608	13.3808	16.8261	17.0856	chr2L	11280312	11281929	1	Ppt2	1189	gene	.	.
FBgn0020270	124.84	208.28	111.6	136.48	128.86	154.04	118.7	209.54	133.9	234.78	124.64	118.26	5.20108	5.4917	4.46865	4.63099	5.28352	5.69741	4.05422	4.20327	4.88668	7.18127	4.70104	4.64725	chr2L	11282091	11284337	1	mre11	2017	gene	.	.
FBgn0032359	0	2	0	0	0	0	0	0	0	0	0	0	0	0.124987	0	0	0	0	0	0	0	0	0	0	chr2L	11284584	11285603	-1	Osi21	851	gene	.	.
FBgn0032360	0	0	0.42	0	0	0	0	0	0	0.4	0	0	0	0	0.0429379	0	0	0	0	0	0	0.0312377	0	0	chr2L	11342311	11343263	-1	CG14926	790	gene	.	.
FBgn0000287	3.70333	3.97333	7.405	4.69	2.39	0.84	7.41333	4.83	7.06	16.2	3.045	8.43	0.0707431	0.048036	0.135953	0.0729675	0.044932	0.0142454	0.116097	0.0444242	0.118138	0.227199	0.0526594	0.151893	chr2L	11365303	11373397	1	salr	4399	gene	.	.
FBgn0004579	22.044	19.5327	14.3137	12.9157	9.52	14.595	24.055	33.9947	20.7533	26.0333	9.61	19.841	0.303126	0.169987	0.189172	0.144649	0.128836	0.178173	0.271179	0.225074	0.249986	0.262823	0.119634	0.257345	chr2L	11434309	11445603	-1	salm	6111	gene	.	.
FBgn0003313	0	0	0	0	0	0	0	0	0	0	0	0	0	0	0	0	0	0	0	0	0	0	0	0	chr2L	11486187	11486955	1	sala	699	gene	.	.
FBgn0032361	194.66	312.45	159.26	211.02	218.48	276.69	215.28	417.38	195.2	256.1	211.21	198.4	7.93293	8.05856	6.23787	7.00399	8.76263	10.0105	7.19246	8.18972	6.96836	7.66244	7.79235	7.62636	chr2L	11496792	11499119	-1	CG6488	2062	gene	.	.
FBgn0032362	0	0	0	0	0	0	0	0	0	0	0	0	0	0	0	0	0	0	0	0	0	0	0	0	chr2L	11505882	11507897	1	spz4	1770	gene	.	.
FBgn0032363	322.26	740.311	562.285	505.783	519.536	458.678	305.597	561.294	841.315	980.54	338.073	488.865	3.73623	5.43202	6.26552	4.77592	5.92801	4.72106	2.90465	3.13327	8.54437	8.34628	3.54842	5.34607	chr2L	11508397	11517035	-1	CG6509	7248	gene	.	.
FBgn0032364	0	0	0	0	0	0	0	0.4	0.4	0	0	0	0	0	0	0	0	0	0	0.0133974	0.0243743	0	0	0	chr2L	11517402	11521444	1	CG4970	1208	gene	.	.
FBgn0032365	0	0	0	0	0	0	0	0	0	0	0	0	0	0	0	0	0	0	0	0	0	0	0	0	chr2L	11518452	11521444	1	CG14929	0	gene	.	.
FBgn0032366	0	0	0	0	0	0	0	0	0	0	0	0	0	0	0	0	0	0	0	0	0	0	0	0	chr2L	11520356	11521285	-1	CG14930	97	gene	.	.
FBgn0028490	52	77.408	36.54	81.46	54.53	34.58	61.364	143.228	50.618	54.7333	32.404	68.26	1.59071	1.49862	1.07431	2.02953	1.64168	0.939109	1.53893	2.10958	1.35639	1.22925	0.897393	1.96957	chr2L	11523298	11528201	-1	CG31705	2747	gene	.	.
FBgn0051706	9	8.94	3	8.9	22	3	16.84	30.86	8.96	18	11.96	5.84	0.664578	0.417793	0.212911	0.535252	1.59879	0.196666	1.01944	1.09719	0.579569	0.975835	0.799524	0.406757	chr2L	11529522	11531049	-1	CG31706	1138	gene	.	.
FBgn0085191	0	0	0	0	0	0	0	0	0	0	0	0	0	0	0	0	0	0	0	0	0	0	0	0	chr2L	11531879	11533720	1	CG34162	1613	gene	.	.
FBgn0028412	7.58	4.84	11.7	29.31	10	5.59	21.2717	17	18.38	4.63	11.52	15.4	0.472876	0.191092	0.701514	1.48922	0.613965	0.309595	1.08792	0.510632	1.00442	0.21206	0.65062	0.906186	chr2L	11585428	11586833	-1	Mst33A	1347	gene	.	.
FBgn0032367	0	0	0	0	0	0	0	0	0	0	0	0	0	0	0	0	0	0	0	0	0	0	0	0	chr2L	11591336	11591678	-1	CG6555	0	gene	.	.
FBgn0046212	0	0	0	0	0	0	0	0	0	0	0	0	0	0	0	0	0	0	0	0	0	0	0	0	chr2L	11591336	11591678	-1	CG15841	0	gene	.	.
FBgn0032368	0	3	3	1	3	0	1.76	8.24	3	7.18	2	2	0	0.146507	0.222491	0.0628467	0.227827	0	0.111339	0.306144	0.202784	0.406764	0.139716	0.145568	chr2L	11610508	11611772	-1	giac	1089	gene	.	.
FBgn0015400	43.405	98.5797	52.0883	107.115	41.9857	58.418	92.545	138.187	110.653	76.793	128.351	118.646	0.844505	1.21386	0.974037	1.69737	0.803951	1.00905	1.47616	1.29452	1.88591	1.09694	2.26079	2.17738	chr2L	11621817	11626136	1	kek2	4319	gene	.	.
FBgn0032369	0	0	0	0	0	0	0	2.74	0	0	0	0	0	0	0	0	0	0	0	0.0334118	0	0	0	0	chr2L	11645131	11648839	-1	CG6614	3318	gene	.	.
FBgn0032370	0	0	0	0	0	0	0	0	0	0	0	0	0	0	0	0	0	0	0	0	0	0	0	0	chr2L	11651389	11652001	-1	CG12307	612	gene	.	.
FBgn0032371	0	0	0	0	0	1	0	0	0	0	2.18	0	0	0	0	0	0	0.05559	0	0	0	0	0.12358	0	chr2L	11652446	11653847	1	CG4983	1342	gene	.	.
FBgn0032372	0	0	0	0	0	0	0	0	0	0	0	0	0	0	0	0	0	0	0	0	0	0	0	0	chr2L	11694854	11696072	1	CG4988	1133	gene	.	.
FBgn0032373	32.06	48.92	40.28	52.35	41.17	49.71	29.83	70.96	40.18	53.39	45.38	41.85	1.05443	1.01827	1.27326	1.40228	1.33261	1.45145	0.804313	1.1237	1.1576	1.28918	1.35119	1.29828	chr2L	11738950	11744161	1	CG12602	2555	gene	.	.
FBgn0259960	0	0	0	0	0	0	0	0	0	0	0	0.16	0	0	0	0	0	0	0	0	0	0	0	0.0456183	chr2L	11753197	11753530	-1	CG42470	278	gene	.	.
FBgn0259961	0	0	0	0	0	0	0	1	0	0	0	0	0	0	0	0	0	0	0	0.121868	0	0	0	0	chr2L	11753638	11754022	-1	CG42471	332	gene	.	.
FBgn0259962	0	0	0	0	0	0	0	0.6	0	0	0	0	0	0	0	0	0	0	0	0.0672466	0	0	0	0	chr2L	11754083	11754502	-1	Sfp33A1	361	gene	.	.
FBgn0032374	0	0	0	0	0	0	0.24	1.52	0	0	0	0	0	0	0	0	0	0	0.0185565	0.0690227	0	0	0	0	chr2L	11788459	11789475	1	CG14931	891	gene	.	.
FBgn0032375	0	1	0	1	0	0	0	0	0	0.8	0	0	0	0.0559811	0	0.0720422	0	0	0	0	0	0.0519532	0	0	chr2L	11789602	11791015	1	CG14932	950	gene	.	.
FBgn0032376	2	0	0	0	0	1	0.2	0	0	1.4	0	0	0.150866	0	0	0	0	0.0669675	0.0123682	0	0	0.0775334	0	0	chr2L	11791023	11792365	-1	Tsp33B	1114	gene	.	.
FBgn0032377	11.52	15.56	7.9	5.72	8.12	4.84	10.84	13.78	7.35	25.12	8.64	9.92	0.606928	0.518817	0.400023	0.24544	0.421024	0.226378	0.4682	0.349554	0.339208	0.971639	0.412094	0.492964	chr2L	11792410	11794083	-1	CG14937	1595	gene	.	.
FBgn0020309	2435.9	4188.94	2432.23	2303.64	1937.18	1870.33	2554.08	4649.42	2300.39	2939.82	1908.44	1899.84	27.5793	30.0157	26.4668	21.2424	21.5854	18.7995	23.707	25.3457	22.815	24.4369	19.5614	20.289	chr2L	11794325	11809433	-1	crol	7422	gene	.	.
FBgn0086036	0	0	0	1.14	0	0	0	1.46	0.28	1.36	0	1	0	0	0	0.848062	0	0	0	0.642083	0.224032	0.912005	0	0.861542	chr2L	11798103	11798195	-1	snoRNA:Me18S-A934	92	gene	.	.
FBgn0032378	917.378	1470.45	978.403	1146.27	970.69	1230.24	935.287	1831.27	959.758	1140.79	972.247	1020.22	29.926	30.3578	30.6754	30.4545	31.1635	35.6281	25.0128	28.7629	27.4255	27.3216	28.7127	31.3914	chr2L	11810090	11813800	-1	CG14939	2576	gene	.	.
FBgn0259225	4791.66	8364.39	7309.03	7741.64	5939.74	6751.22	4349.36	8018.26	7909.32	9177.13	6598.53	6211.68	56.8318	62.7856	83.3179	74.7831	69.3329	71.0873	42.291	45.7896	82.1748	79.9122	70.8516	69.4918	chr2L	11814824	11928570	-1	Pde1c	7085	gene	.	.
FBgn0000588	24.44	19.87	16.22	29.23	16.48	12.41	19.86	26.92	29.22	58.2767	20.33	20.52	1.18782	0.611179	0.75766	1.15703	0.788268	0.535459	0.79131	0.62995	1.24401	2.07944	0.89451	0.94069	chr2L	11827178	11829402	-1	esc	1729	gene	.	.
FBgn0261056	1.62	0	0	0	0	0	0	0	0	0	0	0	0.883975	0	0	0	0	0	0	0	0	0	0	0	chr2L	11837257	11837411	1	Sfp33A4	154	gene	.	.
FBgn0259963	0	0	0	1	0	0	0	2.98	1	0	0	0	0	0	0	0.202485	0	0	0	0.356719	0.217782	0	0	0	chr2L	11837711	11838049	1	Sfp33A2	338	gene	.	.
FBgn0259964	1	1.82	1	1	1.86	0	1.74	3.44	2	3.74	0	2	0.199128	0.229364	0.191384	0.16218	0.364512	0	0.284053	0.329816	0.348865	0.546771	0	0.375649	chr2L	11839910	11840332	1	Sfp33A3	422	gene	.	.
FBgn0051704	2	3.3	1.88	3.68	3	0	3	7	5.06	5	1	0	0.520323	0.543346	0.470082	0.779751	0.768122	0	0.639855	0.876843	1.15315	0.955022	0.235527	0	chr2L	11840689	11841012	1	CG31704	323	gene	.	.
FBgn0040968	0	0	0	0	0	0	0	0	0	0	0	0	0	0	0	0	0	0	0	0	0	0	0	0	chr2L	11843135	11844059	1	CG14933	0	gene	.	.
FBgn0259989	0	0	0	0	0	0	0	0	0	0	0	0	0	0	0	0	0	0	0	0	0	0	0	0	chr2L	11843135	11844059	1	CG42486	0	gene	.	.
FBgn0032381	2	5.3	1	5.5	0.02	7.94	4	6.88	4.82	9.62	2.92	14.86	0.0955997	0.160333	0.0459409	0.214119	0.000940855	0.336939	0.156749	0.158342	0.201822	0.3376	0.126359	0.669984	chr2L	11847229	11849115	1	CG14934	1758	gene	.	.
FBgn0032382	5.54	16.52	7.78	10.8	4.62	1.74	3	4.9	1	6.08	1	3.3	0.23035	0.43472	0.310908	0.365736	0.189055	0.0642292	0.102263	0.0980971	0.0364228	0.185602	0.0376423	0.129423	chr2L	11849960	11852572	1	CG14935	2021	gene	.	.
FBgn0026392	0	0	0	0	0	0	0	0	0	0	0	0	0	0	0	0	0	0	0	0	0	0	0	0	chr2L	11934503	11935716	1	Or33a	1139	gene	.	.
FBgn0026391	0	0	0	0	0	0	0	0	0	0	0.4	0	0	0	0	0	0	0	0	0	0	0	0.0266463	0	chr2L	11936179	11937501	1	Or33b	1142	gene	.	.
FBgn0026390	0	1.36	3.552	2.66	1.92	2.396	0.92	2.28	2.52	3.08	1.2	1.516	0	0.0625131	0.247946	0.157347	0.13724	0.154491	0.0547794	0.0797311	0.160327	0.164234	0.0789025	0.103856	chr2L	11937967	11939202	1	Or33c	1157	gene	.	.
FBgn0005664	1.814	5.57067	6.96067	4.12333	6.14233	4.48667	6.34	12.1	9.114	8.81333	5.68667	9.64733	0.0791867	0.153901	0.292037	0.146598	0.263885	0.173877	0.226893	0.25432	0.348512	0.282459	0.224735	0.397229	chr2L	11944139	11946805	1	Cry	1925	gene	.	.
FBgn0032385	3.6	10.4	9.2	6.4	7.2	11.2	4.8	13.2	10	7.2	4.4	3.2	0.499201	0.912696	1.22612	0.722799	0.982588	1.37878	0.545672	0.881308	1.21469	0.733003	0.552361	0.418545	chr2L	11947963	11948638	1	CG16964	606	gene	.	.
FBgn0067722	0	0	0	0	0	0	0	0	0	0	0	0	0	0	0	0	0	0	0	0	0	0	0	0	chr2L	11953464	11953489	-1	mir-263a	25	gene	.	.
FBgn0041606	0.833333	2.30333	1.52	1.81833	1.31833	1.38	2.52367	1.862	1.16733	3.69167	2.38667	3.955	0.0106424	0.0186164	0.0186568	0.0189129	0.0165696	0.015646	0.0264222	0.0114493	0.013059	0.0346133	0.0275936	0.0476414	chr2L	11956219	11971094	-1	bft	6580	gene	.	.
FBgn0032387	0.88	1	0	1.34	0.44	0.44	0.44	0	0	0	0	0	0.0350466	0.0252048	0	0.0434643	0.0172457	0.0155568	0.0143659	0	0	0	0	0	chr2L	11981712	11984250	1	CG16965	2110	gene	.	.
FBgn0032388	988.02	1809.16	1260.44	1413	1245.1	1458.82	944.74	1749.37	1442.36	1941	1196.86	1202.3	25.8405	29.9455	31.6833	30.0983	32.0483	33.872	20.2565	22.0292	33.0447	37.2701	28.3384	29.6597	chr2L	11984325	11988035	-1	CG6686	3213	gene	.	.
FBgn0085192	49.1	49.32	34.26	56.7	52.52	30.42	87.88	163.64	40.7	35.04	50.7	58	10.3929	6.6069	6.96972	9.77469	10.9407	5.71634	15.2497	16.6773	7.54646	5.44527	9.71539	11.5798	chr2L	11988283	11988801	1	CG34163	397	gene	.	.
FBgn0261266	0	0	2	2	0	0	0	0.78	0	1	0.86	0	0	0	0.152385	0.129132	0	0	0	0.0297725	0	0.0582023	0.0617213	0	chr2L	11988733	11989861	-1	zuc	1060	gene	.	.
FBgn0032390	4	12.76	5.68	10.66	6.64	4.66	10.74	11.92	5	1.5	9.64	6.56	0.411922	0.831622	0.562181	0.894082	0.67296	0.426035	0.906728	0.591034	0.451044	0.113409	0.898731	0.637203	chr2L	11989962	11990834	1	dgt2	816	gene	.	.
FBgn0032391	381.74	553.57	300.69	439.85	401.333	443.72	438.31	818.425	362.22	430.96	322.41	325.217	17.191	15.7771	13.0144	16.1326	17.7871	17.7397	16.182	17.7457	14.2889	14.2486	13.1444	13.8142	chr2L	11990925	11992848	1	escl	1866	gene	.	.
FBgn0051866	127.18	193.02	118.47	152.35	108.24	137.09	169.72	324.99	91.57	112.98	127.53	132.01	9.87727	9.48725	8.843	9.63664	8.27317	9.45209	10.8061	12.1526	6.22967	6.44199	8.9666	9.67039	chr2L	11992904	11994049	1	Ada1-2	1082	gene	.	.
FBgn0042127	164.257	214.062	115.28	160.61	142.573	154.261	231.094	442.183	122.143	127.287	151.592	158.186	10.5365	8.69028	7.10726	8.39096	9.0007	8.78483	12.1529	13.657	6.86336	5.99456	8.80334	9.57106	chr2L	11994064	11995428	-1	CG18789	1310	gene	.	.
FBgn0051864	387.66	662.97	314.69	455.34	411.92	447.7	498.39	868.56	340.25	419.61	353.32	330.49	52.205	56.5034	40.7302	49.9415	54.5934	53.5244	55.0234	56.3173	40.1377	41.4865	43.0751	41.9796	chr2L	11995790	11996471	1	CG31864	624	gene	.	.
FBgn0051865	122.54	186.61	113.63	146.1	104.57	132.81	163.5	312.16	89.62	110.3	122.71	127.6	10.0855	9.72019	8.98847	9.79343	8.47018	9.70408	11.032	12.3702	6.46128	6.66493	9.14317	9.90579	chr2L	11996809	11997960	1	Ada1-1	1021	gene	.	.
FBgn0042125	66.445	86.591	44.1037	57.9007	63.483	70.5943	68.3267	161.242	63.272	58.32	42.026	58.61	4.28512	3.53422	2.73369	3.04123	4.02925	4.0418	3.61251	5.0068	3.57443	2.76134	2.45367	3.56526	chr2L	11997893	11999317	-1	CG18787	1303	gene	.	.
FBgn0032393	929.12	1652.7	890.06	1152.84	1017.72	1227.34	1093.2	2176.16	873.38	1098.05	1021.42	1123.66	51.2646	57.7111	47.1995	51.8059	55.2637	60.1194	49.4496	57.8119	42.2127	44.4804	51.0208	58.4789	chr2L	11999652	12001244	1	CG12264	1523	gene	.	.
FBgn0032394	651.92	931.1	522.82	569.12	538.64	552.8	641.42	1292.38	497.713	568.6	477.82	438.68	53.0836	47.9824	40.9158	37.7428	43.1649	39.9611	42.8179	50.6686	35.5009	33.9917	35.2231	33.6924	chr2L	12001232	12002276	-1	CG6746	1032	gene	.	.
FBgn0014019	14	15.68	8.76	10.5	6.5	13	11	5	8.9	7.92	5.94	3	0.861237	0.610465	0.517931	0.526077	0.393527	0.709974	0.554759	0.148097	0.479599	0.357701	0.33081	0.174074	chr2L	12008374	12009846	1	Rh5	1366	gene	.	.
FBgn0032395	267.54	769.24	789.94	762.057	739.43	711.7	419.37	832.5	770.35	1048.8	849.3	770.08	3.4845	6.34064	9.88822	8.08358	9.47795	8.2291	4.47781	5.22055	8.78887	10.0287	10.014	9.46032	chr2L	12014302	12020938	-1	CG6734	6452	gene	.	.
FBgn0010497	0	0	0.44	0	0	0	0	0.00666667	2.86	0	0	0	0	0	0.014624	0	0	0	0	0.000111001	0.0866361	0	0	0	chr2L	12027438	12034123	1	l(2)01810	2430	gene	.	.
FBgn0042126	2.96333	8.165	1.34667	9.30667	4.65333	7.02	15.0793	6.41333	10.12	7.66	7.83333	6.11267	0.1492	0.260175	0.0651662	0.381635	0.230579	0.313784	0.622427	0.155473	0.446338	0.283151	0.357053	0.290294	chr2L	12034188	12036137	1	CG18788	1669	gene	.	.
FBgn0032397	1512.35	2542.33	1503.74	2095.3	1737.82	2180.65	1799	3009.54	1577.44	2091.9	1804.23	1778.17	55.5933	59.1455	53.1271	62.7307	62.8696	71.1637	54.2148	53.266	50.7944	56.456	60.0423	61.6541	chr2L	12035993	12038543	-1	Tom70	2286	gene	.	.
FBgn0032398	1213.71	1950.5	1096.3	1692.3	1275.52	1352.11	1504.25	2725.23	1029.58	1473.08	1260.07	1303.64	53.7642	54.6819	46.6746	61.0548	55.6071	53.1735	54.6281	58.125	39.9513	47.9076	50.5325	54.4697	chr2L	12038611	12040682	-1	CG6766	1897	gene	.	.
FBgn0032399	10.7633	25.5687	14.3023	10.8447	7.748	3.07333	12.023	21.87	16.7763	15.8797	11.1827	7.095	0.226797	0.340972	0.289648	0.186111	0.160674	0.0574916	0.207692	0.221881	0.309657	0.245659	0.213321	0.141014	chr2L	12041047	12045200	-1	CG6785	3988	gene	.	.
FBgn0032400	2548.18	4385.65	2237.34	2457.53	2393.61	2760.29	4188.8	6961.49	2333.42	2031.75	2667.19	2598.84	283.24	308.516	239.017	222.478	261.845	272.384	381.707	372.569	227.201	165.804	268.395	272.472	chr2L	12045344	12046100	-1	CG6770	756	gene	.	.
FBgn0032401	61.78	118.96	49.76	82.86	54.42	78.22	65.62	116.44	57.14	34.82	35.4	55	2.58155	3.14597	1.99842	2.81996	2.23799	2.90172	2.24795	2.3427	2.09155	1.06823	1.33916	2.16778	chr2L	12046852	12048918	-1	CG6792	2011	gene	.	.
FBgn0032402	17.78	26.78	17.1	12.84	21.3	14.98	16.52	25.72	7.74	21.86	20.46	17.92	0.685049	0.653011	0.633226	0.402921	0.807673	0.512396	0.521816	0.477135	0.261231	0.618359	0.713662	0.651248	chr2L	12049421	12052049	1	CG14945	2181	gene	.	.
FBgn0028425	410.24	577.677	177.05	181.46	221.91	219.95	152.07	410.85	205.62	509.14	174.43	191.4	18.7968	16.7514	7.79677	6.77161	10.0067	8.94693	5.71225	9.0638	8.25288	17.1271	7.23543	8.27193	chr2L	12051746	12055982	-1	JhI-21	1834	gene	.	.
FBgn0032404	7.98	12.76	5.18	9.98	4.92	7.7	10.28	16.04	6.94	10.78	6.14	3.46	13.9703	14.1376	8.71579	14.2298	8.47687	11.9674	14.7542	13.5204	10.6428	13.8555	9.73128	5.71346	chr2L	12056322	12058251	1	CG5317	48	gene	.	.
FBgn0085193	0	0	0	0	0	0	0	0	0	0	0	0	0	0	0	0	0	0	0	0	0	0	0	0	chr2L	12056370	12058251	1	CG34164	0	gene	.	.
FBgn0027505	296.88	498.085	415.97	490.2	391.173	475.48	270.385	517.684	467.82	615.28	520.88	482.96	5.66216	6.01207	7.62493	7.61446	7.34237	8.05077	4.22767	4.75386	7.8158	8.61538	8.99365	8.68822	chr2L	12058285	12063171	-1	rab3-GAP	4406	gene	.	.
FBgn0032405	18.76	33.8	31.44	29.7	17.14	14.46	73.88	139.94	25.86	33.74	49.8	47.9	0.624087	0.711621	1.00523	0.804699	0.561163	0.427056	2.01491	2.24148	0.753589	0.824058	1.49982	1.50303	chr2L	12063521	12066772	-1	CG14946	2526	gene	.	.
FBgn0032406	0	2	0	0	0	0	0	0	0	0	0	0	0	0.130669	0	0	0	0	0	0	0	0	0	0	chr2L	12076821	12077635	1	CG14947	814	gene	.	.
FBgn0003145	0	0	0	0	0	0	0	0	0	0	0	0	0	0	0	0	0	0	0	0	0	0	0	0	chr2L	12082995	12085792	-1	prd	2661	gene	.	.
FBgn0032407	1124.9	1684.32	926.44	1140.08	1159.24	1224.88	1468.86	2352.82	1012.5	1010.14	969.14	1083.66	78.6421	74.5222	62.2488	64.9144	79.7591	76.0219	84.1858	79.1973	62.0055	51.8469	61.3373	71.4583	chr2L	12093769	12095250	1	CG5325	1202	gene	.	.
FBgn0032408	92.3167	177.173	96.1933	108.19	75.3467	127.047	158.083	265.367	99.28	86.1933	104.373	109.16	6.1568	7.47813	6.16585	5.87661	4.94544	7.52215	8.64327	8.52123	5.80003	4.22036	6.30176	6.86685	chr2L	12095174	12096510	-1	CG6712	1260	gene	.	.
FBgn0028707	12.76	47.52	15.3	28.36	25.98	21.44	26.66	32.66	15	38.46	18.58	23.66	0.965991	2.27677	1.11323	1.74861	1.93565	1.44096	1.65463	1.19047	0.994735	2.13763	1.2734	1.68949	chr2L	12096584	12097694	1	Mt2	1110	gene	.	.
FBgn0032409	413.98	710.66	388.22	530.48	486.86	520.16	346.11	780.12	397.25	454.83	421.86	474.58	13.8651	15.0635	12.4967	14.4703	16.0478	15.4663	9.50334	12.5802	11.6547	11.1839	12.7912	14.9925	chr2L	12097841	12100839	1	Ced-12	2509	gene	.	.
FBgn0029137	768.12	1376.86	891.54	1115.38	1027.18	1164.96	972.7	2028.14	909.28	1051.36	1101.76	1161.1	26.9844	30.6122	30.1022	31.9133	35.5138	36.3328	28.0143	34.3054	27.9818	27.1167	35.0404	38.4745	chr2L	12100763	12103285	-1	Patsas	2392	gene	.	.
FBgn0027081	1659.48	3210.94	1706.41	2105.01	1791.99	2073.94	1540.04	3117.44	1526.84	2337.26	1819.18	1885.98	52.7819	64.6345	52.1637	54.5295	56.0938	58.5616	40.1571	47.7411	42.5402	54.5784	52.3823	56.5808	chr2L	12103732	12106894	1	Aats-thr	2642	gene	.	.
FBgn0015797	905.51	1597.97	898.45	1154.83	1002.92	1145.12	973.1	1593.29	801.33	1058.97	852.52	1066.97	41.3768	46.2117	39.4576	42.9781	45.102	46.4535	36.4534	35.0541	32.0752	35.5261	35.2668	45.987	chr2L	12107285	12109124	-1	Rab6	1839	gene	.	.
FBgn0032412	0	2.92	0	0	1.37	0	0	0	0.5	0	0	0	0	0.14554	0	0	0.106186	0	0	0	0.0344941	0	0	0	chr2L	12109455	12110522	1	CG16996	1067	gene	.	.
FBgn0032413	2	0	1.34	0	0.5	0	0	0	5.22	0	0	3	0.194519	0	0.125259	0	0.0478595	0	0	0	0.44473	0	0	0.275215	chr2L	12111131	12111995	1	CG16997	864	gene	.	.
FBgn0032414	26.7533	28.1747	15.21	39.8707	31.208	14.3667	27.7733	32.0813	33.4123	44.6613	12.4533	26.7263	0.552369	0.368154	0.301824	0.670455	0.634137	0.263337	0.470107	0.318922	0.604299	0.676992	0.232774	0.520486	chr2L	12125096	12129629	1	CG17211	4070	gene	.	.
FBgn0032415	1	7.26	1	1	2	2	3.96	9.06	0	11.66	1	1	0.0957086	0.439752	0.0919864	0.07795	0.188385	0.169936	0.310716	0.417503	0	0.819313	0.0866459	0.0902755	chr2L	12130594	12133339	-1	rho-6	878	gene	.	.
FBgn0032416	0	1	0	0	0	1	0	4	0	0	1	0	0	0.0371124	0	0	0	0.0520599	0	0.112938	0	0	0.053088	0	chr2L	12138071	12140251	1	Gr33a	1433	gene	.	.
FBgn0051760	2783.8	4710.01	4568.52	4754.07	4079.25	4473.83	2752.73	4899.98	5133.61	6178.67	5269.3	4836.93	53.1777	56.9421	83.8765	73.9643	76.6899	75.8709	43.1094	45.0678	85.903	86.6537	91.1258	87.1526	chr2L	12142782	12170217	1	CG31760	4399	gene	.	.
FBgn0051860	11.88	10.6	16.16	4.5	4.4	9.58	6.86	13.14	18.5	14.62	10.04	8.88	0.438236	0.247467	0.572936	0.135198	0.159739	0.313734	0.207459	0.233382	0.597802	0.395949	0.335292	0.308975	chr2L	12164239	12166723	1	CG31860	2278	gene	.	.
FBgn0032419	0	2.98	2	4.32	2.76	3.2	1	4.64	1	1.74	0	2.5	0	0.281998	0.287417	0.526087	0.406148	0.424779	0.122582	0.334047	0.130979	0.191011	0	0.352588	chr2L	12170584	12171232	1	CG17217	562	gene	.	.
FBgn0032420	231.38	285.88	148.04	229.34	212.08	217.22	216.92	377.86	180.5	192.94	146.94	181.32	18.9322	14.804	11.642	15.2834	17.0781	15.779	14.551	14.8863	12.9374	11.5904	10.8846	13.9939	chr2L	12171202	12172569	-1	CG6583	1027	gene	.	.
FBgn0032421	21.64	22.22	11.58	22.3	29.72	33.8	37.42	74.88	16.24	5.84	38.2	30.38	1.76207	1.14506	0.906248	1.47889	2.38166	2.44335	2.49797	2.93571	1.15837	0.349124	2.81596	2.33331	chr2L	12172982	12174090	1	CG17218	1032	gene	.	.
FBgn0032422	2.4	18.62	3	3	5.06	5	0.31	5.94	19.76	12.68	0	0.86	0.240092	1.17887	0.288443	0.244429	0.498176	0.444059	0.0254241	0.28611	1.7316	0.931292	0	0.0811491	chr2L	12175446	12177886	-1	CG6579	840	gene	.	.
FBgn0000114	403.543	834.197	507.493	576.664	445.998	375.167	405.827	670.541	646.993	701.481	472.601	515.084	6.7363	8.81294	8.14208	7.84007	7.32708	5.55982	5.5538	5.38938	9.46075	8.59704	7.14207	8.11015	chr2L	12205841	12312795	1	aret	5034	gene	.	.
FBgn0051759	14.7	16.56	10.44	7.64	5.9	13.3	9.96	17.94	23.48	29.72	0	1	0.497092	0.354405	0.339307	0.210415	0.196353	0.399277	0.276119	0.292094	0.695522	0.737851	0	0.0318961	chr2L	12207625	12210008	1	CG31759	2485	gene	.	.
FBgn0051862	0	0	0	0	0	0	0	0	1	2	0	0	0	0	0	0	0	0	0	0	0.133837	0.224343	0	0	chr2L	12338868	12339418	1	CG31862	550	gene	.	.
FBgn0043904	540.796	934.595	618.356	518.17	394.039	431.135	369.294	899.795	604.433	874.708	422.55	466.119	9.85776	10.7817	10.8332	7.69275	7.06887	6.97688	5.51867	7.89712	9.65132	11.706	6.97301	8.0142	chr2L	12344379	12397534	1	bru-2	4610	gene	.	.
FBgn0032424	10.8	21.25	3.04	5.34	4.96	2	14.34	13.9	14	11	6.06	21.84	0.641376	0.798671	0.173514	0.258283	0.289892	0.105444	0.698161	0.397452	0.728301	0.479603	0.325806	1.22338	chr2L	12356439	12357906	1	CG17010	1415	gene	.	.
FBgn0051763	5.85	16.71	2.35833	6.28	14.0837	6.09833	11.4917	21.2917	6.92333	9.3	4.34333	9.97333	1.21081	2.18885	0.469135	1.05863	2.86881	1.12056	1.94993	2.12183	1.25525	1.4132	0.813842	1.94706	chr2L	12373713	12374119	1	CG31763	406	gene	.	.
FBgn0041195	3.96	7	1.92	1	0	0	0	2.02	3.54	0	0.94	0	0.102264	0.114405	0.0476543	0.0210326	0	0	0	0.0251166	0.0800802	0	0.0219762	0	chr2L	12398298	12402023	1	Pkd2	3254	gene	.	.
FBgn0043841	9.03333	104.558	18.36	24.9717	59.2933	23.1317	36.8733	89.2967	135.223	34.4533	9.15	8.33333	0.359248	2.63163	0.701765	0.808832	2.32069	0.816689	1.2022	1.70987	4.71077	1.00595	0.329431	0.312596	chr2L	12403268	12423421	-1	vir-1	2113	gene	.	.
FBgn0032428	21.2	37	26.98	24.06	7.84	12.8	22.02	42.94	15.3	18	16.06	29.08	1.33845	1.47839	1.63713	1.23717	0.487135	0.717433	1.13973	1.3053	0.84616	0.834335	0.917931	1.73173	chr2L	12424902	12426440	1	CG6405	1331	gene	.	.
FBgn0032429	307.12	593	278.452	379.46	301.14	329.64	474.7	895.1	288.04	267.36	312.68	326.2	40.1368	49.0466	34.975	40.3892	38.7319	38.2453	50.8594	56.3231	32.9747	25.6526	36.994	40.2103	chr2L	12426940	12427663	-1	CG5446	643	gene	.	.
FBgn0032430	202.4	312.06	211.06	257.38	187.76	212.26	177.8	338.58	160.94	184.74	171.1	216.56	10.5053	10.2508	10.5288	10.8802	9.59109	9.78072	7.56567	8.46137	7.31739	7.0398	8.03981	10.6022	chr2L	12428030	12430031	1	CG6388	1619	gene	.	.
FBgn0032431	6.6	5.26	4.68	1.92	2	0.84	3.7	5.78	5.66	7.78	6.48	1.96	0.762878	0.384784	0.519912	0.18075	0.227513	0.0861974	0.350615	0.321677	0.573088	0.660224	0.678084	0.213691	chr2L	12429825	12430893	-1	CG5435	727	gene	.	.
FBgn0040286	853.523	1196.59	770.293	888.653	786.019	921.93	897.493	1828	657.353	925.63	722.93	795.923	64.6157	57.3308	56.0469	54.7923	58.5627	61.9619	55.702	66.6315	43.5928	51.4471	49.5468	56.8346	chr2L	12431854	12434665	-1	SC35	1110	gene	.	.
FBgn0020443	412.41	548.69	571.13	634.52	494.2	584.09	259.053	630.8	687.53	763.16	551.42	537.9	10.2989	8.67176	13.7078	12.9054	12.1459	12.9492	5.30355	7.5846	15.0399	13.9919	12.4664	12.6701	chr2L	12434430	12440605	1	Elf	3365	gene	.	.
FBgn0032433	0	0.72	0.18	6.86	0	0	8.92	4.36	3.32	0	0	6.1	0	0.0127298	0.00483296	0.156083	0	0	0.204291	0.0586455	0.0812455	0	0	0.160737	chr2L	12441398	12445911	-1	Oatp33Ea	3008	gene	.	.
FBgn0032434	0	0	0	0	0	0	0	0	0	1	0	1.42	0	0	0	0	0	0	0	0	0	0.0421122	0	0.0768272	chr2L	12446222	12448113	-1	CG5421	1465	gene	.	.
FBgn0032435	0	0	0	0	0	0	0.62	0	0	0.4	1	0	0	0	0	0	0	0	0.0155205	0	0	0.00896722	0.0276436	0	chr2L	12448484	12452053	1	Oatp33Eb	2752	gene	.	.
FBgn0032436	0.42	4.36	0.2	1.98	1.73	0.37	2.17	1.86	0.2	0.42	1.36	1.6	0.0329846	0.216705	0.0150961	0.126646	0.133713	0.0257969	0.139714	0.0703324	0.013759	0.0242165	0.0966936	0.118522	chr2L	12452059	12453230	-1	CG5418	1070	gene	.	.
FBgn0032437	0	1	0	0	0	0	0	0	0	0	0	1	0	0.0446908	0	0	0	0	0	0	0	0	0	0.0666066	chr2L	12453680	12454951	1	CG17024	1190	gene	.	.
FBgn0259176	7312.58	11155	8195.07	8852	6923.97	7461.49	8013.22	13559.2	8239.26	9363.92	7470.79	7916.86	61.0888	58.9765	65.7985	60.2278	56.9262	55.3376	54.8801	54.539	60.2938	57.4314	56.5008	62.3825	chr2L	12456575	12546630	-1	bun	10059	gene	.	.
FBgn0051858	1.02	10.38	1.1	1.82	2.44	0.06	3.82	4.26	2.06	7.24	1.9	1.08	0.119211	0.767775	0.123561	0.173242	0.280655	0.00622547	0.366014	0.239721	0.210901	0.621235	0.201033	0.119058	chr2L	12496614	12497333	-1	t-cup	719	gene	.	.
FBgn0085424	25.9363	26.1187	22.249	13.4553	15.057	12.047	26.0507	33.7203	26.112	15.0037	23.6403	31.118	0.432095	0.275386	0.356249	0.18257	0.246874	0.178178	0.3558	0.270485	0.38107	0.183514	0.356551	0.488991	chr2L	12587869	12628143	1	nub	5044	gene	.	.
FBgn0032439	0	0	0	0	0	0	0	0	0	0	0.00666667	0	0	0	0	0	0	0	0	0	0	0	0.000569851	0	chr2L	12610513	12611451	-1	ref2	890	gene	.	.
FBgn0004394	19.1467	29.3367	10.6667	18.3867	6.384	14.54	18.2433	33.29	15.1567	20.732	25.023	18.0767	0.405171	0.392895	0.216944	0.316894	0.132955	0.273158	0.316495	0.339188	0.280959	0.322098	0.479383	0.360814	chr2L	12657827	12686313	1	pdm2	3971	gene	.	.
FBgn0032442	0.344	0.03	0	0	0	0.09	0.035	0.095	0.04	0	0	0.005	0.0116891	0.000645153	0	0	0	0.00271499	0.000975004	0.00155427	0.00119063	0	0	0.000160254	chr2L	12667241	12669714	-1	CG15485	2473	gene	.	.
FBgn0032444	1432.8	2336.65	1169.54	1662.14	1643.19	1786.84	1225.49	2767.6	1682.86	1893.33	1441.5	1212.72	62.5788	64.5883	49.094	59.1253	70.6308	69.2836	43.8801	58.2002	64.3846	60.711	56.997	49.9597	chr2L	12690334	12692937	-1	CG5525	1924	gene	.	.
FBgn0032445	115.54	186.6	79.68	111.7	134.52	112.44	141.7	361.74	100.86	117.22	95.26	107.46	11.7829	12.0434	7.80981	9.27762	13.5012	10.1799	11.8469	17.7622	9.01013	8.77648	8.7948	10.3367	chr2L	12692984	12693892	1	CG6153	824	gene	.	.
FBgn0032446	69.18	53.34	53.56	58.36	40.3	62.52	79.26	195.76	39.7	50.7	59.78	50	6.77546	3.30622	5.04164	4.6552	3.88445	5.43602	6.36399	9.2313	3.40598	3.64558	5.30043	4.61899	chr2L	12693870	12694982	-1	CG5780	858	gene	.	.
FBgn0032447	751.96	1342.54	805.24	1074.34	904.32	892.78	928.12	1751.78	901.54	951.2	931.52	966.02	42.9564	48.5378	44.2111	49.985	50.8418	45.2774	43.4664	48.1829	45.114	39.8938	48.1751	52.052	chr2L	12695036	12698917	1	PICK1	1471	gene	.	.
FBgn0032448	25.52	20.54	19.02	28.52	28.46	15.34	25.22	23.12	44.3	35.66	12.1	31.22	2.06202	1.05035	1.47705	1.87684	2.26315	1.10038	1.67061	0.899458	3.13552	2.11541	0.885105	2.37938	chr2L	12696424	12697774	-1	CG5781	1040	gene	.	.
FBgn0032449	15.04	21.88	20.04	13.58	21.26	16.14	16.14	31.92	41.64	39.57	12.16	16.14	0.778229	0.716517	0.996621	0.572301	1.08265	0.741425	0.684668	0.795249	1.8874	1.50323	0.569627	0.787738	chr2L	12699059	12700746	-1	CG17036	1624	gene	.	.
FBgn0032450	74.8	115.75	94.74	95.62	90.08	86.96	58.87	142.66	87.41	78.58	97.82	78.14	2.17495	2.13004	2.64761	2.26444	2.57776	2.24477	1.40333	1.99724	2.2264	1.67749	2.57497	2.14309	chr2L	12701424	12704423	-1	CG5776	2890	gene	.	.
FBgn0032451	422.24	580.82	274.24	392.32	376.74	370.28	435.38	689.5	368.08	334.36	330.42	382.82	24.2196	21.0848	15.1186	18.3279	21.2675	18.8557	20.4736	19.0425	18.4946	14.0807	17.1582	20.712	chr2L	12704721	12706683	1	spict	1465	gene	.	.
FBgn0032452	0	1	0	2.94	0	0	0	0	0	0	0	2	0	0.0855018	0	0.323495	0	0	0	0	0	0	0	0.254861	chr2L	12706907	12707529	-1	CG15484	622	gene	.	.
FBgn0032453	1273.52	1987.7	1083.42	1518.23	1202.67	1366.73	1814.54	3156.53	1005.91	1061.94	1244.45	1168	104.406	103.132	85.3673	101.373	97.0363	99.4737	121.957	124.598	72.2395	63.9179	92.3626	90.3199	chr2L	12707659	12708684	1	CG6180	1025	gene	.	.
FBgn0032454	455.023	767.783	577.263	854.59	757.497	721.807	592.898	1240.09	660.377	1014.18	807.437	699.363	10.9907	11.7368	13.401	16.8118	18.0069	15.478	11.7405	14.4219	13.9726	17.9848	17.6562	15.9336	chr2L	12708790	12712468	-1	CG5787	3479	gene	.	.
FBgn0032455	647.8	1136.83	741.863	894.987	696.229	889.585	737.438	1252.19	894.578	1118.83	651.135	814.508	12.0674	13.4026	13.2822	13.5786	12.7641	14.7117	11.262	11.2312	14.5977	15.3017	10.981	14.3116	chr2L	12713274	12721957	-1	CG5792	4511	gene	.	.
FBgn0032456	302.955	657.335	598.35	581.075	479.98	552.54	228.67	519.3	949.55	1017.12	544.065	538.29	3.47454	4.77118	6.5955	5.42771	5.41762	5.62584	2.15004	2.8676	9.53962	8.56426	5.64894	5.8231	chr2L	12719069	12744809	1	MRP	7327	gene	.	.
FBgn0032457	0	0	0	0	0	0	0	0	0	0	0	0	0	0	0	0	0	0	0	0	0	0	0	0	chr2L	12760454	12761840	-1	CG15483	1274	gene	.	.
FBgn0015399	2799.57	5319.63	2633.24	2596.54	2610.67	2619.99	3048.1	5927.87	2658.27	3248.11	2260.2	2310.86	65.4028	78.6514	59.1247	49.4043	60.0237	54.3387	58.3783	66.6783	54.3999	55.7103	47.8024	50.9211	chr2L	12818928	12822787	-1	kek1	3597	gene	.	.
FBgn0040508	8.39	3	7.39	4	7.88	8.87333	2	4.74	0	5	6	0.7	0.197211	0.0446283	0.16695	0.0765763	0.18229	0.185166	0.0385404	0.0536449	0	0.0862859	0.127679	0.0155198	chr2L	12912528	12916774	1	ACXC	3575	gene	.	.
FBgn0040509	0.8	0.8	1.47	2.08	0.4	3.16333	0.73	1.78	2.44	0.73	2.34	2.43	0.0188044	0.0119009	0.0332093	0.0398197	0.00925327	0.0660113	0.0140673	0.0201451	0.0502404	0.0125977	0.0497946	0.0538759	chr2L	12916812	12921014	1	ACXB	3575	gene	.	.
FBgn0040510	0.84	0	1.38	3.04	0	1.73	0.2	1.78	2.48	1.53	2.34	1.63	0.0197944	0	0.0312548	0.0583449	0	0.0361921	0.00386377	0.020196	0.0511929	0.0264701	0.0499203	0.0362302	chr2L	12921089	12925453	1	ACXA	3566	gene	.	.
FBgn0040506	0	0	0	1	0	0	0	0	0	0	0	0	0	0	0	0.0203328	0	0	0	0	0	0	0	0	chr2L	12925617	12929755	1	ACXE	3366	gene	.	.
FBgn0032462	0	0	0	0	1	0	0	0	1.92	0	0.26	0	0	0	0	0	0.0971811	0	0	0	0.166078	0	0.0232427	0	chr2L	12966747	12967788	1	CG16800	851	gene	.	.
FBgn0020367	1675.22	2413.42	2062.54	2782.41	1981.91	2397.01	1977.96	3781.57	1916.98	2247.79	2514.34	2333.82	52.7829	48.1254	62.4593	71.4016	61.4572	67.0496	51.0926	57.3687	52.9095	51.9971	71.7205	69.3598	chr2L	12974320	12978615	1	Vha68-2	2667	gene	.	.
FBgn0032464	16.5867	25.9067	18.1467	28.32	17.68	25.12	17.4133	35.6233	17.6333	22.8533	23.4833	25.0467	0.567745	0.56121	0.596985	0.7895	0.595583	0.763339	0.488645	0.587096	0.528716	0.574307	0.727698	0.808654	chr2L	12978784	12981301	1	CG5075	2455	gene	.	.
FBgn0032465	784.8	1086.22	598.94	797.34	680.36	707.29	882.22	1692.1	658.02	791.74	668.98	580.14	54.1449	47.4281	39.715	44.803	46.1959	43.3211	49.8991	56.2089	39.7678	40.1034	41.7839	37.7529	chr2L	12993746	13000631	-1	CG12404	1218	gene	.	.
FBgn0020368	11962.3	16246.5	13525.5	18602.2	13435.8	16377	14624.5	26190.2	13256.6	15467.9	17816.2	16164.2	378.612	325.432	411.441	479.523	418.515	460.17	379.472	399.117	367.543	359.429	510.498	482.563	chr2L	13000763	13004142	-1	Vha68-1	2655	gene	.	.
FBgn0021796	541.1	1102.72	668.927	789.28	749.8	872	604.98	1054.56	921.18	1013.62	785.26	624.12	5.91362	7.62712	7.0263	7.02541	8.06468	8.4605	5.42043	5.54917	8.81889	8.13301	7.76938	6.43373	chr2L	13004784	13013201	1	Tor	7689	gene	.	.
FBgn0032467	638.72	1407.47	1205.96	1464.79	1234.56	1376.58	759.94	1321.3	1359.25	1508.69	1402.11	1273.55	11.5277	16.0765	20.9188	21.5315	21.9287	22.0566	11.2442	11.4819	21.4895	19.991	22.9092	21.6803	chr2L	13013386	13019434	-1	CG9934	4656	gene	.	.
FBgn0028965	171.61	352.31	178.42	189.88	189.88	206.48	214	397.62	171.94	206.76	210.19	217.75	10.5724	13.7365	10.5645	9.52742	11.5127	11.2931	10.8084	11.7945	9.27901	9.35186	11.723	12.6534	chr2L	13019573	13021307	-1	A16	1364	gene	.	.
FBgn0032469	271.516	962.597	584.239	603.819	438.049	565.934	352.871	721.819	1011.49	1200.54	526.202	368.979	2.79027	6.2606	5.77052	5.05386	4.43038	5.16323	2.97293	3.57158	9.10553	9.05789	4.89555	3.57661	chr2L	13022669	13060115	-1	CG9932	8177	gene	.	.
FBgn0051856	0	0.378333	0.1	0	0.125	0.08	0	0.345	0.08	0.02	0.14	0.24	0	0.0222327	0.00892421	0	0.0114228	0.00659464	0	0.015424	0.006507	0.00136341	0.0117685	0.0210197	chr2L	13071538	13073845	-1	CG31856	905	gene	.	.
FBgn0032470	10.75	22.06	13.64	25.2	13.605	14.48	12.4	34.058	21.6	17.5	18.405	19.02	0.375299	0.48741	0.457674	0.716531	0.467449	0.448789	0.354902	0.572492	0.660567	0.448547	0.581705	0.626324	chr2L	13079003	13109468	1	CG5142	2407	gene	.	.
FBgn0032471	0.4	0.2	0.4	0.2	0.2	0	0.63	0.4	0	0	0	0	0.00842428	0.00266577	0.00809665	0.00343058	0.00414542	0	0.0108775	0.00405614	0	0	0	0	chr2L	13130611	13134805	1	CG5122	3990	gene	.	.
FBgn0032472	0	1	0	1	1	0	1	1	3	1	0	0	0	0.125726	0	0.161797	0.195511	0	0.162863	0.0956502	0.52206	0.14585	0	0	chr2L	13142479	13142902	-1	CG9928	423	gene	.	.
FBgn0040972	0	1	0	1	2	0	0	0	2.98	0	0	0	0	0.0920105	0	0.118408	0.286163	0	0	0	0.379514	0	0	0	chr2L	13143305	13144490	-1	CG16978	578	gene	.	.
FBgn0028410	0	0	0	0.36	0	0	0	0	0	0	0	0	0	0	0	0.0197107	0	0	0	0	0	0	0	0	chr2L	13158808	13160118	1	Pk34A	1250	gene	.	.
FBgn0032473	4.32	23.51	5.06	15.03	3.43	4.94	11.24	13.28	17.91	22.64	4.1	3.83	0.153367	0.528226	0.172652	0.434581	0.119842	0.155696	0.327138	0.227	0.556976	0.590098	0.131774	0.128252	chr2L	13160525	13163153	1	CG5204	2367	gene	.	.
FBgn0032474	610.06	1045.82	561.66	667.233	590.06	627.46	829.233	1537.2	664.3	704.847	673.82	771.87	31.4122	34.0802	27.7953	27.9813	29.9011	28.6824	35.0041	38.1098	29.9629	26.6453	31.4099	37.4877	chr2L	13163289	13166072	-1	DnaJ-H	1632	gene	.	.
FBgn0024291	1112.39	1781.1	1465.47	1750.56	1347.08	1609.45	1130.23	2137.08	1435.78	1912.33	1551.4	1465.59	28.3175	28.6951	35.8549	36.2947	33.749	36.3732	23.5875	26.1939	32.0171	35.7407	35.7537	35.191	chr2L	13165549	13169551	1	Sir2	3301	gene	.	.
FBgn0032475	834.647	1576.87	1037.34	1138.17	941.373	1242.82	828.11	1743.84	1180.72	1487.64	954.525	1054.45	14.4375	17.2625	17.2458	16.0347	16.0257	19.0854	11.7434	14.5237	17.8908	18.8924	14.9476	17.2041	chr2L	13169641	13176783	-1	Sfmbt	4858	gene	.	.
FBgn0032476	360.18	593.14	357.58	383.86	411.76	453.72	396.42	773.84	414.49	354.44	373.6	335.96	16.7404	17.4471	15.9732	14.5306	18.8346	18.7214	15.105	17.3173	16.8754	12.0946	15.7199	14.7283	chr2L	13177170	13178978	1	CG5439	1808	gene	.	.
FBgn0032477	329.18	585.28	380.34	398.48	383.92	368.74	359.76	818.36	397.94	496.9	350.74	335.36	18.2345	20.5184	20.2491	17.9776	20.9299	18.1336	16.3377	21.8265	19.3095	20.2083	17.5891	17.5223	chr2L	13179243	13183498	1	CG5287	1517	gene	.	.
FBgn0051849	106.22	223.42	133.28	123.08	134.66	114.12	94.48	317.94	126.22	108.02	116.82	136.52	4.06092	5.4058	4.89729	3.83239	5.06667	3.87332	2.96125	5.85253	4.22707	3.03195	4.04327	4.92304	chr2L	13180395	13182593	-1	CG31849	2198	gene	.	.
FBgn0032478	12.7	23.42	16.44	15.92	11.48	17.28	17.32	28.94	16.2	17.32	20.38	14.98	0.874044	1.02009	1.08744	0.892355	0.777567	1.05579	0.977226	0.958979	0.976649	0.875141	1.26979	0.972435	chr2L	13183448	13184882	1	CG5458	1221	gene	.	.
FBgn0032479	2267.81	3986.8	4128.86	4560.89	3515.58	4403.84	2600.08	4937.18	4130.72	5048.44	4662.64	4080.4	43.8593	48.7978	76.7465	71.8407	66.9143	75.6121	41.2249	45.9743	69.9802	71.6826	81.6366	74.435	chr2L	13184940	13191949	-1	CG16974	4345	gene	.	.
FBgn0032480	459.86	865.83	766.28	695	704.2	698.4	450.92	857.55	982.08	1059.96	673.96	647.74	9.9161	11.8159	15.8809	12.2058	14.9444	13.3698	7.97135	8.90339	18.5505	16.7805	13.1567	13.1745	chr2L	13192204	13197281	1	Edem2	3897	gene	.	.
FBgn0032481	317.43	684.507	447.327	445.84	332.48	470.84	317.96	448.86	570.28	647.76	387.14	417.16	4.69618	6.40907	6.36055	5.37206	4.84093	6.18407	3.85644	3.19734	7.39059	7.03577	5.18516	5.82128	chr2L	13197090	13203269	-1	CG16972	5680	gene	.	.
FBgn0032482	2413.33	3289.39	1795.47	2657.8	2071	2309.76	2359.99	4402.08	1656.75	2144.11	2281.39	2161.55	87.2623	75.274	62.3966	78.2703	73.6978	74.1446	69.958	76.6386	52.476	56.9189	74.6804	73.7213	chr2L	13203766	13210848	1	Pect	2324	gene	.	.
FBgn0032483	0	1	2	0	0.22	0	0	0	0	1	1.4	0	0	0.0550539	0.167213	0	0.0188346	0	0	0	0	0.0638659	0.110254	0	chr2L	13210771	13211814	-1	CG15482	966	gene	.	.
FBgn0004191	3.37133	5.316	3.775	2.79833	3.75467	3.04133	6.79533	5.86167	4.44867	5.78467	3.999	2.079	1.46788	1.46485	1.57971	0.992322	1.60889	1.17559	2.42558	1.22883	1.69673	1.84913	1.57629	0.853811	chr2L	13211923	13212116	-1	snRNA:U2:34ABa	193	gene	.	.
FBgn0032484	1038.36	1614.92	1088.9	1599.96	1256.22	1392.38	1138.02	2380.12	1142.72	1370.58	1236.12	1178.88	34.9023	34.3539	35.1776	43.8006	41.5563	41.5496	31.3597	38.5199	33.6464	33.8229	37.6152	37.3761	chr2L	13212333	13215152	-1	kek4	2500	gene	.	.
FBgn0004192	3.38133	3.62267	2.834	1.80533	4.07967	1.82967	6.30833	4.588	3.73567	5.68667	2.937	1.039	1.47223	0.998243	1.18593	0.640192	1.74815	0.707236	2.25175	0.961817	1.42479	1.8178	1.15768	0.4267	chr2L	13215837	13216030	1	snRNA:U2:34ABb	193	gene	.	.
FBgn0032485	1436.21	2090.53	1746.89	1999.33	1793.29	1903.4	1196.48	2622.55	1744.07	2151.46	1686.66	1696.44	37.7267	34.7542	44.1032	42.774	46.3605	44.388	25.7664	33.1693	40.1318	41.4921	40.1104	42.0328	chr2L	13216288	13219933	-1	CG9426	3199	gene	.	.
FBgn0032486	60.76	69.08	27.48	53.56	52.67	49.46	66.14	148.66	66.6	61.54	53.38	53.56	3.63143	2.61296	1.57852	2.60715	3.09806	2.62433	3.24072	4.27794	3.48681	2.70034	2.88826	3.01939	chr2L	13219986	13221401	1	CG5705	1406	gene	.	.
FBgn0032487	42.64	86.82	40.16	55.82	52.62	45.92	73.34	122.84	37.82	40.3	43.88	42.1	3.92027	5.05172	3.54867	4.17979	4.7612	3.74805	5.52786	5.43776	3.04589	2.72023	3.65227	3.6509	chr2L	13221392	13222315	-1	Ski6	914	gene	.	.
FBgn0032488	597.534	1019.63	656.137	855.995	686.678	948.948	672.288	1320.04	540.862	669.751	665.837	692.133	28.5946	30.8804	30.1778	33.3624	32.34	40.3151	26.3751	30.4151	22.6726	23.5307	28.846	31.2413	chr2L	13222559	13224550	1	CG16812	1756	gene	.	.
FBgn0032489	0	1.4	0.4	1.4	0	0.4	0.4	0.4	0.8	2.4	1	0	0	0.148317	0.0643539	0.190869	0	0.0594437	0.0548933	0.0322391	0.117307	0.294954	0.151544	0	chr2L	13224704	13225206	-1	CG15480	502	gene	.	.
FBgn0032490	0	0	0.133333	0	0	0	0	0.088	0	0	0.21	0.21	0	0	0.0193679	0	0	0	0	0.00640375	0	0	0.0287334	0.029937	chr2L	13227851	13228407	1	CG16813	556	gene	.	.
FBgn0032491	0	0	0	0	0	0	0	1.8	0	0	0	0	0	0	0	0	0	0	0	0.0674334	0	0	0	0	chr2L	13229640	13230720	1	CG16815	1080	gene	.	.
FBgn0032492	6.51	6.62	8.73	10.06	4.31	3.51	6.38	14.41	8.02	5.19	5.14	6.82	0.535273	0.344487	0.689893	0.673686	0.348769	0.256216	0.430063	0.570479	0.577647	0.313302	0.382609	0.52893	chr2L	13232037	13233059	1	Prosalpha6T	1022	gene	.	.
FBgn0032493	0	0	0	0	0	0	0	0	0	0	0.4	0	0	0	0	0	0	0	0	0	0	0	0.0362694	0	chr2L	13233794	13234633	-1	CG15479	839	gene	.	.
FBgn0027586	5	5.4	5.2	2.8	2.8	3.64	4.8	7.2	11.72	26.36	2.4	2.8	0.400917	0.27403	0.400738	0.182855	0.220957	0.259113	0.315531	0.27797	0.823201	1.55178	0.174218	0.211768	chr2L	13236491	13239296	1	CG5867	1048	gene	.	.
FBgn0032494	0	80.72	5.64	11.32	20.92	7.64	0	26.18	71.18	55.76	0	0	0	4.62095	0.490322	0.833952	1.86233	0.613518	0	1.1402	5.64003	3.70299	0	0	chr2L	13240131	13241763	1	CG5945	929	gene	.	.
FBgn0041720	3.23133	3.476	2.87	1.79333	3.62967	1.54133	6.15333	3.67167	3.59867	5.53967	2.985	1.039	1.40692	0.957829	1.201	0.635937	1.55532	0.595784	2.19642	0.769719	1.37254	1.77081	1.1766	0.4267	chr2L	13244368	13244561	-1	snRNA:U2:34ABc	193	gene	.	.
FBgn0003935	0	0.15	0.483333	0	0	0.35	0.805	0	0	0.29	0.645	0	0	0.0623228	0.304969	0	0	0.203989	0.43326	0	0	0.139776	0.383347	0	chr2L	13244846	13244974	1	snRNA:U5:34A	128	gene	.	.
FBgn0032495	1.02533	1.495	0.558667	0.322	0	0.42	0.568	1.28167	0.51	1.92	0.13	0.953333	0.0544289	0.0502257	0.028503	0.0139215	0	0.0197933	0.024719	0.0327582	0.0237153	0.0748284	0.00624748	0.047734	chr2L	13246229	13250193	1	CG16820	1583	gene	.	.
FBgn0051728	0	0	0	0	0	0	0	0	0	0	0	0	0	0	0	0	0	0	0	0	0	0	0	0	chr2L	13255406	13257426	1	CG31728	1832	gene	.	.
FBgn0051851	0	0	0	0	0	0	0	0	0	0	0	0	0	0	0	0	0	0	0	0	0	0	0	0	chr2L	13257475	13258336	1	CG31851	861	gene	.	.
FBgn0051730	0	0	0	0	0	0	0	0	0	0	0	0	0	0	0	0	0	0	0	0	0	0	0	0	chr2L	13259062	13259641	-1	CG31730	579	gene	.	.
FBgn0032497	33.393	48.4137	42.4413	26.934	41.8473	47.04	39.8043	78.9587	35.4087	47.0773	40.4147	36.6583	0.576672	0.529129	0.704426	0.378826	0.711225	0.721182	0.563535	0.656529	0.535645	0.596878	0.631844	0.597125	chr2L	13261008	13284043	1	CG6043	4866	gene	.	.
FBgn0051848	0	0	0	0	0	0	0	0	0	0	0.00666667	0	0	0	0	0	0	0	0	0	0	0	0.000865474	0	chr2L	13265079	13265665	-1	CG31848	586	gene	.	.
FBgn0032498	0.633333	1.64333	1.97333	1.41333	0.553333	1.64	0.41	0.893333	0.493333	1.79333	1.44	1.42667	0.0125431	0.0205977	0.0375617	0.0227972	0.0107851	0.028835	0.00665692	0.00851857	0.00855868	0.0260756	0.0258186	0.026651	chr2L	13277374	13281617	1	CG6108	4243	gene	.	.
FBgn0028406	606.528	759.2	604.62	808.76	612.4	633.66	681.84	1344.67	677.82	711.16	801.16	780.01	25.9643	20.5684	24.876	28.1974	25.8004	24.0816	23.929	27.7155	25.4175	22.3508	31.0486	31.4952	chr2L	13283891	13286409	-1	Drep-4	1963	gene	.	.
FBgn0032499	280.46	440	270.2	389.52	271.9	397.52	254.92	493.04	292.8	343.82	299.9	335.68	9.36339	9.29683	8.67003	10.5915	8.93383	11.7822	6.97724	7.92547	8.56302	8.42741	9.06434	10.5708	chr2L	13286788	13289561	1	CG6116	2517	gene	.	.
FBgn0051729	2467.18	4109	3383.95	4217.2	3814.68	3985.49	2424.93	4497.54	3647.49	4881.03	3895.65	3671.05	37.9781	40.0303	50.0644	52.8715	57.7905	54.465	30.6019	33.3341	49.1836	55.1626	54.2887	53.3018	chr2L	13290004	13301668	1	CG31729	5459	gene	.	.
FBgn0040973	59.17	104.97	56.55	59.3	57.96	70.65	115.38	179.73	62.3	49.31	56.54	60.85	12.1867	13.6827	11.1941	9.94729	11.7484	12.9182	19.482	17.8232	11.24	7.45626	10.5424	11.8213	chr2L	13293007	13293415	1	CG16824	408	gene	.	.
FBgn0032502	145.68	378.279	544.858	385.917	245.725	277.617	135.752	295.916	366.52	511.923	323.743	230.482	7.7578	12.7488	27.8866	16.7377	12.8782	13.1247	5.92653	7.5873	17.0974	20.0145	15.6076	11.5769	chr2L	13304863	13306755	-1	CG15639	1578	gene	.	.
FBgn0032503	1	2.88	10.82	9.66	4.98	7.68	2.25	4.94	11.06	18.02	3.96	9.46	0.0798785	0.145594	0.830673	0.628452	0.391494	0.544622	0.147343	0.189993	0.773889	1.05678	0.286366	0.712754	chr2L	13306586	13307807	1	CG16825	1052	gene	.	.
FBgn0032504	406.666	850.933	1315.74	986.791	673.326	720.99	424.428	836.217	1002.33	1293.4	875.816	536.91	13.1082	17.3588	40.7612	25.9057	21.3597	20.6318	11.2157	12.9779	28.3014	30.6083	25.5573	16.3239	chr2L	13307812	13331100	-1	CG16970	2607	gene	.	.
FBgn0032505	5.6	7.2	11.2	9.2	7.28	22.2	9.02	10.4	5.6	7.6	8.8	10	0.402205	0.327274	0.773126	0.538161	0.514585	1.41552	0.531109	0.359645	0.352323	0.40075	0.572189	0.677452	chr2L	13347789	13348959	1	CG16826	1170	gene	.	.
FBgn0032506	659.527	1078.38	779.8	982.962	748.99	748.921	795.164	1435.76	1158.68	1229.41	838.017	929.445	14.7241	15.2366	16.7322	17.873	16.4565	14.8435	14.5536	15.4333	22.6597	20.1508	16.9374	19.5721	chr2L	13349821	13355073	-1	CG9395	3764	gene	.	.
FBgn0032507	0	4	0.4	0	1	0	3.98	8.68	0	0	0	0	0	0.18418	0.0279702	0	0.0716027	0	0.237391	0.304063	0	0	0	0	chr2L	13359899	13361527	-1	CG9377	1155	gene	.	.
FBgn0022069	503.54	724.74	543.28	811.18	709.3	802.63	578.68	1131.56	674.46	742	743.04	712.02	14.6414	13.3367	15.1825	19.2101	20.2976	20.7189	13.7944	15.8419	17.179	15.8399	19.5595	19.528	chr2L	13363298	13366188	-1	Nnp-1	2890	gene	.	.
FBgn0032509	466.06	695.52	383.14	531.6	465.3	477.2	767	1312.56	376.56	356.18	473.84	448.82	47.7028	45.0538	37.6906	44.3152	46.8707	43.3618	64.3598	64.6848	33.7622	26.7653	43.9067	43.3305	chr2L	13366464	13367410	1	CG6523	821	gene	.	.
FBgn0051852	287.06	541.515	237.823	359.074	298.18	377.257	282.34	600.195	320.633	230.906	272.105	304.463	18.0286	21.5239	14.3554	18.367	18.4304	21.0344	14.5371	18.1494	17.6397	10.6469	15.4712	18.0361	chr2L	13367614	13369021	1	Tap42	1338	gene	.	.
FBgn0051855	747.875	1145.35	554.64	789.88	710.19	804.04	931.62	1729.31	650.4	628.92	653	671.96	61.253	59.3685	43.6598	52.6895	57.2452	58.4628	62.5539	68.195	46.663	37.8176	48.4182	51.9111	chr2L	13369191	13370334	1	CG31855	1026	gene	.	.
FBgn0032511	3738.34	5603.7	3400.04	3864.91	3338.2	3482.72	6041.09	10343.2	2736	2636.63	3631.96	3563.75	511.63	485.369	447.234	430.806	449.63	423.155	677.813	681.572	328.01	264.927	450.003	460.048	chr2L	13370217	13371083	-1	CG9306	614	gene	.	.
FBgn0032512	187.54	449.523	230.977	215.98	180.35	219.843	224.167	407.82	189.13	247.713	278.98	191.65	6.7987	10.3135	8.04772	6.37691	6.43449	7.07537	6.66224	7.11838	6.00601	6.59298	9.15593	6.5533	chr2L	13371425	13373853	-1	CG9305	2318	gene	.	.
FBgn0032513	431.95	733.193	521.32	593.4	529.893	518.66	406.5	1041	474.28	546.98	430.48	474.02	18.6429	20.0271	21.625	20.8589	22.5079	19.8731	14.3833	21.6327	17.9312	17.3321	16.8201	19.2972	chr2L	13374177	13376182	1	CG6565	1947	gene	.	.
FBgn0032514	74.36	145.9	82.41	100.37	100.7	104.74	93.27	172.79	98.48	122.6	77.66	102.24	3.14159	3.90109	3.34629	3.45366	4.18703	3.92851	3.2305	3.51488	3.64462	3.80278	2.97033	4.07428	chr2L	13376447	13378546	-1	CG9302	1989	gene	.	.
FBgn0025724	1546.92	2325.24	1979.54	2402.3	2125.46	2385.68	1409.58	2747.82	2055.06	2353.4	2265.76	1910	42.1501	40.0976	51.8404	53.3118	56.9967	57.7095	31.4875	36.0496	49.0512	47.079	55.891	49.0889	chr2L	13378895	13382391	1	beta'Cop	3084	gene	.	.
FBgn0032515	3141.68	5196.72	2823.7	3675.71	3848.68	4377.01	2805.69	5714.55	3839.37	4189.35	3117.45	3357.75	122.28	128.01	105.629	116.52	147.425	151.243	89.526	107.092	130.902	119.713	109.848	123.271	chr2L	13382646	13385674	1	loqs	2159	gene	.	.
FBgn0032516	280.36	388.02	263.4	329.82	258.14	295.687	354.8	625.68	213.46	216.54	308.84	301.9	22.7187	19.8994	20.5142	21.7675	20.5868	21.2717	23.5704	24.4118	15.1522	12.8827	22.6567	23.0754	chr2L	13385845	13387299	-1	CG9293	1037	gene	.	.
FBgn0032517	119.56	298.02	188.64	276.54	215.88	203.18	120.46	291.66	220.94	231.35	237.56	242.58	1.68346	2.65572	2.55284	3.17132	2.99154	2.53981	1.39052	1.97731	2.72512	2.39159	3.02822	3.22174	chr2L	13387634	13393962	1	CG7099	5968	gene	.	.
FBgn0032518	3380.1	5610.42	2416.83	2934.03	3326.81	3383.4	4774.39	7773.53	2796.15	3070.21	2860.75	2801.95	348.085	365.654	239.208	246.085	337.171	309.323	403.079	385.438	252.237	232.126	266.705	272.166	chr2L	13394121	13395115	-1	RpL24	816	gene	.	.
FBgn0032519	0	0.24	1	0	0	2	3.82	0.64	0	1	0	1	0	0.0154524	0.0977774	0	0	0.180634	0.3186	0.0313492	0	0.0746906	0	0.0959587	chr2L	13395358	13396184	-1	CG16957	826	gene	.	.
FBgn0032520	0.133333	0	0	0	0.54	0	0.4	0.133333	0.133333	0.133333	0.42	0	0.00506752	0	0	0	0.0201984	0	0.0124633	0.00243992	0.00443904	0.00372045	0.0144512	0	chr2L	13396390	13398664	-1	CG10859	2211	gene	.	.
FBgn0032521	0	1.42	0.84	1.84	1.84	1.84	9.84	19.765	1.26	1.4	2.32	2.424	0	0.0239362	0.021503	0.0399143	0.0482314	0.0435079	0.214861	0.253468	0.0293975	0.0273763	0.0559411	0.0608972	chr2L	13398987	13411152	1	CG7110	3155	gene	.	.
FBgn0003983	0	0	0	0	0	0.293333	4.6	0.3	1	0.313333	0	0	0	0	0	0	0	0.0479895	0.694953	0.0266184	0.161426	0.0423924	0	0	chr2L	13411175	13411631	-1	Vm34Ca	456	gene	.	.
FBgn0032522	0.84	2.52	0.42	2.94	2.52	1.68	2.08	5.66	0.84	3.32	1.26	1.68	0.0587735	0.111589	0.0282439	0.167539	0.173528	0.104356	0.119312	0.190678	0.0514844	0.170546	0.0798124	0.110874	chr2L	13412517	13413718	1	CG16848	1201	gene	.	.
FBgn0032523	0	0	0	0	2	0	2	0	0	1	0	0	0	0	0	0	0.274755	0	0.228874	0	0	0.102482	0	0	chr2L	13413859	13414516	-1	CG16956	602	gene	.	.
FBgn0026760	41.41	44.11	52.62	48.97	36.55	26.26	43.46	89.03	70.15	55.49	45.88	56.4533	0.8299	0.559471	1.01355	0.799311	0.720898	0.467218	0.714048	0.859088	1.23152	0.816462	0.832418	1.06716	chr2L	13435635	13440955	1	Tehao	4193	gene	.	.
FBgn0032524	1137.5	1786.53	797.52	1206.72	1140.58	1377.14	980.04	1972.02	1015.08	1110.18	772.628	894.98	71.1739	70.7458	47.9605	61.4952	70.2362	76.4983	50.2725	59.4103	55.637	50.9992	43.766	52.8204	chr2L	13444095	13445649	-1	CG9267	1343	gene	.	.
FBgn0032525	23.2467	24.9333	29.33	16.5967	27.84	22.9367	13.35	28.3133	24.2667	31.5133	12.7833	21.6667	0.996159	0.676189	1.20796	0.579234	1.17409	0.872574	0.468993	0.584171	0.910902	0.991432	0.495917	0.875747	chr2L	13447536	13449497	-1	Hsp60D	1961	gene	.	.
FBgn0032526	3.56	11.22	5.32	14.56	9.68	11.16	11.12	11.16	16.92	12.78	8.06	7.2	0.644729	1.286	0.926002	2.1476	1.72532	1.7943	1.65101	0.973134	2.68424	1.69926	1.32148	1.22993	chr2L	13457634	13460145	1	CG16849	464	gene	.	.
FBgn0051846	1344.64	1621.3	1418.29	1458.78	956.538	784.575	1768.93	2854.68	1538.65	2164.81	1195.02	1289.72	54.4807	41.5738	55.2301	48.1383	38.1421	28.2212	58.7578	55.6898	54.6097	64.3958	43.8339	49.2891	chr2L	13461779	13485098	1	CG31846	2074	gene	.	.
FBgn0032527	51.24	72.485	83.9467	53.5	43.8	65.72	18.32	77.364	102.62	110.007	29	20.54	3.42819	3.06919	5.39799	2.91524	2.884	3.90353	1.00484	2.49216	6.01425	5.4035	1.75651	1.29621	chr2L	13475220	13477022	1	CG16850	1256	gene	.	.
FBgn0051847	1086.09	1554.87	1006.1	1150.42	757.973	717.19	1395.86	2247.5	1267.76	1668.36	795.2	981.555	25.17	22.8051	22.4095	21.714	17.2877	14.7556	26.5201	25.0783	25.7364	28.3863	16.6837	21.4561	chr2L	13496083	13500427	1	CG31847	3626	gene	.	.
FBgn0023407	607.972	1279.33	1756.78	1636.56	866.699	1063.83	731.586	1455.67	1733.55	1981.82	1494.41	1088.78	8.59654	11.4483	23.8743	18.8467	12.0607	13.3541	8.48052	9.91024	21.4719	20.5733	19.1297	14.5211	chr2L	13502654	13549323	-1	B4	5943	gene	.	.
FBgn0053640	0	5	1.84	6.46	0.16	0.6	0	4.434	1.82	0	2.004	2.2	0	0.513341	0.286884	0.853519	0.0255448	0.0864114	0	0.346332	0.258631	0	0.294314	0.336633	chr2L	13527839	13528537	1	CG33640	518	gene	.	.
FBgn0053641	2.44	1	4.3	7	0	0	1.82	4	0	1.9	1.96	0.94	0.283594	0.0735575	0.48034	0.662629	0	0	0.173419	0.223845	0	0.162129	0.206234	0.103051	chr2L	13529040	13529821	1	CG33641	723	gene	.	.
FBgn0053642	1.02	2	1.94	0	3	1.28	7.16	15.44	3	1.74	1.94	0.48	0.121751	0.151085	0.22256	0	0.35242	0.13564	0.700653	0.887362	0.313681	0.152483	0.209639	0.0540422	chr2L	13529973	13530736	1	CG33642	704	gene	.	.
FBgn0053643	1.18	0.74	4.38	4.06	6	3.84	4.36	5.08	2.9	1.08	0.52	0.98	0.183966	0.0730144	0.656302	0.515523	0.920606	0.531486	0.557263	0.38133	0.396049	0.123618	0.0733934	0.144113	chr2L	13531072	13531662	1	CG33643	539	gene	.	.
FBgn0053644	5	4.68	0.4	8.06	3.36	5.36	5	5.16	4	5.86	1	5	0.877162	0.519608	0.0674439	1.15162	0.580117	0.834793	0.719113	0.435853	0.614701	0.754759	0.158821	0.827368	chr2L	13532083	13532636	1	CG33644	479	gene	.	.
FBgn0053645	17.14	10.2	9.3	14.22	8.86	12.54	22.28	13.38	16.66	20.28	12.72	16.78	2.71757	1.0235	1.41718	1.83626	1.38251	1.76511	2.89602	1.02143	2.31387	2.36069	1.8258	2.50946	chr2L	13532870	13533454	1	CG33645	530	gene	.	.
FBgn0028943	7.68	4	0	2.32	0	4.82	12	7.78	3.82	4.3	4	5.52	1.31977	0.435027	0	0.324705	0	0.735339	1.69058	0.64372	0.575034	0.542507	0.622291	0.894735	chr2L	13535293	13535782	-1	CG15638	489	gene	.	.
FBgn0028942	3.7	2	4.02	5.9	6.78	1	6.98	6.46	3.78667	1	2.08	5.76	0.371025	0.126926	0.387436	0.481857	0.66911	0.0890237	0.573818	0.3119	0.332623	0.0736211	0.188826	0.544807	chr2L	13540749	13541647	1	CG16852	838	gene	.	.
FBgn0032530	0	0.56	3.88	1	0.38	0	3.38	2	0.34	0.86	0.66	1.78	0	0.0733546	0.771834	0.168572	0.077405	0	0.573526	0.199311	0.0616442	0.130683	0.123669	0.347503	chr2L	13541673	13542576	-1	CG9263	406	gene	.	.
FBgn0028941	1	1	2	1	8.8	1	1	6.8	4	3.84	2.74	2	0.0853985	0.0540468	0.164155	0.0695529	0.739604	0.0758149	0.0700112	0.279602	0.299229	0.240759	0.211835	0.161101	chr2L	13542266	13543560	1	CG16853	984	gene	.	.
FBgn0259984	1382.22	2549.66	1349.38	1639.61	1375.1	1433.37	1795.03	2938.08	1762.78	2155.6	1420.91	1560.77	20.4816	23.9105	19.2174	19.7875	20.0533	18.8559	21.806	20.9619	22.8812	23.4506	19.0612	21.8145	chr2L	13550139	13638238	1	kuz	5671	gene	.	.
FBgn0028513	21	31.59	13.32	24.75	14.75	15.68	20.32	26.65	10.6567	19.7317	10.66	20.96	1.04728	0.997046	0.638444	1.00528	0.723942	0.694218	0.830781	0.639917	0.465544	0.722454	0.481282	0.985952	chr2L	13595501	13597186	-1	CG9254	1685	gene	.	.
FBgn0028546	589.16	771.1	429.94	621.52	588.6	530.26	763.96	1262.63	395.02	520.26	517.06	498.12	46.4431	38.4697	32.5738	39.9033	45.6641	37.1092	49.3715	47.9233	27.2773	30.1099	36.9	37.0375	chr2L	13639517	13641272	-1	ics	1066	gene	.	.
FBgn0028527	3.476	5.9	0.338333	0.698333	0.205	5.93733	1.105	2.4	4.345	9.125	1.105	1.585	0.125095	0.134379	0.0117024	0.0204685	0.0072607	0.189694	0.0326015	0.0415863	0.136975	0.241097	0.0360013	0.053803	chr2L	13665526	13670854	1	CG18507	2335	gene	.	.
FBgn0051814	1318.81	2248.99	1757.64	1988.52	1860.21	2384.12	1818.43	2813.67	2186.46	2341.74	1778.19	1632.07	28.83	31.115	36.9289	35.4044	40.0212	46.2695	32.5893	29.6152	41.8694	37.5838	35.1914	33.6527	chr2L	13676858	13717310	-1	CG31814	3844	gene	.	.
FBgn0028848	0.6	0.98	0.36	0.02	2	0.94	5.08	1	1.04	4.96	0.32	1.08	0.0216671	0.0223973	0.0124947	0.000588226	0.0710796	0.0301357	0.150394	0.0173872	0.0328985	0.131502	0.0104616	0.0367868	chr2L	13708213	13710592	1	CG7311	2327	gene	.	.
FBgn0028847	0	0	1.9	0	0	0	0	0	0	0	0	0	0	0	0.112667	0	0	0	0	0	0	0	0	0	chr2L	13722168	13723642	-1	CG9014	1362	gene	.	.
FBgn0051813	0	0	0	0	0	0	0	0	0	0	0	0	0	0	0	0	0	0	0	0	0	0	0	0	chr2L	13736138	13736793	1	CG31813	655	gene	.	.
FBgn0028541	2620.19	4149.36	2804.86	3753.76	3100.94	3785.68	2664.09	5399.66	2852.77	3594.22	3086.64	2976.84	83.8462	84.0334	86.265	97.8323	97.6585	107.547	69.8903	83.1951	79.9672	84.4415	89.4199	89.8515	chr2L	13771085	13774310	1	TM9SF4	2626	gene	.	.
FBgn0028540	191.867	255.11	206.16	263.033	175.193	237.075	245.64	454.397	228.66	251.845	219.625	200.036	7.46779	6.28406	7.71205	8.33813	6.71083	8.19186	7.83807	8.51547	7.79609	7.19659	7.73877	7.34378	chr2L	13774338	13780163	-1	CG9008	2159	gene	.	.
FBgn0051845	0.54	3.26	6.269	3.57167	2	8.33167	3.344	7.73833	3.645	2.25667	5.05167	1.17467	0.0554735	0.211948	0.618961	0.298833	0.202203	0.75985	0.281628	0.382755	0.328007	0.1702	0.469812	0.113822	chr2L	13777193	13778125	1	CG31845	818	gene	.	.
FBgn0024846	900.46	1373.36	958.97	1166.74	1013.94	1278.05	1005.5	1975.86	916.1	1127.32	1124.2	980.34	42.4384	40.9636	43.4382	44.7851	47.0297	53.4744	38.8502	44.8364	37.8208	39.0069	47.9662	43.5803	chr2L	13780693	13782611	1	p38b	1783	gene	.	.
FBgn0028932	74.58	91.26	50.52	61.16	63.88	57.48	68.32	166.9	75.3067	58.64	65.49	82.86	7.40794	5.73688	4.82293	4.94775	6.24462	5.06869	5.5634	7.98201	6.55243	4.27631	5.88908	7.76317	chr2L	13782577	13783457	-1	CG16890	846	gene	.	.
FBgn0028539	606.92	1062.97	806.56	960.4	813.4	888.23	547.5	939.94	955.22	1240.71	948.53	918.46	9.7684	10.8276	12.4767	12.5895	12.8843	12.6917	7.22426	7.28405	13.4676	14.661	13.821	13.9435	chr2L	13784087	13790562	1	CG31731	5221	gene	.	.
FBgn0028931	96.22	184.66	119.46	100.26	103.66	134.12	110.6	197.04	127.9	106.42	85.64	82.7	3.61771	4.39401	4.31681	3.07016	3.83571	4.47678	3.4091	3.567	4.21243	2.93759	2.91502	2.93287	chr2L	13790961	13793264	1	CG16863	2235	gene	.	.
FBgn0028538	567.273	1323.84	1271.17	1272.52	1239.78	1298.25	721.011	1373.01	1408.97	1724.91	1509.36	1071.46	8.21599	12.1345	17.6947	15.0105	17.6717	16.6929	8.56105	9.57461	17.8757	18.3415	19.7905	14.6373	chr2L	13793545	13799681	1	sec71	5802	gene	.	.
FBgn0027844	2.06	5.44	2.9	2.12	7.5	6.3	1.64	18.86	2.12	3.46	6.08	3.9	0.509136	0.850913	0.68887	0.426744	1.82429	1.38233	0.332298	2.24434	0.458983	0.627832	1.3604	0.90918	chr2L	13803625	13809997	1	CAH1	340	gene	.	.
FBgn0028658	52.16	102.98	81.14	94.34	73.88	63.56	39.28	120.32	70.76	164.52	73.28	74.62	2.32773	2.90849	3.48019	3.42891	3.2448	2.51816	1.43709	2.58532	2.76616	5.39032	2.96059	3.14101	chr2L	13808358	13811472	-1	adat	1883	gene	.	.
FBgn0028919	126.54	212.86	116.2	135.16	126.42	117.08	141.18	298.72	121.14	138.8	133.82	114.94	11.5707	12.3181	10.212	10.0657	11.3766	9.50423	10.5833	13.1515	9.70312	9.31794	11.0777	9.91334	chr2L	13811524	13812686	1	CG16865	919	gene	.	.
FBgn0032533	12.96	37.6	17.02	15.1	20.4	20.76	11.22	32.92	20.24	25.66	18.18	12.76	2.03943	3.74466	2.57417	1.93529	3.15937	2.90025	1.44749	2.49428	2.79003	2.96457	2.58997	1.89397	chr2L	13812700	13813234	-1	CG16888	534	gene	.	.
FBgn0001965	966.697	2144.1	1467.8	1683.09	1384.11	1664.64	1021.49	1833.29	1776.4	2217.75	1653.62	1427.28	14.4236	20.2464	21.0485	20.4529	20.3245	22.0499	12.4949	13.1702	23.2176	24.2938	22.3365	20.0869	chr2L	13813826	13819826	1	Sos	5632	gene	.	.
FBgn0000153	2.86	7.54	4.46	0	2	0.73	0	1.26	6.9	0.5	2.4	0.48	0.114553	0.191131	0.171691	0	0.0788381	0.0259577	0	0.0242992	0.242093	0.0147032	0.0870259	0.0181343	chr2L	13821201	13823894	1	b	2098	gene	.	.
FBgn0004406	71.12	167.44	76.46	120.8	104.827	124.56	40.6333	135.253	144.013	161.453	89.44	90.5933	1.61393	2.40476	1.66763	2.23267	2.34115	2.50943	0.755947	1.47782	2.86278	2.68992	1.83747	1.93913	chr2L	13823978	13827793	-1	tam	3703	gene	.	.
FBgn0001961	626.6	1847.67	1065.01	1131.31	1171.06	1144.52	904.967	1890.77	1048.52	1258.36	931.745	928.7	31.1381	58.1093	50.8663	45.7877	57.2726	50.4928	36.8682	45.2399	45.6426	45.91	41.9176	43.5308	chr2L	13827930	13829739	-1	Sop2	1691	gene	.	.
FBgn0015271	52.01	106.93	46.58	48.7	66.21	84.25	54.07	137.94	93.92	70.94	34.83	51.65	2.58763	3.36694	2.22735	1.97338	3.24194	3.72126	2.20541	3.30436	4.09324	2.59124	1.5688	2.42385	chr2L	13829689	13831576	1	Orc5	1689	gene	.	.
FBgn0004407	0	0	0	0	0	0	0	0	0	0	0	0	0	0	0	0	0	0	0	0	0	0	0	0	chr2L	13831478	13833167	-1	DNApol-gamma35	0	gene	.	.
FBgn0064115	0	0	0	0	0	0	0	0	0	0	0	0	0	0	0	0	0	0	0	0	0	0	0	0	chr2L	13831478	13833167	-1	CG33649	0	gene	.	.
FBgn0026373	251.64	447.88	217.56	274.3	281.24	305.14	301.7	573.18	242.32	298.52	221.12	213.68	23.2117	26.1462	19.2876	20.6071	25.5311	24.9879	22.815	25.4565	19.5799	20.2163	18.4651	18.5913	chr2L	13833337	13834306	1	RpII33	911	gene	.	.
FBgn0260407	212.04	402.6	178.8	241.54	211.76	234.72	373.2	564.84	121.48	192.94	196.42	199.08	28.832	34.6458	23.3667	26.7492	28.3379	28.3342	41.6022	36.9797	14.4696	19.261	24.1791	25.5331	chr2L	13834248	13835038	-1	mRpS23	618	gene	.	.
FBgn0028509	746.323	1135.08	1207.34	1210.59	890.478	1010.07	602.108	1405.63	1299.76	1620	1050.5	1000.96	11.7268	11.2875	18.233	15.4923	13.7703	14.0899	7.75614	10.6342	17.89	18.6883	14.9433	14.835	chr2L	13835565	13898715	1	cenG1A	5348	gene	.	.
FBgn0053307	0	2.08	3	3.02	0	1.1	2.82	7.46	1	3.1	1.74	1	0	0.190067	0.41631	0.355136	0	0.141	0.333802	0.518611	0.126478	0.328613	0.227441	0.136189	chr2L	13840800	13841509	-1	CG33307	582	gene	.	.
FBgn0053306	3.94	0	2.62	3	3	1	2.72	66.68	3.34	3	1	0	0.409254	0	0.26156	0.253795	0.306679	0.0922149	0.231624	3.33483	0.303905	0.22878	0.094036	0	chr2L	13842879	13843742	-1	CG33306	809	gene	.	.
FBgn0028920	0	0.44	3	0	0	0.72	1	3	4	0	0	1	0	0.028261	0.292624	0	0	0.0648712	0.0832017	0.146594	0.355606	0	0	0.0957269	chr2L	13844414	13845305	-1	CG8997	828	gene	.	.
FBgn0028534	0	0	1	0	0	0	0	2	1.74	0	0.48	1	0	0	0.0875966	0	0	0	0	0.0877658	0.138918	0	0.0396053	0.0859673	chr2L	13846755	13847800	1	CG7916	922	gene	.	.
FBgn0028533	0	0	0	0.4	0	0	0.4	2.04	3.4	0.44	0	3.72	0	0	0	0.0253482	0	0	0.0255152	0.0764245	0.231737	0.0251348	0	0.273013	chr2L	13847941	13849165	1	CG7953	1080	gene	.	.
FBgn0028532	2	0	0	0.46	0	0	0	8	0	0	0	1.58	0.196566	0	0	0.0368216	0	0	0	0.378573	0	0	0	0.146472	chr2L	13849410	13850327	1	CG7968	855	gene	.	.
FBgn0019890	4636.1	8573.06	5886.92	7158.04	6249.81	7688.98	4050.32	7375.06	6973.94	9514.63	6551.06	6366.65	87.8228	102.78	107.18	110.437	116.516	129.308	62.9014	67.2667	115.725	132.326	112.347	113.758	chr2L	13899351	13904659	-1	Smg5	4436	gene	.	.
FBgn0012037	0.096	1.24667	0.68	0.105	0	0.296	3.021	28.4	6.56	0	0.827333	0	0.00389338	0.0319982	0.0265056	0.00346825	0	0.0106574	0.100444	0.554568	0.233052	0	0.0303762	0	chr2L	13905643	13909172	1	Ance	2072	gene	.	.
FBgn0032535	0	0	0	0	0	0.42	0	0	0	0	0	0	0	0	0	0	0	0.0170287	0	0	0	0	0	0	chr2L	13909638	13911640	1	Ance-2	1840	gene	.	.
FBgn0025115	0	0	0	0	0	0	0	0	0	0	0	0	0	0	0	0	0	0	0	0	0	0	0	0	chr2L	13912199	13912563	1	Acyp	364	gene	.	.
FBgn0032536	0.42	0.095	0.48	0.475	0.285	0.052	0.443333	0.06	0.052	0.495	0.512	0.652	0.0117488	0.00168186	0.012905	0.0108219	0.00784615	0.00129138	0.010167	0.000808123	0.00127422	0.010166	0.0129662	0.0172033	chr2L	13914723	13955757	1	Ance-3	3004	gene	.	.
FBgn0028938	4.52	9.33	4.54667	3.54667	5.74	3.35667	2.36667	7.00667	2.42	3.45	3.33	1.84	0.155157	0.202692	0.150003	0.0991561	0.193915	0.102293	0.0666022	0.115805	0.0727685	0.0869468	0.103485	0.0595759	chr2L	13920690	13923550	-1	CG16886	2448	gene	.	.
FBgn0032538	1.24667	0.503333	0.62	0	8.62	0.366667	0.686667	5.041	4.54	2.02333	0.052	1.23	0.0778307	0.0198873	0.0372019	0	0.529631	0.0203224	0.035145	0.15153	0.248285	0.0927403	0.00293901	0.072431	chr2L	13932545	13934691	-1	CG16885	1346	gene	.	.
FBgn0028544	0	0	0	0	14.86	0	0.02	1	9.72	0.01	0	2.22	0	0	0	0	0.869122	0	0.000974413	0.0286139	0.506007	0.000436311	0	0.124442	chr2L	13944754	13947474	-1	CG16884	1414	gene	.	.
FBgn0261514	0.943333	2.86667	3.63667	1.96	3.08333	6.38	1.69	0.74	3.6	1.54	2.88333	1.83	0.0373564	0.0718451	0.138413	0.0632151	0.120167	0.224298	0.0548661	0.0141095	0.124881	0.0447735	0.103369	0.068355	chr2L	13957893	13962981	1	nimA	2122	gene	.	.
FBgn0027929	8	30	17.6	22.4	19.6	26	14	28.8	14.4	22.4	16.54	11.2	0.573109	1.36016	1.21181	1.30695	1.38188	1.65358	0.822229	0.993392	0.903657	1.17814	1.0727	0.756806	chr2L	13963544	13965088	1	nimB1	1173	gene	.	.
FBgn0028543	0	1	5	0	0	0	1	0	0	0	3	0	0	0.0389898	0.296056	0	0	0	0.0505066	0	0	0	0.167321	0	chr2L	13965010	13967022	-1	nimB2	1364	gene	.	.
FBgn0054003	0	0	0	0	0	0	0	0	0	0	0	0	0	0	0	0	0	0	0	0	0	0	0	0	chr2L	13967462	13967966	-1	nimB3	449	gene	.	.
FBgn0028542	0.4	0	0.42	0.42	0	0.42	0	0.42	0	0	0	0	0.0227421	0	0.0229506	0.0194485	0	0.0211994	0	0.0114974	0	0	0	0	chr2L	13968278	13969973	-1	nimB4	1478	gene	.	.
FBgn0028936	0	0.66	0	0	0	0	0	0	0	0	0	0	0	0.0283982	0	0	0	0	0	0	0	0	0	0	chr2L	13970527	13972173	1	nimB5	1236	gene	.	.
FBgn0028430	0	0	0	0	0	0	0	0	0.2	0	0	0	0	0	0	0	0	0	0	0	0.0247015	0	0	0	chr2L	13972092	13972947	-1	He	596	gene	.	.
FBgn0259896	0	0	0	0	0	0	0.34	2	0.3	0.473333	0	0	0	0	0	0	0	0	0.0114706	0.0396279	0.0108145	0.0143007	0	0	chr2L	13974115	13976753	-1	nimC1	2042	gene	.	.
FBgn0028940	7.96	6.36	0	1	5.92	0.4	1	19.74	2	9.02	0.4	2	0.376843	0.190557	0	0.0385578	0.275826	0.0168117	0.0388118	0.449961	0.0829413	0.313512	0.0171437	0.0893092	chr2L	13977301	13979573	1	Cyp28a5	1775	gene	.	.
FBgn0028939	0	0	0	1	0	0.4	0	2	0.4	0.4	1.44	0	0	0	0	0.0302966	0	0.0132097	0	0.0358212	0.0130342	0.0109242	0.0484941	0	chr2L	13980144	13982952	1	nimC2	2259	gene	.	.
FBgn0003255	74.5467	172.937	62.9933	80.522	91.7817	74.241	157.171	220.029	172.584	106.157	118.479	128.088	1.16437	1.70951	0.94565	1.02434	1.41086	1.02946	2.01257	1.65472	2.36134	1.21734	1.67533	1.88709	chr2L	13982724	14001252	-1	rk	5380	gene	.	.
FBgn0053681	0.94	1	0.04	0	1	1	0	2.12	2.04	1.04	0	0.28	0.0714197	0.0480851	0.00292094	0	0.074775	0.0674519	0	0.0775545	0.135773	0.0580129	0	0.0200663	chr2L	14004769	14013832	1	CG33681	1106	gene	.	.
FBgn0028909	0	0.06	0.175	0.495	0	0.166667	0.105	0.166667	0	0.166667	0.166667	0	0	0.0437113	0.193613	0.46408	0	0.170324	0.0990898	0.0923745	0	0.140855	0.173688	0	chr2L	14010563	14010636	-1	tRNA:Q:34E	73	gene	.	.
FBgn0027348	0	0	0	0	1.125	0	0	0	0.685	0.42	0	0.525	0	0	0	0	0.0510361	0	0	0	0.0276594	0.0142138	0	0.0228264	chr2L	14013746	14019328	1	bgm	1823	gene	.	.
FBgn0001967	0	0	0	0	0	0	0	0	0	0	0	0	0	0	0	0	0	0	0	0	0	0	0	0	chr2L	14018732	14020208	-1	nimC3	880	gene	.	.
FBgn0028519	0	0	0	0	1	0	0	0	0	0	0	0	0	0	0	0	0.0375402	0	0	0	0	0	0	0	chr2L	14027008	14029372	1	CG4500	2203	gene	.	.
FBgn0028872	1	0	0	0	1	0.96	0	6.3	0	0.88	0	0	0.0509286	0	0	0	0.0501219	0.0434047	0	0.154484	0	0.0329037	0	0	chr2L	14029644	14031534	-1	CG18095	1650	gene	.	.
FBgn0028873	67.91	79.205	63.97	55.696	50.678	56.2867	62.348	100.793	93.496	90.218	43.88	49.466	7.88208	5.81808	7.13602	5.26497	5.78885	5.79985	5.93262	5.63274	9.50591	7.68778	4.61074	5.41543	chr2L	14039841	14043164	-1	CG31771	724	gene	.	.
FBgn0028875	1467.8	2032.75	1394.72	1354.73	1088.3	999.678	1595.02	2619.5	1815.55	2190.15	1113.3	1187.02	29.4795	25.838	26.9224	22.1601	21.5114	17.8245	26.2625	25.3311	31.9415	32.2944	20.2424	22.4869	chr2L	14040169	14089437	1	nAcRalpha-34E	4184	gene	.	.
FBgn0260011	3	19.74	4.26	15.14	3.004	9.02	2.42	8.72	0.444	21.72	9.24	11.46	0.196797	0.819527	0.268583	0.808886	0.193938	0.525299	0.130145	0.275419	0.0255137	1.04606	0.548739	0.709088	chr2L	14047582	14048863	1	nimC4	1281	gene	.	.
FBgn0028904	0	1	0	3	0	0	0	3	0	0	0	1.98	0	0.0283638	0	0.109504	0	0	0	0.0647361	0	0	0	0.0837005	chr2L	14104652	14106684	1	CG16879	1875	gene	.	.
FBgn0028526	0	0	0	0	0	0	0	0	4.88	0	0	0.94	0	0	0	0	0	0	0	0	0.30035	0	0	0.0622961	chr2L	14108055	14109304	-1	CG15293	1196	gene	.	.
FBgn0051769	0	1	0	1	2.98	0	0	2	2	0	0	0	0	0.0488806	0	0.0629045	0.226516	0	0	0.0743751	0.135313	0	0	0	chr2L	14109595	14110739	-1	CG31769	1088	gene	.	.
FBgn0028906	107.445	194.237	195.53	146.756	65.7707	101.405	66.8167	250.544	118.755	191.694	42.4947	27.425	4.71974	5.39985	8.25498	5.2504	2.84334	3.95453	2.4062	5.29902	4.56959	6.18216	1.6899	1.13631	chr2L	14156324	14159075	1	CG17341	1913	gene	.	.
FBgn0028905	7.33833	8.097	7.20267	5	5.75	7.488	3.10833	5.695	6.684	9.299	6.343	4.85033	0.0954428	0.0666484	0.0900351	0.052964	0.0736003	0.0864601	0.0331429	0.0356632	0.0761511	0.0887938	0.0746857	0.0595026	chr2L	14161233	14180681	-1	CG32972	6461	gene	.	.
FBgn0016930	1044.63	1595.4	916.633	1316.8	975.754	941.752	1092.4	1871.07	1227.62	1142.9	1053.81	1231.79	18.5078	17.8888	15.6085	19.001	17.0137	14.8127	15.8669	15.9611	19.0524	14.8662	16.9026	20.5848	chr2L	14184476	14234108	-1	smi35A	4743	gene	.	.
FBgn0261563	2.796	6.847	3.85033	3.49433	2.689	3.69333	1.121	6.92933	1.83733	1.584	2.97333	3.62367	0.0185485	0.028747	0.0245495	0.01888	0.0175561	0.0217518	0.0060967	0.0221332	0.0106771	0.00771485	0.0178572	0.0226746	chr2L	14263520	14328262	1	wb	12667	gene	.	.
FBgn0052971	1	6	0	1	0.22	0.22	1	0.4	0.4	0.016	0.62	0.4	0.0893959	0.33946	0	0.0728086	0.0193556	0.01746	0.0732883	0.017217	0.0313236	0.00105012	0.0501772	0.0337285	chr2L	14274793	14278002	1	CG32971	940	gene	.	.
FBgn0261529	2	1.6	2	2.8	1.2	1.2	2	3.22	2.4	3.2	1.6	2	0.0347025	0.01757	0.0333529	0.0395689	0.0204917	0.0184849	0.0284497	0.026901	0.0364784	0.0407644	0.0251332	0.0327326	chr2L	14328427	14333867	1	ms(2)34Fe	4843	gene	.	.
FBgn0028916	2906.69	5199.2	5370.23	6450.4	4767.76	5537.56	3708.17	7887.28	4429.68	5520.3	5501.2	4587.28	70.4515	79.7532	125.1	127.334	113.729	119.156	73.6832	92.0449	94.0498	98.2324	120.711	104.873	chr2L	14334158	14345802	1	CG33090	3467	gene	.	.
FBgn0028531	7.35667	18.4473	6.604	10.22	12.8067	7.24	6.51	18.434	14.606	20.22	22.24	19.38	0.335612	0.53261	0.289558	0.379727	0.574987	0.293223	0.243475	0.404908	0.583688	0.677232	0.918518	0.833928	chr2L	14338238	14340080	1	CG15286	1842	gene	.	.
FBgn0028917	1	0	2.18	0	1.94	0.5	4.58	2	0	4	3.58	5	0.116549	0	0.244197	0	0.222525	0.051735	0.437616	0.112233	0	0.342272	0.377738	0.549666	chr2L	14345933	14346654	-1	CG18125	721	gene	.	.
FBgn0028530	164.92	276.02	178.94	208.68	210.4	264.16	207.06	380.24	166.46	216.26	196.88	201.7	9.4212	9.97914	9.82456	9.70909	11.8289	13.3969	9.6972	10.4585	8.32984	9.07005	10.182	10.8682	chr2L	14347230	14348818	-1	mTTF	1471	gene	.	.
FBgn0261534	0.62	0	0.86	0	1	0	0.22	2.00667	4.21	0.62	0	0.22	0.0794206	0	0.10588	0	0.126069	0	0.0231037	0.123765	0.472408	0.0583088	0	0.0265817	chr2L	14349112	14351510	-1	l(2)34Fc	656	gene	.	.
FBgn0261535	106.58	161.7	140.4	176.6	177.02	149.32	121.36	279.18	79.76	169.98	192.76	155.94	3.86041	3.7067	4.88762	5.20971	6.31024	4.80153	3.60371	4.86881	2.53068	4.52018	6.32079	5.32763	chr2L	14352592	14355080	-1	l(2)34Fd	2320	gene	.	.
FBgn0015791	2951.92	5138.95	2647.48	3094.76	2945.36	3195.54	2742.55	6321.51	2652.46	3205.48	2577.92	2713.99	165.591	182.443	142.738	141.392	162.607	159.141	126.126	170.74	130.34	132.016	130.918	143.602	chr2L	14355145	14358400	1	Rab14	1498	gene	.	.
FBgn0001970	158.3	368.02	186.04	219.88	230.56	224.96	153.02	341.7	175.14	285.6	191.04	166.84	5.97319	8.78854	6.7469	6.75734	8.562	7.53589	4.73359	6.20799	5.78901	7.91196	6.526	5.93806	chr2L	14359216	14361443	1	Pgant35A	2227	gene	.	.
FBgn0015546	191.28	363.26	181.74	296.5	203.18	295.26	125.14	258.4	256.14	417.48	237.18	218.86	4.95642	5.95712	4.52608	6.25732	5.18138	6.79215	2.65835	3.22383	5.81393	7.94209	5.56383	5.34914	chr2L	14362066	14365568	1	spel1	3243	gene	.	.
FBgn0020258	0	2	0	0	0	0	0.4	0	0	0	0	0	0	0.0431148	0	0	0	0	0.01117	0	0	0	0	0	chr2L	14378216	14381170	-1	ppk	2467	gene	.	.
FBgn0004858	446.699	815.173	443.025	510.706	432.626	499.72	677.608	1090.5	530.201	482.78	423.8	460.627	8.93527	10.3196	8.51715	8.3201	8.51671	8.87408	11.1119	10.5027	9.29025	7.08994	7.67451	8.69083	chr2L	14387120	14409547	-1	elB	4201	gene	.	.
FBgn0032546	0	0	0	0	0	0	1	0.4	1	1	0	1	0	0	0	0	0	0	0.16096	0.0378131	0.171987	0.144146	0	0.185191	chr2L	14416833	14417318	-1	pburs	428	gene	.	.
FBgn0028871	0	0	1	0	0	0	2	0	0	0	0	0	0	0	0.122556	0	0	0	0.209077	0	0	0	0	0	chr2L	14424411	14425131	-1	Cpr35B	659	gene	.	.
FBgn0028844	3.26	4.58	3.37	4.91	4.31	1.87	4.66	11.41	2.72	3.35	4.28	4.13	0.426705	0.379399	0.423949	0.523428	0.555206	0.217298	0.50005	0.719079	0.31187	0.321926	0.507168	0.509893	chr2L	14450280	14450922	-1	CG15283	642	gene	.	.
FBgn0005771	399.227	845.801	414.207	442.665	481.23	538.501	526.258	843.031	613.192	501.309	519.475	508.058	11.7383	15.7388	11.705	10.6004	13.9252	14.0564	12.6853	11.9346	15.7933	10.8216	13.8275	14.0901	chr2L	14490860	14494019	1	noc	2858	gene	.	.
FBgn0028882	0	0	0	0.092	0	0.1	0	0	0.1	0	0	0.1	0	0	0	0.0862532	0	0.102194	0	0	0.100836	0	0	0.108578	chr2L	14495876	14495949	1	tRNA:P:35Bd	73	gene	.	.
FBgn0011862	0	0	0	0	0	0	0	0	0	0	0	0	0	0	0	0	0	0	0	0	0	0	0	0	chr2L	14518089	14518161	1	tRNA:G3:35Ba	72	gene	.	.
FBgn0011863	0	0	0	0	0	0	0	0	0	0	0	0	0	0	0	0	0	0	0	0	0	0	0	0	chr2L	14518305	14518377	-1	tRNA:G3:35Bb	72	gene	.	.
FBgn0011864	0	0	0	0	0	0	0	0	0	0	0	0	0	0	0	0	0	0	0	0	0	0	0	0	chr2L	14518619	14518691	-1	tRNA:G3:35Bc	72	gene	.	.
FBgn0053648	0	0	0	0	0	0	0	0	0	0	0	0	0	0	0	0	0	0	0	0	0	0	0	0	chr2L	14524924	14525625	1	CG33648	535	gene	.	.
FBgn0011865	0	0	0	0	0	0	0	0	0	0	0	0	0	0	0	0	0	0	0	0	0	0	0	0	chr2L	14530544	14530616	-1	tRNA:G3:35Bd	72	gene	.	.
FBgn0011866	0	0	0	0	0	0	0	0	0	0	0	0	0	0	0	0	0	0	0	0	0	0	0	0	chr2L	14530852	14530924	-1	tRNA:G3:35Be	72	gene	.	.
FBgn0250844	1.13333	2.6	3.21	3.13333	5.6	2.6	4.33333	6.13333	0.8	3.64	3.4	2.73333	0.0872129	0.126624	0.237411	0.196379	0.424108	0.177623	0.273377	0.227248	0.053927	0.205648	0.236864	0.198397	chr2L	14547518	14549075	-1	CG4218	1092	gene	.	.
FBgn0028913	0	0	0	0	0	0	0	0	0	0	0	0	0	0	0	0	0	0	0	0	0	0	0	0	chr2L	14563070	14563726	-1	CG3473	656	gene	.	.
FBgn0261566	0	0	0	0	0	0	0	0	0	0	0	0	0	0	0	0	0	0	0	0	0	0	0	0	chr2L	14587986	14588234	-1	CG42680	185	gene	.	.
FBgn0028912	0	0	0	0.092	0	0.1	0	0	0.1	0	0	0.1	0	0	0	0.0862532	0	0.102194	0	0	0.100836	0	0	0.108578	chr2L	14598857	14598930	1	tRNA:P:35Ba	73	gene	.	.
FBgn0028911	0	0	0	0.092	0	0.1	0	0	0.1	0	0	0.1	0	0	0	0.0862532	0	0.102194	0	0	0.100836	0	0	0.108578	chr2L	14599394	14599467	-1	tRNA:P:35Bb	73	gene	.	.
FBgn0028910	0	0	0	0.092	0	0.1	0	0	0.1	0	0	0.1	0	0	0	0.0862532	0	0.102194	0	0	0.100836	0	0	0.108578	chr2L	14599672	14599745	1	tRNA:P:35Bc	73	gene	.	.
FBgn0003016	192.116	380.562	253.642	254.913	213.781	209.615	211.11	442.45	259.495	283.906	205.096	251.994	2.57767	3.23153	3.27082	2.7856	2.82292	2.49683	2.32214	2.8583	3.04991	2.79665	2.49126	3.18913	chr2L	14599774	14689325	-1	osp	6263	gene	.	.
FBgn0000055	1.48	0	0	1	0.36	0	1	3.78	0	0	0	0	0.88834	0	0	0.488858	0.21266	0	0.492079	1.09242	0	0	0	0	chr2L	14615553	14618902	1	Adh	140	gene	.	.
FBgn0000056	0	0	0	0	0	0	0	0	0	0	0	0	0	0	0	0	0	0	0	0	0	0	0	0	chr2L	14615553	14618902	1	Adhr	0	gene	.	.
FBgn0028855	0	0.18	0.48	0.2	0.08	0.6	0.18	0.1	0.1	0.28	0.2	0.293333	0	0.0179265	0.0725969	0.025633	0.0123897	0.0838223	0.0232217	0.00757679	0.0137847	0.0323491	0.0284926	0.0435396	chr2L	14712663	14713267	1	CG15282	534	gene	.	.
FBgn0085194	4.75833	13.1567	9.44333	8.30667	7.72167	5.845	3.90667	12.884	8.26033	12.9423	6.576	7.217	1.32402	2.31688	2.52544	1.88248	2.11454	1.44387	0.891173	1.72612	2.0134	2.64394	1.65652	1.89415	chr2L	14713827	14714219	1	CG34165	302	gene	.	.
FBgn0261571	0	0.4	0	0	0.4	0	0	0	0	0	0	0	0	0.00444109	0	0	0.00690615	0	0	0	0	0	0	0	chr2L	14724656	14730001	-1	CG42685	4790	gene	.	.
FBgn0051835	0	0	0	0	0	0	0	0	0	0	0	0	0	0	0	0	0	0	0	0	0	0	0	0	chr2L	14735841	14737067	1	CG31835	1226	gene	.	.
FBgn0028537	0.710667	2.47467	0.637333	1.32	2.34667	0.586667	2.64	3.37867	2.46667	2.284	1.59	2.25067	0.0987088	0.217534	0.0850804	0.149324	0.32078	0.0723412	0.300615	0.225952	0.30012	0.232909	0.199933	0.294863	chr2L	14737095	14737766	-1	CG31775	605	gene	.	.
FBgn0260953	0	0	0	0	0	0	0	0	0	0	0	0	0	0	0	0	0	0	0	0	0	0	0	0	chr2L	14739912	14741138	1	CG42585	1226	gene	.	.
FBgn0260954	0.710667	2.47467	0.637333	1.32	2.34667	0.586667	2.64	3.37867	2.46667	2.284	1.59	2.25067	0.0987088	0.217534	0.0850804	0.149324	0.32078	0.0723412	0.300615	0.225952	0.30012	0.232909	0.199933	0.294863	chr2L	14741166	14741837	-1	CG42586	605	gene	.	.
FBgn0085195	0	0.72	0	0	0	0	1.92	4.92	2	0	0	1	0	0.0715722	0	0	0	0	0.247235	0.372081	0.275179	0	0	0.148153	chr2L	14743251	14743859	1	CG34166	535	gene	.	.
FBgn0261567	0	0	0	0	0	0	0	0	0	0	0	0	0	0	0	0	0	0	0	0	0	0	0	0	chr2L	14744433	14744817	1	CG42681	332	gene	.	.
FBgn0260955	0	0	0	0	0	0	0	0	0	0	0	0	0	0	0	0	0	0	0	0	0	0	0	0	chr2L	14744895	14745210	-1	CG42587	229	gene	.	.
FBgn0028870	0	0	0	0	0	0	0	0	0	0	0	0	0	0	0	0	0	0	0	0	0	0	0	0	chr2L	14760765	14761933	1	CG4691	1168	gene	.	.
FBgn0028838	0	0	0	0	0	0	0	0.4	0	0	0	0	0	0	0	0	0	0	0	0.0147664	0	0	0	0	chr2L	14762859	14763955	1	CSN1a	1096	gene	.	.
FBgn0028868	0	0	0	0	0	0	0	0	0	0	0	0	0	0	0	0	0	0	0	0	0	0	0	0	chr2L	14765906	14767224	1	CG4701	1318	gene	.	.
FBgn0032549	2.64	0	0	1.4	0	0	0	0	0	0	1	0	0.228235	0	0	0.0985762	0	0	0	0	0	0	0.0782666	0	chr2L	14773808	14774981	-1	CG4650	972	gene	.	.
FBgn0028867	0	0	0	0	0	0	0	0	0	0	0	0	0	0	0	0	0	0	0	0	0	0	0	0	chr2L	14781713	14783110	-1	CR15280	1213	gene	.	.
FBgn0032551	0	0	1	0	1.88	0	0.82	0	0	0	0	0	0	0	0.0766263	0	0.147512	0	0.0535964	0	0	0	0	0	chr2L	14783340	14784586	-1	CG18636	1054	gene	.	.
FBgn0028866	4.02	5.52	3.28	3.54	6.34	2.94	10.82	3.58	2	1.5	3.72	0	0.373683	0.32474	0.293038	0.268006	0.580006	0.242621	0.824559	0.160229	0.162855	0.102369	0.313053	0	chr2L	14795366	14796537	-1	CG18420	904	gene	.	.
FBgn0250834	0	0	0	0	0	0	0	0	0	0	0	1	0	0	0	0	0	0	0	0	0	0	0	0.0864361	chr2L	14802332	14803299	1	HDC02577	917	gene	.	.
FBgn0053309	0	0.4	0	0.4	0	1.2	0.4	0	0	0	0	0	0	0.0101589	0	0.0130736	0	0.0427518	0.0131597	0	0	0	0	0	chr2L	14810786	14817472	1	CG33309	2094	gene	.	.
FBgn0261568	0.01	0.01	0	0.01	0.01	0.01	0	0.02	0.02	0	0.01	0	0.00102981	0.000651741	0	0.000838726	0.00101349	0.000914238	0	0.000991668	0.00180418	0	0.000932293	0	chr2L	14842126	14843101	1	CG42682	816	gene	.	.
FBgn0028886	0	0	1.06	0	0.8	0.8	0.4	0.8	0.4	0.4	0	0.4	0	0	0.0304879	0	0.0235616	0.0212541	0.00981354	0.0115271	0.0104858	0.00878838	0	0.0112909	chr2L	14844991	14851749	-1	CG15279	2808	gene	.	.
FBgn0032553	0	0	0	0	0	0	0	0	0	0	0	1	0	0	0	0	0	0	0	0	0	0	0	0.108876	chr2L	14871177	14872022	-1	CG4480	728	gene	.	.
FBgn0032554	0.2	1.51	1.88	0.78	0.51	1.61333	0.573333	1.54	1.24	1.13333	0.58	1.28333	0.0215744	0.103087	0.194912	0.0685279	0.0541432	0.154503	0.0507029	0.0799852	0.117172	0.0897566	0.0566413	0.130577	chr2L	14875110	14876068	-1	CG15278	779	gene	.	.
FBgn0013300	0	0	0	0	0	0	0.42	0	0.01	0	0	0	0	0	0	0	0	0	0.041873	0	0.00106527	0	0	0	chr2L	14879043	14881652	-1	Mst35Ba	691	gene	.	.
FBgn0013301	0	0	0.4	0	0	0	0.4	0	0.01	0	0	0	0	0	0.0477894	0	0	0	0.0407639	0	0.00108891	0	0	0	chr2L	14882099	14883715	-1	Mst35Bb	676	gene	.	.
FBgn0259213	652.594	1395.14	1061.2	955.534	823.301	879.057	636.068	1324.95	1083.75	1372.98	804.119	638.897	13.1666	17.8143	20.5778	15.7015	16.3477	15.7453	10.5209	12.8709	19.1537	20.3373	14.6875	12.1585	chr2L	14907568	14963046	-1	CG42313	4165	gene	.	.
FBgn0028887	12.32	19.32	5.6	26.02	12.76	9.08	11.4	18.23	37	35.5	2.26	32.48	0.180708	0.179347	0.0789455	0.310841	0.184197	0.118238	0.137085	0.128746	0.475403	0.382292	0.0300104	0.449367	chr2L	14924733	14930576	1	CG3491	5729	gene	.	.
FBgn0086711	21.6467	44.0533	26.2567	31.2267	27.9267	32.68	22.14	42.7433	39.46	29.96	31.5133	23.04	0.602922	0.776549	0.702882	0.708371	0.765518	0.808084	0.505551	0.573217	0.962767	0.61265	0.794624	0.605301	chr2L	14975745	14997556	-1	mol	3017	gene	.	.
FBgn0040228	255.42	386.64	222.92	278.68	258.46	251.6	424.977	714.02	208.28	256.8	244.09	208.34	27.0662	25.9298	22.7036	24.0516	26.9545	23.6694	36.9194	36.4304	19.3336	19.9787	23.4164	20.824	chr2L	15004019	15006614	1	dyn-p25	793	gene	.	.
FBgn0028535	343.88	494.77	264.82	395.92	357.28	358.72	397.13	843.24	284.245	275.06	362.77	284.86	38.9447	35.4621	28.8247	36.5186	39.8214	36.0663	36.8716	45.9805	28.1986	22.8702	37.1938	30.4293	chr2L	15006581	15007404	-1	CG4140	742	gene	.	.
FBgn0028926	270.111	384.778	203.587	309.541	257.174	279.252	419.691	672.433	191.255	203.337	237.019	228.968	31.4813	28.3819	22.8051	29.3828	29.4988	28.8942	40.1011	37.7346	19.5262	17.3991	25.0087	25.1712	chr2L	15007817	15008538	1	NC2beta	721	gene	.	.
FBgn0028925	54.32	68.64	48.64	71.52	54.78	74.98	55.48	132.06	32.18	41.7	65.58	39.6	5.28925	4.22992	4.55199	5.67188	5.24956	6.48163	4.42882	6.19137	2.74482	2.98106	5.781	3.63705	chr2L	15008680	15009597	-1	CG4103	863	gene	.	.
FBgn0001974	223.56	307.12	186.96	284.24	198.26	283.16	189.06	391.6	184.26	196.32	173.3	214.94	10.5719	9.19149	8.49727	10.9473	9.22697	11.8876	7.32951	8.91624	7.63278	6.8159	7.41914	9.58725	chr2L	15009939	15011772	1	l(2)35Bd	1777	gene	.	.
FBgn0260446	517.241	998.541	955.128	664.881	618.327	636.425	478.677	1026.91	900.567	1039.46	686.689	714.953	15.68	19.1575	27.8283	16.4158	18.4475	17.1279	11.8963	14.9887	23.9146	23.1346	18.8456	20.4432	chr2L	15017152	15032191	1	GABA-B-R1	2772	gene	.	.
FBgn0053310	52.3	71.84	43.76	52.78	36.98	38.6733	82.9	86.9	90.84	82.6333	51.8	56.16	1.68645	1.46608	1.35619	1.38613	1.17356	1.1071	2.19151	1.34919	2.56591	1.95626	1.51216	1.70811	chr2L	15026907	15029513	1	CG33310	2606	gene	.	.
FBgn0051832	2.9	4	15.94	12.72	4	8	1.98	8.12	14.5	15.08	6.28	5.78	0.430553	0.375845	2.27452	1.53809	0.58446	1.05444	0.240997	0.580451	1.88578	1.64373	0.844085	0.809423	chr2L	15031154	15031720	-1	CG31832	566	gene	.	.
FBgn0041713	5.68	12.74	5.62	7.12	7.3	4.76	13.46	17.1	18.42	5.2	2.92	2.4	1.45964	2.07199	1.38806	1.49019	1.84623	1.08595	2.8357	2.1158	4.1465	0.981074	0.679325	0.581739	chr2L	15035469	15037842	1	yellow-c	327	gene	.	.
FBgn0001977	263.42	439.18	196.84	285.74	259.09	311.18	292.58	555.77	221.28	330.89	262.33	243.31	19.1155	20.1697	13.7285	16.8878	18.5035	20.0472	17.406	19.4184	14.0661	17.6287	17.2338	16.6539	chr2L	15036291	15038857	-1	l(2)35Bg	1158	gene	.	.
FBgn0004837	228.837	411.873	200.62	209.996	225.671	246.119	233.602	396.056	286.514	268.849	197.724	167.224	6.52516	7.43273	5.49811	4.87686	6.33296	6.23038	5.46084	5.43754	7.15657	5.62827	5.10413	4.49761	chr2L	15039494	15043335	1	Su(H)	2947	gene	.	.
FBgn0000317	6.08	24.34	5.4	13.18	18.1	22.46	6.59	31.46	11.68	0	25.78	13.48	0.0705782	0.178816	0.0602467	0.124608	0.206781	0.231463	0.0627147	0.175835	0.118769	0	0.270924	0.147596	chr2L	15044961	15057848	-1	ck	7239	gene	.	.
FBgn0053679	0	3	1	1.02	2.08	1.64	2	2.02	2.22	0	1.02	2.18	0	0.28799	0.145784	0.126009	0.310502	0.220843	0.248704	0.147526	0.294973	0	0.140066	0.311897	chr2L	15058301	15059120	1	CG33679	554	gene	.	.
FBgn0010422	1543.92	2292.84	1379.6	1896.88	1497.1	1800.64	1752.72	2933.77	1311.42	1477.74	1511.1	1543.08	82.7417	77.7666	71.06	82.795	78.9617	85.6703	77.0068	75.7018	61.5652	58.1431	73.3145	78.0022	chr2L	15058917	15060753	-1	TfIIS	1568	gene	.	.
FBgn0003970	1.32	4.22	0.4	0.8	1.8	3.58	4.8	1.4	0	0.48	0	1.69	0.0483744	0.0978755	0.0140888	0.0238779	0.0649202	0.116474	0.144211	0.024703	0	0.0129147	0	0.058418	chr2L	15061654	15074311	1	vas	2293	gene	.	.
FBgn0024183	4843.5	7517.94	6997.78	7144.14	4905.61	6015.72	5022.37	10850.1	4896.91	5302.27	5572.98	5971.81	189.925	186.57	263.728	228.159	189.314	209.418	161.454	204.851	168.205	152.646	197.837	220.876	chr2L	15064196	15070316	-1	vig	2143	gene	.	.
FBgn0053678	0	0	0	0	0	0	0	0	0	0	0	0	0	0	0	0	0	0	0	0	0	0	0	0	chr2L	15069032	15072043	1	CG33678	2686	gene	.	.
FBgn0028879	249.211	494.87	416.8	517.257	404.93	358.75	369.467	653.075	544.243	556.16	628.19	610.214	4.01183	5.0418	6.44875	6.78182	6.41536	5.12709	4.87604	5.06196	7.67471	6.57318	9.1551	9.26566	chr2L	15075643	15096915	1	CG15270	5220	gene	.	.
FBgn0028878	0.8	0	0.42	0.2	1.02	0	0.43	0.62	0.2	0.61	0	0	0.0380667	0	0.0192078	0.00775086	0.0477662	0	0.0167741	0.0142045	0.0083364	0.0213101	0	0	chr2L	15109583	15112914	1	CG15269	1766	gene	.	.
FBgn0001978	346.707	678.913	462.16	444.37	410.307	471.22	277.92	518.16	651.26	625.88	433.617	528.92	7.02206	8.70235	8.99637	7.33013	8.17856	8.47286	4.61465	5.05297	11.5545	9.30666	7.9507	10.1044	chr2L	15113480	15118070	1	stc	4149	gene	.	.
FBgn0028889	0	0	0	0	0	0	0.1	0	0	0	0	0	0	0	0	0	0	0	0.0810483	0	0	0	0	0	chr2L	15132304	15132389	-1	tRNA:L:35C	85	gene	.	.
FBgn0028888	67.71	124.343	196.3	251.03	144.897	107.27	189.43	344.38	194.713	268.17	244.04	244.16	0.978641	1.1374	2.72686	2.95502	2.06108	1.37643	2.24459	2.39657	2.46524	2.84565	3.19322	3.32862	chr2L	15162105	15178320	-1	CG4168	5814	gene	.	.
FBgn0259965	0	0	0	0	0	0	0	0	0	0	0	0	0	0	0	0	0	0	0	0	0	0	0	0	chr2L	15201611	15202092	-1	Sfp35C	371	gene	.	.
FBgn0028516	0.014	1.6	0.01	2.65	0	0.01	2	8.92	0.133333	1.76	0	0.8	0.000584136	0.0422499	0.000401013	0.0900527	0	0.000370416	0.0684121	0.179197	0.00487325	0.0539137	0	0.0314844	chr2L	15228727	15247832	-1	ZnT35C	2014	gene	.	.
FBgn0053911	0.1	0.08	0.08	0.084	0.076	0	0.04	1.04	0.32	0.21	0.25	0.05	0.00526517	0.00266577	0.00404833	0.00360211	0.00393815	0	0.00172659	0.0263649	0.014759	0.00811769	0.0119165	0.00248314	chr2L	15232210	15239085	1	CG33911	1596	gene	.	.
FBgn0028862	427.26	870.64	549.8	520.92	460.72	517.62	295.98	730.18	691.64	769.94	453.06	487.6	15.943	20.5606	19.7176	15.8312	16.9192	17.1472	9.05434	13.1186	22.6074	21.0928	15.3049	17.1617	chr2L	15248883	15253607	1	CG15267	2252	gene	.	.
FBgn0027559	393.424	599.063	313.002	355.35	334.507	380.287	434.817	786.847	297.659	419.458	292.809	338.567	10.3475	9.97165	7.91214	7.61195	8.65856	8.87954	9.37558	9.96427	6.85783	8.0996	6.97199	8.3992	chr2L	15252386	15256304	-1	CG3975	3195	gene	.	.
FBgn0259982	145.6	180.32	112.9	159.12	146.2	129.98	160.78	302.54	114.8	168.08	120.92	89.54	18.4263	14.4425	13.7323	16.4009	18.2092	14.6035	16.6812	18.4349	12.7266	15.6169	13.8539	10.6884	chr2L	15256607	15257642	1	l(2)35Cc	664	gene	.	.
FBgn0045842	15.74	21.0467	11.0617	24.1907	9.00667	10.74	3.30667	20.5317	15.135	8.45667	8.76	7.85	0.29504	0.249678	0.199283	0.369309	0.166152	0.178725	0.0508141	0.185303	0.248515	0.11638	0.148655	0.138792	chr2L	15257265	15264690	-1	yuri	4483	gene	.	.
FBgn0261268	870.403	1746.72	1452.11	1602.7	1245.06	1472.25	812.127	1897.89	1477.29	1900.06	1426.29	1384.61	15.8384	20.1157	25.3959	23.7525	22.2971	23.7836	12.1153	16.6281	23.5478	25.384	23.4962	23.7651	chr2L	15266027	15271997	-1	Cul-3	4618	gene	.	.
FBgn0086691	2	0	0.8	1	2	0	0.98	0	1	0	0	0	0.315318	0	0.121222	0.128405	0.310323	0	0.126666	0	0.138106	0	0	0	chr2L	15274228	15275060	-1	UK114	533	gene	.	.
FBgn0028853	0	0	0	0	0	0	0	0	0	1	0	0	0	0	0	0	0	0	0	0	0	0.0701073	0	0	chr2L	15285025	15285905	1	CG15263	880	gene	.	.
FBgn0028850	0	0	0	0	0	0	0	0	3.9	0	0	0	0	0	0	0	0	0	0	0	0.352246	0	0	0	chr2L	15291424	15292239	-1	CG15260	815	gene	.	.
FBgn0011239	0	0	0	0	0	0	0	0	0	0.24	0	0	0	0	0	0	0	0	0	0	0	0.0140481	0	0	chr2L	15292543	15293774	1	ms(2)35Ci	1054	gene	.	.
FBgn0028852	0	0	0	0.4	0	0	0	0	0	0	0	0	0	0	0	0.0175375	0	0	0	0	0	0	0	0	chr2L	15297806	15299367	1	CG15262	1561	gene	.	.
FBgn0041103	0	0	0	0	0	0	0	0	0	0	0	0	0	0	0	0	0	0	0	0	0	0	0	0	chr2L	15317952	15318901	-1	nht	949	gene	.	.
FBgn0001981	0.96	2.14	2.74	0.472	0.88	0.14	4.84	6.74	0.74	0.18	3.14	10	0.0352582	0.049742	0.0967192	0.0141188	0.0318081	0.0045648	0.145731	0.119187	0.0238076	0.00485358	0.104404	0.346424	chr2L	15333862	15336150	1	esg	2288	gene	.	.
FBgn0032563	0	0	0	0	0	0	0.4	0	0	0	0	0	0	0	0	0	0	0	0.046548	0	0	0	0	0	chr2L	15360996	15361588	-1	CG15258	592	gene	.	.
FBgn0051828	0.66	1.83	0.4	0.04	1.23	0.025	0.4	0.4	0.02	1.6	0.00666667	0.406667	0.0360606	0.0632791	0.021005	0.00177998	0.0661394	0.00121264	0.017917	0.0105228	0.000957223	0.0641815	0.000329758	0.0209578	chr2L	15368181	15374532	-1	CG31828	1538	gene	.	.
[truncated: 12,682 more rows]

## Sheet: CT raw data
ID	counts.CT00.1	counts.CT00.2	counts.CT04.1	counts.CT04.2	counts.CT08.1	counts.CT08.2	counts.CT12.1	counts.CT12.2	counts.CT16.1	counts.CT16.2	counts.CT20.1	counts.CT20.2	rpkm.CT00.1	rpkm.CT00.2	rpkm.CT04.1	rpkm.CT04.2	rpkm.CT08.1	rpkm.CT08.2	rpkm.CT12.1	rpkm.CT12.2	rpkm.CT16.1	rpkm.CT16.2	rpkm.CT20.1	rpkm.CT20.2	Chrom	Start	End	Strand	GeneName	Length	Type	Sense	Synonym
[truncated: 14,622 more rows]

[truncated: 2 more sheets: JTK_cycle LD, JTK_cycle DD]
