# Supplementary material for: Neurofibromin 1 in mushroom body neurons mediates circadian wake drive through activating cAMP–PKA signaling
Source: Nat Commun. 2021 Oct 1;12:5758. doi: 10.1038/s41467-021-26031-2 (PMC8486785; doi:10.1038/s41467-021-26031-2)
Supplement: Supplementary file 5 — Supplementary Data 2 [file 41467_2021_26031_MOESM5_ESM.xlsx]

## Sheet: CT_per01_Raw_data
ID	Counts.CT00.1	Counts.CT00.2	Counts.CT04.1	Counts.CT04.2	Counts.CT08.1	Counts.CT08.2	Counts.CT12.1	Counts.CT12.2	Counts.CT16.1	Counts.CT16.2	Counts.CT20.1	Counts.CT20.2	rpkm.CT00.1	rpkm.CT00.2	rpkm.CT04.1	rpkm.CT04.2	rpkm.CT08.1	rpkm.CT08.2	rpkm.CT12.1	rpkm.CT12.2	rpkm.CT16.1	rpkm.CT16.2	rpkm.CT20.1	rpkm.CT20.2	Chr	Start	End	Strand	Gene Name	Length	Type	Sense	Synonym
FBgn0010339	750	344	621	369	506	816	564	510	764	614	539	629	4.69511	3.89095	4.63253	3.84878	4.33282	4.87015	4.39614	4.2398	4.53888	4.61916	4.36317	4.56554	2R	12037298	12037464	1	128up	1304	gene	.	.
FBgn0020238	58720	44530	54684	60622	48699	58854	52056	58975	69698	47993	58323	57475	9.56295	9.44048	9.66722	9.73868	9.48193	9.62611	9.48809	9.64852	9.62059	9.4816	9.68261	9.65073	3R	18242531	18242909	1	14-13-13epsilon	3366	gene	.	.
FBgn0004907	168492	110883	146035	137329	149218	123403	162502	158459	171304	137619	191062	171883	10.9708	10.6438	10.9716	10.8058	10.9844	10.5817	11.0174	10.9617	10.8052	10.8884	11.2816	11.1183	2R	10099677	10099738	1	14-13-13zeta	3637	gene	.	.
FBgn0010340	646	473	441	470	417	676	630	548	899	518	581	458	4.60347	4.43776	4.27573	4.28967	4.18197	4.72397	4.66359	4.45239	4.87995	4.4991	4.58104	4.24372	3R	14124163	14124862	-1	140up	1200	gene	.	.
FBgn0085813	5	9	10	13	5	17	11	5	16	4	3	9	0.150066	0.309164	0.325491	0.391634	0.169861	0.473554	0.331434	0.15811	0.386917	0.139347	0.100243	0.28007	X	23211192	23213166	1	18SrRNA-1Psi:CR41602	1975	gene	.	.
FBgn0004364	1528	1259	1156	1280	1391	980	1230	1287	1338	1852	1189	1550	3.72275	3.72004	3.54315	3.6071	3.77209	3.19509	3.52597	3.56799	3.3743	4.1781	3.50942	3.85208	2R	20111511	20116932	1	18w	5422	gene	.	.
FBgn0250848	6446	5500	4793	5478	6437	4984	6185	4403	7229	6777	4642	4603	7.22977	7.27692	7.01101	7.12569	7.41541	6.92093	7.2687	6.76297	7.20577	7.50986	6.88829	6.86552	3L	13994231	13994400	1	26-129-1p	1872	gene	.	.
FBgn0085753	3069	524	1933	2240	1795	5540	7286	3145	2816	2588	878	263	5.6114	3.44667	5.16264	5.2945	5.04112	6.50957	6.93956	5.72385	5.30487	5.57578	3.99888	2.44784	rDNA	16936	19585	1	28SrRNA-1Psi:CR40596	2775	gene	.	.
FBgn0085771	6	2	2	1	2	4	5	0	9	0	0	0	0.27085	0.115537	0.110321	0.0533396	0.108981	0.193483	0.244035	0	0.346687	0	0	0	X	23239718	23240975	1	28SrRNA-1Psi:CR40741	1258	gene	.	.
FBgn0267508	2	1	2	0	1	3	5	0	3	1	0	0	0.144675	0.0893346	0.165773	0	0.0842221	0.220251	0.358845	0	0.18744	0.0854056	0	0	rDNA	4492	5312	-1	28SrRNA-1Psi:CR45848	821	gene	.	.
FBgn0267513	17	3	1	3	9	4	19	0	8	3	3	7	1.95854	0.69332	0.258243	0.639167	1.4552	0.772341	2.15543	0	1.13171	0.668167	0.639038	1.19576	X	23200802	23201056	1	28SrRNA-1Psi:CR45853	255	gene	.	.
FBgn0267519	25	20	15	35	19	52	44	10	48	10	7	9	0.48807	0.475158	0.354828	0.693067	0.431607	0.905252	0.81455	0.226681	0.746539	0.246349	0.16776	0.210842	X	23214452	23217140	1	28SrRNA-1Psi:CR45859	2689	gene	.	.
FBgn0260793	3173	1872	3178	2972	2111	2946	3336	3349	3288	2156	2458	3310	4.03813	3.58796	4.23563	4.07153	3.66676	3.99391	4.19937	4.18634	3.90874	3.71396	3.81508	4.2076	3R	13121951	13128567	-1	2mit	8905	gene	.	.
FBgn0029514	817	496	696	597	547	885	686	619	733	657	736	631	4.51502	4.09399	4.49197	4.20809	4.1445	4.68307	4.36876	4.20968	4.18594	4.41488	4.49491	4.27321	3L	1351116	1351471	1	312	1618	gene	.	.
FBgn0052016	1903	2419	1531	1867	1917	1584	1523	3043	1696	2283	2072	1950	4.54378	5.14451	4.44186	4.64194	4.73518	4.34843	4.33152	5.27496	4.20528	4.99863	4.78616	4.69151	4	951542	952077	-1	4E-1T	3691	gene	.	.
FBgn0004168	2843	2421	3578	3618	2296	3721	3562	3447	3839	2672	3644	3959	4.67397	4.71687	5.19512	5.13568	4.55938	5.10703	5.08359	5.01886	4.90891	4.78951	5.14537	5.25122	2R	19067155	19067540	1	5-1HT1A	5019	gene	.	.
FBgn0263116	2396	2269	2572	2222	2368	1884	2377	3132	2514	2535	2403	2852	4.74251	4.93345	5.04147	4.7629	4.90831	4.46744	4.82667	5.19343	4.62698	5.02355	4.87153	5.10041	2R	19022325	19023683	-1	5-1HT1B	4026	gene	.	.
FBgn0087012	205	50	75	85	268	152	120	266	214	164	265	211	1.40095	0.570176	0.759547	0.802765	1.78448	1.18154	1.02044	1.70021	1.32303	1.33217	1.73133	1.50271	3R	4612870	4613350	1	5-1HT2A	5410	gene	.	.
FBgn0261929	23	159	116	85	36	98	101	135	162	82	140	76	0.210708	1.21208	0.937775	0.710122	0.356775	0.764244	0.798687	0.982045	0.979114	0.720981	1.03363	0.645453	3R	8578205	8578506	1	5-1HT2B	6333	gene	.	.
FBgn0004573	366	597	251	288	260	371	206	389	262	216	378	389	2.18038	2.99628	1.92478	2.01503	1.9488	2.24274	1.64586	2.31244	1.68595	1.77013	2.31947	2.34398	3R	30968236	30971947	-1	5-1HT7	4486	gene	.	.
FBgn0259178	5587	3437	4291	4510	4531	4128	3946	4746	5213	4658	4369	4016	6.20986	5.79202	6.03873	6.03344	6.09804	5.83899	5.81326	6.05614	5.92467	6.15778	5.98797	5.85782	3R	25040427	25040875	-1	5PtaseI	3313	gene	.	.
FBgn0041707	47106	42706	40079	46856	42635	64350	54491	36584	72262	43802	38174	37327	10.7958	10.9307	10.7699	10.918	10.8408	11.3056	11.1046	10.5107	11.2234	10.9004	10.6222	10.5791	3R	5376780	5376950	1	7B2	1148	gene	.	.
FBgn0000008	6998	5561	6641	5273	7071	3350	3363	7470	5655	8103	7468	7095	5.8321	5.77792	5.96148	5.55911	6.03256	4.85447	4.89741	6.00281	5.3455	6.24675	6.05183	5.96844	2R	22136968	22137026	1	a	5414	gene	.	.
FBgn0028965	751	768	714	744	557	508	650	767	787	616	795	670	4.63259	4.93007	4.76166	4.74452	4.40088	4.15268	4.52762	4.73816	4.51571	4.55943	4.83637	4.58862	2L	13019575	13019729	-1	A16	1366	gene	.	.
FBgn0023130	1358	745	1289	1187	945	758	950	949	1445	1122	1060	1113	4.78194	4.21844	4.90926	4.72011	4.46128	4.03788	4.38273	4.36282	4.68573	4.71854	4.56306	4.62019	X	1693615	1693958	-1	a6	2218	gene	.	.
FBgn0019643	4968	3712	3696	3993	3452	5962	4279	4968	5156	4596	3912	4037	6.84547	6.70275	6.62797	6.66195	6.51236	7.16604	6.72995	6.92422	6.71074	6.94193	6.63232	6.66656	2R	24139563	24139861	1	AANAT1	1887	gene	.	.
FBgn0031791	0	20	0	11	6	19	51	18	32	14	5	14	0	1.06217	0	0.623549	0.386469	0.918111	1.78793	0.890848	1.17656	0.788394	0.316949	0.750877	2L	6255859	6256715	1	AANATL2	964	gene	.	.
FBgn0040376	370	339	347	332	293	466	270	486	512	396	392	415	3.82972	3.96984	3.9365	3.8052	3.69283	4.19809	3.50207	4.27393	4.09082	4.11764	4.02865	4.09584	X	2580958	2581112	1	AANATL7	1212	gene	.	.
FBgn0027780	595	889	429	492	260	172	183	603	228	612	521	261	3.08826	3.86602	2.85726	2.96171	2.24426	1.70553	1.79569	3.17569	1.81626	3.31119	3.03368	2.19362	2L	8445861	8446505	-1	Aasdh	3433	gene	.	.
FBgn0031851	457	537	366	406	397	428	348	546	463	427	612	378	3.65759	4.13235	3.55368	3.6201	3.6445	3.62574	3.38894	3.96976	3.50115	3.76066	4.17177	3.5155	2L	6717625	6719074	1	Aatf	1703	gene	.	.
FBgn0023129	121	106	40	27	26	139	24	49	46	120	117	87	2.14621	2.21282	1.20643	0.877109	0.879129	2.35146	0.788976	1.30228	1.09916	2.30147	2.20938	1.87784	3L	9423253	9424781	1	aay	1529	gene	.	.
FBgn0264442	10065	7358	9528	10787	9603	10174	11258	8542	13644	8196	7944	10828	5.92773	5.75527	6.05375	6.15413	6.04686	6.00202	6.18423	5.77318	6.17333	5.84241	5.71966	6.14854	2L	11210678	11210773	1	ab	7279	gene	.	.
FBgn0031170	656	734	712	698	675	633	622	1156	440	718	742	626	2.30441	2.66427	2.56953	2.48207	2.49073	2.31116	2.32201	3.05924	1.72992	2.58162	2.55457	2.34545	X	21292308	21293530	-1	ABCA	7210	gene	.	.
FBgn0035244	1593	831	1482	1289	1001	1061	632	1853	1284	1638	1598	1063	4.70855	4.07796	4.80768	4.54013	4.24877	4.20628	3.54644	4.99577	4.23061	4.9495	4.83776	4.26457	3L	1618414	1618617	1	ABCB7	2743	gene	.	.
FBgn0039890	3485	3597	4317	3003	3225	3517	3158	5534	3007	3759	4727	3717	5.53089	5.8467	6.03748	5.44797	5.60623	5.60248	5.48851	6.26481	5.1385	5.84344	6.09003	5.7384	4	184076	184614	-1	ABCD	3336	gene	.	.
FBgn0000014	2	1	1	0	3	1	0	3	3	7	3	1	0.0226329	0.0137488	0.0131069	0	0.038484	0.0118409	0	0.035708	0.0296964	0.0894879	0.0369555	0.0123318	3R	16807214	16810061	-1	abd-1A	5477	gene	.	.
FBgn0000015	6	0	4	1	0	10	0	0	0	3	1	0	0.0314429	0	0.0242589	0.00578577	0	0.0541974	0	0	0	0.0182628	0.00578434	0	3R	16927212	16929580	-1	Abd-1B	11791	gene	.	.
FBgn0020510	2567	1829	1879	1717	1509	1070	1565	2288	2230	2343	2041	1860	5.49083	5.28332	5.25372	5.05229	4.92888	4.32947	4.89269	5.40624	5.10824	5.56698	5.29441	5.15352	3R	14119262	14120228	-1	Abi	2528	gene	.	.
FBgn0000017	4258	3128	4797	4830	4121	3736	3710	4647	4473	5006	4078	5739	3.94324	3.78631	4.3005	4.23669	4.07609	3.82324	3.85001	4.13628	3.83276	4.36127	4.00624	4.46265	3L	16615866	16625274	-1	Abl	12819	gene	.	.
FBgn0000018	276	209	242	217	192	186	121	251	302	315	181	194	2.93764	2.82981	2.95285	2.75086	2.65126	2.50584	2.04527	2.88772	2.88589	3.29152	2.53087	2.60509	2L	10973443	10974210	-1	abo	1794	gene	.	.
FBgn0036372	3439	3095	2889	2642	2713	2355	2488	3009	2654	3348	2879	3059	5.92038	6.0428	5.87684	5.67448	5.76978	5.44359	5.55911	5.80904	5.36834	6.08859	5.79574	5.8711	3L	13483533	13484246	-1	Abp1	2500	gene	.	.
FBgn0015331	600	437	578	630	567	473	467	628	775	601	751	571	3.80968	3.64246	3.95252	3.99662	3.90951	3.54866	3.56737	3.94502	3.97726	4.00752	4.23511	3.85369	3R	4233047	4235041	1	abs	1995	gene	.	.
FBgn0022710	64	129	128	83	120	126	51	139	71	39	111	128	0.423206	0.873621	0.837601	0.569279	0.789587	0.765224	0.368397	0.833743	0.413189	0.310591	0.719687	0.799361	X	15510877	15516272	-1	Ac13E	8129	gene	.	.
FBgn0023416	1282	1453	1647	1186	1208	1398	915	2625	914	1359	1971	1060	3.55249	3.97578	4.08046	3.56866	3.64705	3.72255	3.20218	4.59815	2.94671	3.82337	4.25188	3.41089	2L	21632587	21632705	1	Ac3	5172	gene	.	.
FBgn0004852	365	526	421	417	271	211	85	542	356	369	332	270	1.98942	2.62886	2.30906	2.23693	1.81317	1.48038	0.799811	2.50107	1.82406	2.1612	1.9841	1.75966	3L	19939287	19939542	1	Ac76E	5320	gene	.	.
FBgn0024150	879	1197	1336	749	806	1025	719	1068	1010	989	894	890	2.71289	3.34546	3.42613	2.6278	2.76709	2.95497	2.55266	3.02381	2.7221	3.04072	2.84444	2.8296	3L	21136447	21137220	-1	Ac78C	6850	gene	.	.
FBgn0031992	2716	1987	2580	2154	2456	3930	3657	2468	5006	2192	2730	2211	7.81382	7.64019	7.94628	7.61028	7.85729	8.40466	8.33985	7.75537	8.50399	7.7146	7.95025	7.63668	2L	8161796	8162063	-1	Acbp1	525	gene	.	.
FBgn0010387	54	22	17	10	22	24	27	27	41	6	15	6	2.68089	1.8761	1.56902	1.06818	1.81289	1.8105	1.96278	1.94838	2.20274	0.761634	1.40315	0.725096	3L	7131863	7131908	1	Acbp2	432	gene	.	.
FBgn0035926	0	1	0	0	13	3	12	0	5	0	0	0	0	0.208671	0	0	1.538	0.487299	1.40662	0	0.644628	0	0	0	3L	8788144	8788440	-1	Acbp5	337	gene	.	.
FBgn0033246	1718	1293	1213	1348	1226	1209	1445	1009	2062	1628	705	1008	3.20233	3.08388	2.94245	3.00796	2.9399	2.8112	3.06866	2.60674	3.26826	3.3205	2.2275	2.63853	2R	7974115	7974621	-1	ACC	9067	gene	.	.
FBgn0012034	25166	21580	17108	18316	20723	15595	16917	20641	22117	24277	20139	17435	8.24447	8.29894	7.89611	7.91727	8.15337	7.61664	7.77214	8.03866	7.87001	8.40165	8.05325	7.83535	3L	21270722	21272153	-1	AcCoAS	3605	gene	.	.
FBgn0000024	3370	3288	3500	3309	2651	2846	2455	3888	3775	3191	3081	4616	4.1876	4.41627	4.43615	4.28571	4.03932	4.01447	3.85154	4.45901	4.16321	4.31154	4.18783	4.73413	3R	13222951	13223378	-1	Ace	8473	gene	.	.
FBgn0016122	1460	1169	789	888	848	759	1117	840	1380	955	892	679	4.37629	4.3342	3.73685	3.8234	3.81632	3.55001	4.10401	3.70233	4.11971	3.99566	3.82909	3.45715	2L	8521933	8522325	1	Acer	3198	gene	.	.
FBgn0027620	1009	490	924	932	1123	756	572	1039	890	969	976	1000	3.26334	2.59924	3.33537	3.27717	3.57444	2.94835	2.63743	3.37283	2.93609	3.39952	3.33667	3.35855	3R	31793981	31794489	1	Acf	5079	gene	.	.
FBgn0033749	111	66	75	96	153	127	95	160	112	148	186	151	1.52333	1.23265	1.29991	1.47199	1.98008	1.6941	1.44259	1.94672	1.41064	1.95982	2.14937	1.91415	2R	12511534	12512189	-1	achi	2564	gene	.	.
FBgn0000028	0	3	9	20	0	5	4	12	10	9	15	6	0	0.0503161	0.139446	0.279492	0	0.0716402	0.0591347	0.168444	0.11856	0.139669	0.21448	0.0890052	X	15350239	15351958	-1	acj6	4433	gene	.	.
FBgn0263998	3411	3913	3345	3675	3465	2036	2544	3795	2715	4482	3647	3023	4.32484	4.77904	4.49537	4.55138	4.52648	3.6834	4.0186	4.54738	3.83687	4.90353	4.54047	4.27225	2R	13142834	13143317	-1	Ack-1like	7757	gene	.	.
FBgn0028484	971	694	684	664	543	411	457	892	762	1035	881	775	3.40201	3.21493	3.13469	3.02887	2.82794	2.38487	2.54197	3.36313	2.92334	3.67767	3.39229	3.21639	3L	4108186	4108983	1	Ack	4393	gene	.	.
FBgn0263198	2137	2434	4157	2727	2218	1457	1512	6618	2434	3363	5220	3458	4.9235	5.37454	6.06398	5.39162	5.15863	4.45009	4.53831	6.60034	4.92175	5.76565	6.3115	5.71603	2L	19045355	19047047	1	Acn	3153	gene	.	.
FBgn0034629	0	5	0	29	0	0	0	11	0	0	0	0	0	0.158907	0	0.687197	0	0	0	0.29098	0	0	0	0	2R	21389405	21389640	1	Acox57D-1d	2252	gene	.	.
FBgn0034628	0	0	11	0	0	0	0	0	0	14	0	0	0	0	0.281496	0	0	0	0	0	0	0.35013	0	0	2R	21386309	21386823	1	Acox57D-1p	2552	gene	.	.
FBgn0014454	0	0	1	0	8	8	8	0	0	1	0	3	0	0	0.0816916	0	0.546154	0.506767	0.518388	0	0	0.0818251	0	0.21958	2L	7740562	7741357	-1	Acp1	858	gene	.	.
FBgn0051779	9	0	0	0	0	0	2	0	0	0	0	0	0.675171	0	0	0	0	0	0.19159	0	0	0	0	0	2L	3693184	3693724	-1	Acp24A4	653	gene	.	.
FBgn0011559	1	0	0	30	28	2	4	15	16	1	0	0	0.0212147	0	0	0.571722	0.558545	0.0438825	0.0887594	0.304253	0.272423	0.0245034	0	0	2L	18356047	18358753	-1	Acp36DE	2923	gene	.	.
FBgn0034152	5	0	0	1	4	0	0	2	0	0	0	0	0.386362	0	0	0.0938411	0.356177	0	0	0.176054	0	0	0	0	2R	16747834	16748453	-1	Acp53C14a	705	gene	.	.
FBgn0034153	0	0	0	0	0	0	0	1	0	0	5	0	0	0	0	0	0	0	0	0.107746	0	0	0.486908	0	2R	16748815	16749323	-1	Acp53C14b	590	gene	.	.
FBgn0053530	0	0	0	0	0	0	0	5	0	0	0	0	0	0	0	0	0	0	0	0.491177	0	0	0	0	2R	16750776	16751135	-1	Acp53C14c	564	gene	.	.
FBgn0015584	0	0	0	0	0	1	9	0	0	0	0	0	0	0	0	0	0	0.132837	0.919706	0	0	0	0	0	2R	16749803	16750176	-1	Acp53Ea	468	gene	.	.
FBgn0083936	0	0	0	0	3	1	12	0	0	0	0	0	0	0	0	0	0.569369	0.198504	1.49489	0	0	0	0	0	2R	17133445	17133750	1	Acp54A1	306	gene	.	.
FBgn0020509	0	0	0	4	0	0	3	0	0	6	0	1	0	0	0	0.480958	0	0	0.367838	0	0	0.70237	0	0.135083	3L	2739750	2740228	1	Acp62F	479	gene	.	.
FBgn0015585	0	0	3	5	11	0	0	3	0	5	1	2	0	0	0.458336	0.669745	1.23504	0	0	0.42468	0	0.699825	0.161087	0.303924	3L	3815839	3816046	-1	Acp63F	401	gene	.	.
FBgn0263597	0	0	0	1	0	13	4	0	0	4	0	0	0	0	0	0.345682	0	2.12203	1.04256	0	0	1.1006	0	0	3R	27694883	27695057	1	Acp98AB	175	gene	.	.
FBgn0000032	928	563	859	676	731	886	820	938	697	952	751	693	4.38218	3.96238	4.47341	4.07254	4.23461	4.37565	4.30643	4.47266	3.81509	4.61768	4.2154	4.09577	3R	29991144	29991693	-1	Acph-11	2024	gene	.	.
FBgn0263120	1085	1594	1603	1319	878	978	1181	2617	1477	2072	2108	1605	3.40381	4.17422	4.11651	3.78127	3.29866	3.32271	3.60544	4.66816	3.63694	4.47012	4.41754	4.03511	2R	8665813	8665870	1	Acsl	4902	gene	.	.
FBgn0000043	2253	2197	1718	2791	2602	2570	2604	1641	3195	2318	1718	2254	5.93067	6.16716	5.7499	6.36334	6.32158	6.17678	6.23382	5.55988	6.24044	6.17749	5.67384	6.04823	2R	6013910	6015422	-1	Act42A	1626	gene	.	.
FBgn0000044	4	7	11	6	6	17	37	8	8	7	4	5	0.138112	0.278513	0.399371	0.220207	0.228689	0.531161	0.996518	0.277747	0.234121	0.266994	0.150438	0.184419	2R	20944021	20944156	1	Act57B	1724	gene	.	.
FBgn0000042	61345	52992	48162	59618	57006	60805	56995	46883	70618	54033	38640	50383	9.80245	9.86764	9.6607	9.8911	9.88535	9.84959	9.79516	9.49437	9.81597	9.82887	9.26592	9.63744	X	5900861	5901013	1	Act5C	2978	gene	.	.
FBgn0000045	2	44	12	0	8	35	4	13	20	7	8	2	0.0751766	1.27817	0.454693	0	0.314847	0.982434	0.15648	0.451395	0.554874	0.282717	0.303423	0.0814504	3L	21985210	21986275	1	Act79B	1619	gene	.	.
FBgn0000046	29	22	13	3	11	37	13	9	9	26	30	30	0.706043	0.660003	0.407845	0.0995851	0.348181	0.879441	0.381916	0.271446	0.228732	0.726398	0.777767	0.77328	3R	13425983	13426042	1	Act87E	1989	gene	.	.
FBgn0000047	5	1	0	2	6	9	10	1	4	8	4	0	0.183629	0.0466739	0	0.0832645	0.245693	0.327336	0.368177	0.0407996	0.13122	0.323234	0.161946	0	3R	15439969	15440046	1	Act88F	1595	gene	.	.
FBgn0024913	2757	2280	2392	2666	2501	2646	2628	2961	2874	2459	2402	2530	5.06692	5.06922	5.06911	5.14608	5.11374	5.06757	5.09573	5.24421	4.94137	5.11015	4.99977	5.06192	4	1077331	1077829	-1	Actbeta	3671	gene	.	.
FBgn0000667	737	461	462	347	265	484	424	841	174	469	760	418	2.81827	2.4818	2.4277	2.04216	1.79945	2.36286	2.24163	3.05281	1.17194	2.44737	2.96877	2.24117	X	2023822	2025699	-1	Actn	5272	gene	.	.
FBgn0040508	62	0	9	15	0	0	0	31	1	31	22	20	0.810037	0	0.171496	0.262333	0	0	0	0.483306	0.0152884	0.521562	0.370059	0.337817	2L	12912530	12912699	1	ACXC	3564	gene	.	.
FBgn0040507	0	0	17	0	0	0	0	36	0	0	11	0	0	0	0.27065	0	0	0	0	0.485383	0	0	0.171891	0	3L	2237608	2238013	1	ACXD	4118	gene	.	.
FBgn0040506	0	0	0	25	0	0	0	0	0	0	3	0	0	0	0	0.426043	0	0	0	0	0	0	0.0582679	0	2L	12925611	12925690	1	ACXE	3448	gene	.	.
FBgn0038363	600	456	539	510	549	990	801	576	888	434	600	448	5.42529	5.30869	5.47655	5.3233	5.48458	6.19359	5.93083	5.44535	5.79361	5.17414	5.552	5.13045	3R	15792688	15792901	1	Acyp2	619	gene	.	.
FBgn0037661	0	11	0	0	0	12	0	0	0	0	5	0	0	0.598961	0	0	0	0.568698	0	0	0	0	0.276536	0	3R	9065183	9066303	1	Ada	1121	gene	.	.
FBgn0051865	28	23	24	27	14	25	22	23	44	28	32	17	1.07673	1.07286	1.06872	1.11799	0.7068	1.0232	0.951094	0.972863	1.33827	1.19072	1.25511	0.791836	2L	11996809	11997703	1	Ada1-11	1093	gene	.	.
FBgn0051866	72	47	63	59	40	56	58	78	71	76	89	61	1.94965	1.70641	1.96041	1.83473	1.49204	1.73167	1.79479	2.09657	1.79721	2.16809	2.28432	1.86141	2L	11992902	11993792	1	Ada1-12	1089	gene	.	.
FBgn0263738	262	191	408	211	273	170	105	431	123	310	396	204	2.49568	2.34963	3.2236	2.34737	2.70284	2.04907	1.5808	3.18028	1.54106	2.87741	3.11639	2.2995	3R	18252843	18253212	-1	Ada2a	2445	gene	.	.
FBgn0037555	1056	891	897	817	805	616	732	1165	687	1120	795	810	4.19742	4.22705	4.17068	3.97135	4.00652	3.52958	3.79459	4.40734	3.44566	4.47728	3.93418	3.9493	3R	8236632	8238035	-1	Ada2b	2636	gene	.	.
FBgn0030891	1101	788	921	1091	872	755	476	893	927	805	699	751	4.24305	4.04859	4.19535	4.3539	4.10365	3.78881	3.21786	4.03305	3.83208	4.01471	3.75031	3.83636	X	18085761	18088418	1	Ada3	2658	gene	.	.
FBgn0286071	0	0	0	6	3	0	0	0	0	0	0	1	0	0	0	0.052007	0.0273205	0	0	0	0	0	0	0.00873154	3R	15442246	15443337	-1	AdamTS-1A	7745	gene	.	.
FBgn0029791	0	0	19	0	0	1	0	0	0	14	0	0	0	0	0.307903	0	0	0.016221	0	0	0	0.23339	0	0	X	5698557	5699172	1	AdamTS-1B	3992	gene	.	.
FBgn0026086	1622	1229	1609	1719	1410	1078	1334	2874	1257	1544	1939	1920	3.14337	3.03408	3.31805	3.33446	3.13163	2.68455	2.98211	3.96994	2.66104	3.26681	3.49155	3.4688	X	1773725	1774222	1	Adar	8963	gene	.	.
FBgn0028658	188	122	131	69	188	136	160	218	192	134	184	146	1.89172	1.64645	1.66926	1.0626	2.03204	1.60606	1.79518	2.11144	1.77719	1.69341	1.96438	1.71627	2L	13808360	13808964	-1	Adat1	3003	gene	.	.
FBgn0035039	329	154	162	209	142	225	152	177	397	201	140	54	3.00878	2.32086	2.32388	2.56069	2.15957	2.59101	2.16591	2.32391	3.0804	2.58007	2.09809	1.17393	2R	24611703	24611822	1	Adck1	2021	gene	.	.
FBgn0036142	270	191	177	283	78	195	235	208	230	159	159	197	2.59437	2.41079	2.2671	2.76123	1.41108	2.2612	2.51019	2.351	2.25222	2.14779	2.08626	2.31973	3L	11169817	11170149	1	Adck5	2320	gene	.	.
FBgn0026573	2687	2088	2217	2746	2103	1215	1618	2372	1515	2430	2626	2609	4.31157	4.22866	4.24494	4.46515	4.15562	3.30575	3.71808	4.21633	3.36779	4.37291	4.40333	4.38413	2R	11970686	11971075	1	ADD1	6170	gene	.	.
FBgn0036337	768	788	543	657	670	800	508	563	1005	697	843	676	4.20605	4.50423	3.93053	4.11612	4.19838	4.31871	3.74042	3.86008	4.39443	4.27198	4.45694	4.14439	3L	13019715	13020826	-1	AdenoK	1905	gene	.	.
FBgn0284249	5777	5231	4055	4292	4766	4627	4983	4781	5009	4939	4733	4588	7.12897	7.26126	6.8279	6.83262	7.04091	6.87072	7.01533	6.93686	6.73686	7.11255	6.97219	6.91696	2R	6662265	6662436	1	Adf1	1800	gene	.	.
FBgn0036751	23	0	16	20	46	8	0	7	0	12	12	33	0.66712	0	0.557893	0.640994	1.22665	0.278775	0	0.249812	0	0.437956	0.417443	0.93803	3L	17748833	17749468	-1	Adgf-1B	1694	gene	.	.
FBgn0038173	0	0	0	0	2	23	0	0	14	0	0	0	0	0	0	0	0.0797407	0.675975	0	0	0.385182	0	0	0	3R	13706757	13707003	1	Adgf-1C	1737	gene	.	.
FBgn0038172	32	33	8	1	22	24	11	19	0	24	19	33	0.894545	1.05169	0.319517	0.0417683	0.742579	0.741235	0.396405	0.62191	0	0.803218	0.639678	0.972255	3R	13703084	13703570	-1	Adgf-1D	1613	gene	.	.
FBgn0000055	0	0	1	1	0	1	4	3	0	5	1	0	0	0	0.0316441	0.0300126	0	0.0286052	0.114086	0.0852787	0	0.151947	0.0300052	0	2L	14615552	14615643	1	Adh	2254	gene	.	.
FBgn0052068	570	512	368	491	268	684	535	535	679	460	466	457	5.17825	5.29664	4.76769	5.09539	4.31245	5.49323	5.18544	5.16658	5.23945	5.08133	5.02191	4.9842	3L	10663376	10663568	1	Adi1	701	gene	.	.
FBgn0038984	9005	8010	7731	8089	8832	8498	7276	8878	10751	9370	8545	7656	7.08216	7.1889	7.06932	7.05753	7.24188	7.05869	6.87505	7.14066	7.1478	7.34724	7.13571	6.96771	3R	22543693	22544557	-1	AdipoR	2899	gene	.	.
FBgn0022709	1842	1659	2190	1798	1513	2144	2083	2055	2184	1708	2004	1695	6.00001	6.12361	6.45068	6.09365	5.90652	6.27503	6.27229	6.23388	6.0553	6.09909	6.24761	5.99885	3L	12200322	12200638	-1	Adk1	1266	gene	.	.
FBgn0283494	130	75	118	99	93	165	143	93	136	82	81	107	2.65202	2.23061	2.70891	2.43415	2.40868	2.99876	2.85324	2.32052	2.54809	2.27951	2.2025	2.51696	2R	24024207	24024420	1	Adk2	1065	gene	.	.
FBgn0042094	217	67	150	101	116	133	61	169	118	156	136	120	2.84269	1.72626	2.56713	2.05111	2.25146	2.30578	1.51524	2.60409	1.97955	2.61635	2.38758	2.2348	2R	10887345	10888343	-1	Adk3	1522	gene	.	.
FBgn0039747	0	0	12	3	13	16	0	8	0	7	0	0	0	0	0.226591	0.0570021	0.241127	0.26875	0	0.142443	0	0.13668	0	0	3R	30134856	30136419	-1	AdoR	3527	gene	.	.
FBgn0000057	953	789	687	896	986	803	812	983	665	918	876	931	4.24882	4.2526	3.99902	4.28767	4.47518	4.07217	4.12391	4.36669	3.58749	4.39662	4.25645	4.32958	2R	18151704	18152641	1	adp	2291	gene	.	.
FBgn0033983	1364	1579	1670	1367	1156	1506	1136	1855	1685	1653	1716	1673	4.44698	4.91548	4.92664	4.57426	4.39943	4.64111	4.28991	4.94972	4.55724	4.91471	4.88958	4.8438	2R	14929703	14930627	-1	ADPS	2838	gene	.	.
FBgn0038467	924	701	739	774	452	395	812	641	1074	711	564	491	4.17718	4.06215	4.06861	4.0588	3.39636	3.10704	4.09457	3.75779	4.20315	4.01854	3.63371	3.44112	3R	17018780	17021120	-1	AdSL	2341	gene	.	.
FBgn0027493	3277	2042	1830	1892	1748	1847	2216	2206	2733	2279	2298	2425	6.20416	5.80455	5.58151	5.55301	5.49888	5.4506	5.746	5.72056	5.75989	5.89451	5.82769	5.89335	3R	20824667	20825568	-1	AdSS	1951	gene	.	.
FBgn0037679	1651	1300	2048	1502	1482	1632	1905	1968	2051	2001	1680	1452	5.12237	5.05599	5.62784	5.11605	5.15447	5.1644	5.41972	5.44663	5.2424	5.5974	5.27287	5.05783	3R	9332064	9332867	-1	Aduk	2113	gene	.	.
FBgn0026602	1508	1389	1424	1373	1411	918	1558	1273	1808	1670	1653	1361	4.93734	5.09029	5.05789	4.93216	5.02731	4.30808	5.07868	4.77805	5.00724	5.28376	5.19154	4.90913	2R	7243024	7244515	-1	Ady43A	2203	gene	.	.
FBgn0036043	3196	1737	2997	2937	2350	3244	2357	4164	3465	2936	3641	3341	4.45398	3.88452	4.56334	4.46164	4.21186	4.53183	4.1309	4.89699	4.38443	4.53726	4.75857	4.62894	3L	9763544	9764193	1	Ae2	6616	gene	.	.
FBgn0005694	3466	3098	2912	3270	3074	1649	1981	3651	2730	3285	3336	3412	5.26506	5.3767	5.2221	5.30986	5.28033	4.29097	4.58042	5.41569	4.74784	5.39396	5.33762	5.35879	3L	21433422	21433701	1	Aef1	4007	gene	.	.
FBgn0026309	413	338	382	412	419	331	511	431	403	512	199	208	3.12568	3.11445	3.20972	3.23819	3.31279	2.89851	3.49055	3.25118	2.92838	3.59437	2.34304	2.38577	2R	17786135	17786244	1	aft	2314	gene	.	.
FBgn0038223	1310	1158	1062	1036	815	946	837	1410	1117	1473	1238	1037	3.50258	3.59266	3.41563	3.31366	3.058	3.13409	3.01271	3.67269	3.12542	3.85164	3.54644	3.30488	3R	14320191	14323287	-1	Afti	5489	gene	.	.
FBgn0015010	7	27	26	24	30	21	3	97	4	9	12	44	0.229239	0.851642	0.797778	0.719062	0.88071	0.621592	0.109748	1.81618	0.119413	0.328879	0.403786	1.12129	X	14784664	14785965	-1	Ag5r	1760	gene	.	.
FBgn0020508	0	0	4	0	0	28	0	2	3	0	0	0	0	0	0.305098	0	0	1.31535	0	0.147666	0.181631	0	0	0	X	14782962	14783246	-1	Ag5r2	849	gene	.	.
FBgn0053138	259	719	383	627	653	664	760	396	695	446	545	530	2.54344	4.10764	3.20864	3.78599	3.89529	3.7978	4.01588	3.1379	3.62813	3.40832	3.5991	3.55233	2R	13171401	13171599	1	AGBE	2322	gene	.	.
FBgn0041171	1389	1464	1128	963	941	590	640	1362	795	1662	1302	1274	3.57308	3.89887	3.488	3.21265	3.23545	2.54278	2.67336	3.61996	2.69406	4.00751	3.60634	3.5677	3L	4246343	4247587	-1	ago	5517	gene	.	.
FBgn0262739	15480	10748	16622	14805	12100	13964	14295	17010	14014	13569	14159	17020	6.35706	6.11048	6.66348	6.42191	6.19264	6.26944	6.34118	6.57002	6.02853	6.37629	6.35795	6.60983	2R	13943387	13948110	-1	AGO1	8278	gene	.	.
FBgn0087035	1673	1972	1481	1461	1159	1327	1046	2162	1422	1984	1992	1453	4.20797	4.69805	4.23757	4.14606	3.88789	3.94991	3.66725	4.63627	3.81033	4.64221	4.57109	4.12808	3L	15554113	15554472	1	AGO2	4144	gene	.	.
FBgn0250816	5	0	1	0	0	0	0	1	0	0	2	0	0.0949645	0	0.0224869	0	0	0	0	0.0205953	0	0	0.0423271	0	3L	23554593	23554689	1	AGO3	3182	gene	.	.
FBgn0030421	481	339	405	254	264	136	319	414	380	294	387	338	2.66332	2.47353	2.62889	2.02953	2.11688	1.36312	2.25971	2.54884	2.23135	2.25417	2.50988	2.34216	X	12765266	12765512	1	Agpat1	3904	gene	.	.
FBgn0026718	227	317	242	96	103	83	148	111	200	151	231	174	2.47756	3.12582	2.72763	1.63907	1.7499	1.45507	2.06712	1.74885	2.17962	2.17469	2.60576	2.26403	2L	8449691	8450728	-1	Agpat2	2151	gene	.	.
FBgn0036623	3602	3334	3483	3541	2911	3702	3228	3439	4464	3099	3308	2997	6.0435	6.20603	6.19989	6.14727	5.92692	6.14151	5.98508	6.05593	6.16174	6.03618	6.05015	5.89936	3L	16381772	16382157	-1	Agpat3	2401	gene	.	.
FBgn0036622	0	0	0	0	0	0	10	13	16	10	0	4	0	0	0	0	0	0	0.361575	0.449251	0.457498	0.386869	0	0.157717	3L	16378974	16379209	-1	Agpat4	1628	gene	.	.
FBgn0024912	368	118	168	166	111	306	262	148	259	137	161	139	3.73385	2.53076	2.90393	2.82245	2.38693	3.5442	3.37593	2.63892	3.10329	2.65465	2.78434	2.59612	3R	6658806	6660100	-1	agt	1295	gene	.	.
FBgn0014455	863	858	635	839	817	852	967	745	936	728	780	672	4.21992	4.47479	3.99812	4.30453	4.32404	4.25918	4.46994	4.09466	4.15149	4.18601	4.20451	3.9919	X	15450261	15450415	1	Ahcy	2119	gene	.	.
FBgn0035371	1823	1350	1461	1380	1455	881	1266	1688	1479	1598	1290	1507	4.76223	4.61141	4.6543	4.50151	4.63103	3.82452	4.35322	4.73183	4.29239	4.78103	4.40831	4.61245	3L	2768466	2769977	-1	AhcyL1	3020	gene	.	.
FBgn0015011	0	0	0	0	0	30	0	5	0	8	22	0	0	0	0	0	0	0.755077	0	0.158566	0	0.267154	0.612843	0	3R	16978439	16978710	-1	AhcyL2	1969	gene	.	.
FBgn0031392	1085	698	703	1010	535	581	531	769	571	903	624	561	4.0615	3.72582	3.67137	4.08654	3.29606	3.28719	3.20581	3.67297	3.04328	4.00954	3.44307	3.29465	2L	2151754	2152146	1	AIF	2993	gene	.	.
FBgn0033351	515	561	531	629	476	903	699	610	671	571	632	374	4.49343	4.87771	4.73444	4.89566	4.5654	5.33424	5.01285	4.80416	4.67761	4.83775	4.90195	4.16778	2R	8927014	8927884	-1	AIMP1	1036	gene	.	.
FBgn0036515	840	863	817	790	797	1080	1295	710	1108	805	711	634	5.02803	5.33473	5.19028	5.0682	5.13772	5.43929	5.7338	4.87017	5.23198	5.17187	4.92062	4.75064	3L	15583638	15583881	1	AIMP2	1150	gene	.	.
FBgn0050185	1840	1653	1459	1520	1593	2458	1993	1414	2580	1416	1482	1476	6.76568	6.88642	6.63932	6.6214	6.74673	7.23967	6.9779	6.46824	7.06131	6.59899	6.5849	6.56843	2R	23544024	23544179	1	AIMP3	739	gene	.	.
FBgn0033754	204	242	216	225	213	311	250	291	340	215	204	187	3.74671	4.23653	4.01663	3.99947	3.98055	4.3746	4.11307	4.30195	4.25978	4.01262	3.86704	3.74048	2R	12569014	12569405	-1	Ak6	711	gene	.	.
FBgn0027932	3979	2465	3818	3891	3485	2812	2966	3153	4428	3341	3580	3764	5.47172	5.06811	5.61611	5.56728	5.46936	5.04244	5.15485	5.22177	5.43722	5.43013	5.44939	5.50953	2L	8415690	8415886	1	Akap200	3972	gene	.	.
FBgn0004552	9	8	2	14	0	5	8	5	7	4	23	0	0.788313	0.834113	0.246728	1.16194	0	0.506966	0.758805	0.512762	0.580977	0.458018	1.60058	0	3L	4141467	4141654	1	Akh	536	gene	.	.
FBgn0082598	5965	3866	6213	5288	4867	6127	5949	5977	6745	4775	6930	6605	6.63075	6.28548	6.8942	6.58735	6.52718	6.7284	6.72476	6.71226	6.61861	6.52045	6.97357	6.89413	3L	7369843	7370068	1	akirin	2633	gene	.	.
FBgn0086254	880	1110	1064	884	766	943	821	1184	1367	797	1140	742	4.70332	5.29548	5.1686	4.83481	4.69243	4.85722	4.70207	5.19432	5.13441	4.76746	5.18998	4.58114	3L	11620535	11620665	-1	Akr1B	1521	gene	.	.
FBgn0010379	1078	1377	1154	1161	1222	710	1070	1381	1159	1125	968	1491	3.39882	3.97923	3.67791	3.61492	3.73728	2.91744	3.47877	3.79942	3.32207	3.64633	3.37559	3.93911	3R	16099228	16099660	1	Akt1	4889	gene	.	.
FBgn0030122	292	715	472	483	585	329	375	543	444	456	486	525	2.94427	4.38276	3.7545	3.71385	4.02616	3.14822	3.35193	3.82356	3.31167	3.71073	3.72178	3.81497	X	9273413	9273911	1	Aladin	1888	gene	.	.
FBgn0028962	942	737	803	689	759	387	428	1099	769	973	832	855	3.76727	3.69549	3.7458	3.47219	3.65386	2.67877	2.83566	4.04894	3.32643	4.0062	3.72142	3.74782	3L	5146098	5146362	1	AlaRS-1m	3233	gene	.	.
FBgn0027094	1244	729	612	808	809	638	370	524	453	823	470	536	4.11914	3.65813	3.36472	3.65993	3.71589	3.28626	2.63609	3.05119	2.63912	3.75796	2.95776	3.11473	2L	8378262	8380324	-1	AlaRS	3289	gene	.	.
FBgn0020764	5168	3887	4446	4917	4677	4781	4702	3492	4736	4272	3256	3930	6.93646	6.80309	6.92658	6.99412	6.98091	6.88456	6.89926	6.45504	6.62384	6.87187	6.40485	6.66267	2R	23964772	23966127	1	Alas	1842	gene	.	.
FBgn0260972	4134	3458	3886	3333	3073	4697	4032	3971	4499	3531	4320	3617	6.86956	6.88823	6.98647	6.69044	6.63272	7.11179	6.93181	6.89076	6.80266	6.85181	7.0611	6.79626	2R	9135375	9135705	-1	alc	1544	gene	.	.
FBgn0000064	48485	30708	35252	36770	43225	41218	49685	30550	62437	30659	40397	36213	9.10897	8.72727	8.85677	8.84045	9.13209	8.935	9.24283	8.52334	9.28398	8.65826	8.97553	8.80735	3R	26254069	26255431	-1	Ald1	3809	gene	.	.
FBgn0010548	1698	1246	1423	1032	1182	871	1195	1672	1153	1315	1618	1287	4.42378	4.26207	4.37828	3.8688	4.1074	3.57798	4.03758	4.47833	3.72075	4.27239	4.48101	4.15714	2R	7466879	7467316	-1	Aldh-1III	3593	gene	.	.
FBgn0012036	159	200	110	76	149	196	57	124	186	126	56	61	2.11302	2.60102	1.87036	1.45397	2.1867	2.39887	1.18704	1.90328	2.14133	2.01711	1.18998	1.2543	2L	9387389	9387890	1	Aldh	2070	gene	.	.
FBgn0036857	30	15	25	13	26	68	52	22	12	20	32	13	0.70729	0.467992	0.685885	0.378544	0.700487	1.31907	1.12068	0.57557	0.289164	0.573151	0.797718	0.375978	3L	19266473	19268460	-1	Aldh7A1	2053	gene	.	.
FBgn0086378	1960	1440	1429	1483	1552	2478	2006	1513	2350	1278	1705	1330	6.06155	5.89587	5.81689	5.79364	5.91598	6.4546	6.19194	5.7724	6.13274	5.66117	5.99115	5.62862	3R	3623143	3623275	1	Alg-12	1290	gene	.	.
FBgn0038552	394	377	605	553	672	665	556	479	615	474	351	355	3.53152	3.72711	4.30197	4.10636	4.42872	4.29175	4.0844	3.86487	3.95035	3.97226	3.49764	3.50271	3R	17809401	17809799	-1	Alg1	1615	gene	.	.
FBgn0052076	645	514	495	516	475	756	585	413	884	663	530	477	4.26798	4.21958	4.10286	4.08662	4.02969	4.54336	4.22815	3.73961	4.52054	4.50532	4.12266	3.96973	3L	11164971	11165228	1	Alg10	1529	gene	.	.
FBgn0037108	3007	2339	2411	2505	2938	2534	2903	2825	2656	2979	3046	2277	6.05089	5.96622	5.94108	5.91943	6.204	5.86694	6.09821	6.0404	5.68858	6.24418	6.19694	5.7732	3L	21625806	21625963	1	Alg11	1994	gene	.	.
FBgn0030645	261	143	242	331	210	292	495	191	593	218	287	235	4.10748	3.5577	4.20007	4.55664	3.9902	4.31738	5.08656	3.76077	5.05961	4.06028	4.35989	4.07681	X	15472164	15472859	1	Alg14	696	gene	.	.
FBgn0035401	575	550	232	470	465	649	861	515	492	405	330	392	4.15841	4.35961	3.14592	4.00696	4.04774	4.38084	4.80894	4.08341	3.77059	3.88061	3.53401	3.75258	3L	3143808	3145284	1	Alg2	1477	gene	.	.
FBgn0011297	741	817	782	1003	925	1025	1012	720	1085	876	666	888	4.30957	4.70848	4.58131	4.85247	4.7966	4.81513	4.83486	4.34563	4.65399	4.74092	4.28645	4.67252	2R	23705439	23706777	-1	Alg3	1704	gene	.	.
FBgn0039293	521	562	312	705	594	386	334	383	592	449	291	344	3.39875	3.75202	2.92597	3.91994	3.74488	3.06579	2.91728	3.07303	3.39401	3.39422	2.77263	2.9717	3R	25221589	25221859	1	Alg9	2363	gene	.	.
FBgn0261238	1460	1412	1325	1357	1389	585	948	1404	871	1397	1012	1423	2.91345	3.11337	2.97188	2.93464	3.01538	1.89888	2.47081	2.93342	2.14345	3.04084	2.57406	2.98463	3R	7094596	7095515	-1	Alh	9675	gene	.	.
FBgn0013746	1635	1721	1351	1539	1342	1279	1732	1590	1413	1467	1511	961	4.51629	4.85302	4.45121	4.5571	4.42455	4.23616	4.69076	4.55376	4.13621	4.56714	4.53141	3.90371	2L	8993818	8995538	-1	alien	3235	gene	.	.
FBgn0086346	4025	3577	2794	3541	3466	2455	2254	3212	3359	3904	2814	2657	5.93696	6.04149	5.62327	5.883	5.91052	5.29708	5.21492	5.69524	5.49506	6.09993	5.55741	5.46585	3R	27696466	27696831	-1	ALiX	2892	gene	.	.
FBgn0040505	10344	7407	9081	9753	9085	8036	9326	8869	10486	8672	8664	11124	5.55559	5.35487	5.57445	5.59972	5.55715	5.25848	5.50604	5.41624	5.38953	5.51176	5.43229	5.77486	2R	16625293	16630588	-1	Alk	9730	gene	.	.
FBgn0065035	153	18	35	31	33	133	27	121	112	40	116	64	2.66411	0.816137	1.26888	1.1267	1.20941	2.54534	1.00637	2.44911	2.14623	1.38617	2.44036	1.77598	X	15858134	15858537	-1	AlkB	1241	gene	.	.
FBgn0283479	39	0	2	1	0	0	0	0	0	1	0	0	0.952373	0	0.0777282	0.037362	0	0	0	0	0	0.0394528	0	0	3L	21442227	21442522	-1	Alp1	1806	gene	.	.
FBgn0032779	111	105	58	50	49	109	147	91	80	74	104	95	1.2835	1.40234	0.899301	0.771442	0.783831	1.30347	1.60128	1.16505	0.930887	1.07429	1.30459	1.22213	2L	19424050	19424212	1	Alp12	3351	gene	.	.
FBgn0016123	5	31	17	3	27	38	32	10	1	19	24	10	0.12401	0.743338	0.435418	0.0826102	0.634578	0.774942	0.691704	0.250573	0.0225335	0.479656	0.557131	0.256924	3R	31048929	31049319	1	Alp4	2412	gene	.	.
FBgn0038845	4	0	7	5	13	0	14	8	6	21	0	10	0.142041	0	0.273837	0.190958	0.468097	0	0.472801	0.285274	0.184076	0.7032	0	0.357118	3R	21005160	21005587	-1	Alp5	1674	gene	.	.
FBgn0034712	3	0	0	0	16	0	25	6	0	0	0	8	0.0834281	0	0	0	0.445629	0	0.614736	0.170956	0	0	0	0.229441	2R	22208464	22209504	-1	Alp8	2182	gene	.	.
FBgn0086361	2464	2096	2555	2463	2592	1831	1726	3282	2251	2629	2938	2474	5.12437	5.16623	5.37701	5.25019	5.37938	4.76794	4.72333	5.60535	4.81462	5.41959	5.49811	5.24559	3R	29591831	29592167	1	alph	3149	gene	.	.
FBgn0010215	10221	9482	9578	7978	9588	8027	7601	9895	9691	9164	11152	7434	6.9991	7.16602	7.11164	6.77354	7.09497	6.71295	6.67352	7.03151	6.73501	7.05077	7.25263	6.66158	3L	23318646	23319002	-1	alpha-1Cat	3487	gene	.	.
FBgn0029105	2289	2348	2176	2288	1763	1613	1041	2769	1508	3196	2726	2222	5.08581	5.39065	5.21613	5.21149	4.90385	4.65606	4.09195	5.43061	4.3249	5.76066	5.45756	5.15958	2R	23957842	23958219	1	alpha-1Catr	3007	gene	.	.
FBgn0015568	0	12	0	0	0	0	0	6	0	22	0	7	0	0.374554	0	0	0	0	0	0.175429	0	0.602984	0	0.207924	3R	7545733	7547155	-1	alpha-1Est1	2123	gene	.	.
FBgn0015569	0	0	1	0	0	0	5	2	7	13	1	0	0	0	0.0304804	0	0	0	0.136242	0.0553157	0.155145	0.353939	0.0289012	0	3R	7486583	7487455	-1	alpha-1Est10	2341	gene	.	.
FBgn0015570	0	0	0	0	12	0	0	5	2	0	5	10	0	0	0	0	0.352339	0	0	0.146452	0.0502834	0	0.151372	0.28641	3R	7541810	7541967	1	alpha-1Est2	2141	gene	.	.
FBgn0261393	90	96	62	52	121	66	95	82	87	66	62	71	1.359	1.59549	1.16647	0.992401	1.76485	1.13515	1.46944	1.32576	1.21824	1.21856	1.12399	1.2269	3R	7533496	7534716	-1	alpha-1Est5	2490	gene	.	.
FBgn0015575	34	114	0	0	0	3	0	0	0	0	3	0	0.790687	1.98702	0	0	0	0.0937435	0	0	0	0	0.098225	0	3R	7519563	7520224	-1	alpha-1Est7	2017	gene	.	.
FBgn0015576	125	381	343	418	246	184	348	253	475	363	254	352	1.6067	3.09619	2.90296	3.08492	2.48248	2.04922	2.82752	2.42613	2.96644	2.97617	2.47176	2.85891	3R	7509343	7510278	-1	alpha-1Est8	2646	gene	.	.
FBgn0015577	1341	1394	906	1366	1118	831	1009	1358	1066	1568	1092	1154	4.15431	4.4699	3.8184	4.30255	4.08498	3.56761	3.86214	4.2466	3.66844	4.56823	3.99746	4.06212	3R	7493921	7495535	-1	alpha-1Est9	3455	gene	.	.
FBgn0259170	2247	2046	1924	1952	2164	1453	1641	2553	1826	2420	2035	1988	3.93088	4.06328	3.91524	3.8627	4.05697	3.4069	3.6024	4.17862	3.47967	4.22869	3.91839	3.87687	X	10266792	10267357	-1	alpha-1Man-1Ia	6827	gene	.	.
FBgn0039634	5642	6504	4866	4060	4456	2969	3279	5848	5224	6531	5696	4535	6.26832	6.74456	6.26207	5.92859	6.11877	5.41737	5.5955	6.39785	5.97204	6.68424	6.40989	6.07475	3R	29109053	29110535	-1	alpha-1Man-1Ib	3211	gene	.	.
FBgn0051202	6	9	21	3	0	1	1	9	0	6	10	7	0.206759	0.356094	0.698303	0.116776	0	0.0381158	0.0391425	0.315243	0	0.236564	0.357224	0.257259	3R	29928701	29930386	-1	alpha-1Man-1Ic	1686	gene	.	.
FBgn0011740	1410	881	885	1124	1328	629	793	1081	1011	1433	810	972	4.02287	3.64907	3.59141	3.8387	4.11917	3.01691	3.34883	3.73963	3.40488	4.24248	3.4043	3.63452	3R	9412548	9412807	1	alpha-1Man-1IIa	4002	gene	.	.
FBgn0026616	1059	1247	464	800	745	428	240	849	502	877	1000	680	3.10529	3.5665	2.27708	2.86535	2.82757	2.07187	1.50887	2.8958	2.05709	3.0502	3.14681	2.65602	3R	15804248	15804605	1	alpha-1Man-1IIb	6029	gene	.	.
FBgn0030007	1675	1575	1198	1416	1258	1445	1310	1218	2106	1613	1312	1273	5.44918	5.63277	5.17974	5.33947	5.23052	5.29974	5.1998	5.07888	5.5869	5.60096	5.23188	5.17903	X	8143904	8145602	-1	alpha-1PheRS	1699	gene	.	.
FBgn0250789	9884	7764	8956	10753	8727	9130	9985	7752	12130	10281	7056	9232	5.708	5.63755	5.77169	5.9551	5.71705	5.65454	5.8194	5.44259	5.81191	5.96972	5.35907	5.72797	3L	1778485	1779310	-1	alpha-1Spec	8347	gene	.	.
FBgn0031491	2478	2313	2197	2074	2283	2816	2618	2488	2942	2406	2046	2300	5.99097	6.16537	6.02395	5.86625	6.06047	6.23186	6.16644	6.0749	6.04814	6.15551	5.84662	6.00206	2L	3021309	3022368	-1	alpha4GT1	1714	gene	.	.
FBgn0025725	2818	3676	2016	3271	3551	2052	2705	2759	2872	3622	1925	2545	4.95054	5.59321	4.6843	5.28559	5.45868	4.56758	4.98904	4.99788	4.79391	5.50687	4.54601	4.92326	3L	1641066	1643955	-1	alphaCOP	4078	gene	.	.
FBgn0035657	0	0	29	46	0	12	9	15	1	17	7	0	0	0	0.971312	1.28946	0	0.442489	0.352262	0.540799	0.0358513	0.645305	0.286574	0	3L	6009446	6010584	-1	alphaKap4	1509	gene	.	.
FBgn0250791	8425	7333	7776	7860	7271	8565	8955	10311	8909	7870	9834	8376	7.46951	7.54525	7.5605	7.49915	7.44595	7.55278	7.65536	7.83852	7.36118	7.58015	7.82044	7.5793	3L	20313632	20313884	1	alphaSnap	2070	gene	.	.
FBgn0003863	1	0	4	0	0	0	4	1	4	16	0	0	0.0708687	0	0.301577	0	0	0	0.281757	0.0747774	0.234623	0.949741	0	0	2R	11344260	11345119	-1	alphaTry	860	gene	.	.
FBgn0087040	29	24	54	44	45	51	43	48	64	56	45	51	0.829089	0.830583	1.41645	1.1949	1.24703	1.27717	1.15904	1.23762	1.32354	1.45102	1.21305	1.31203	3L	9681268	9681416	1	alphaTub67C	1617	gene	.	.
FBgn0003884	46955	39209	30379	41689	41022	46924	45294	26797	49104	38364	25935	29697	10.1817	10.1981	9.7611	10.1401	10.1757	10.2407	10.2286	9.45278	10.0569	10.0999	9.45577	9.64015	3R	7086599	7086744	1	alphaTub84B	1752	gene	.	.
FBgn0003885	10307	9423	6817	9025	9817	8083	8766	7970	11576	10319	8057	8237	7.82274	7.96919	7.43543	7.76134	7.9408	7.53345	7.68855	7.53261	7.80079	8.03311	7.5981	7.61908	3R	7530753	7532732	1	alphaTub84D	1980	gene	.	.
FBgn0003886	1	0	0	0	0	0	0	0	15	0	0	0	0.0394985	0	0	0	0	0	0	0	0.448991	0	0	0	3R	9731221	9732150	-1	alphaTub85E	1560	gene	.	.
FBgn0031068	387	445	517	546	391	592	474	333	439	390	381	487	3.73372	4.18071	4.32005	4.32152	3.92303	4.36592	4.09909	3.60712	3.72663	3.93895	3.83299	4.15473	X	19748314	19748549	1	Alr	1362	gene	.	.
FBgn0039332	0	69	40	9	58	84	57	49	51	72	27	49	0	1.63579	1.11402	0.320033	1.41533	1.68178	1.34447	1.20517	1.08935	1.63208	0.803139	1.2276	3R	25381065	25382781	-1	alrm	1717	gene	.	.
FBgn0037116	1147	577	825	877	666	625	328	917	620	827	757	917	3.43422	2.80257	3.19298	3.20278	2.90541	2.71633	2.00145	3.2151	2.49814	3.19825	3.01481	3.25029	3L	21674394	21674962	-1	Als2	5063	gene	.	.
FBgn0038535	2626	2034	2587	3327	2817	2401	2768	3003	3314	3078	2868	3237	4.72638	4.63786	4.90534	5.18242	5.00655	4.65979	4.89495	4.98992	4.86728	5.15071	4.97424	5.13313	3R	17673732	17674823	-1	alt	4464	gene	.	.
FBgn0000071	11	0	0	0	0	0	0	0	0	0	0	0	0.315867	0	0	0	0	0	0	0	0	0	0	0	3R	6762593	6762996	1	Ama	1946	gene	.	.
FBgn0032881	386	352	581	557	540	697	607	685	616	488	441	505	3.757	3.89027	4.50805	4.37635	4.38984	4.6186	4.4649	4.61324	4.21099	4.27072	4.05727	4.23154	2L	20750934	20752015	-1	Amacr	1335	gene	.	.
FBgn0000075	7	49	1	0	14	20	35	12	0	0	37	0	0.184326	1.10801	0.0320663	0	0.390326	0.491507	0.790558	0.318295	0	0	0.838407	0	2L	19110154	19110350	1	amd	2224	gene	.	.
FBgn0086782	766	409	512	458	437	698	368	428	661	396	410	773	3.23121	2.68398	2.90192	2.69815	2.69068	3.16513	2.41055	2.57375	2.87754	2.58876	2.56392	3.34965	X	19886108	19890060	-1	amn	3953	gene	.	.
FBgn0025686	4	26	42	32	8	22	9	46	10	31	20	28	0.126306	0.782679	1.07658	0.848762	0.273313	0.608409	0.287424	1.07844	0.263726	0.863894	0.585417	0.76166	2L	287252	288932	-1	Amnionless	1893	gene	.	.
FBgn0023179	27499	25023	22019	23090	24992	16208	18256	29016	22276	28921	26528	22876	8.22568	8.36555	8.11259	8.10395	8.27643	7.52599	7.73545	8.38208	7.7342	8.50713	8.30316	8.07946	3R	26697697	26699448	-1	amon	3991	gene	.	.
FBgn0003270	0	0	0	0	0	0	0	0	9	0	0	0	0	0	0	0	0	0	0	0	0.520807	0	0	0	2L	18596136	18596921	-1	amos	786	gene	.	.
FBgn0052626	2615	2768	1983	2525	2461	2128	1594	2694	1822	2788	2666	2186	4.23207	4.57354	4.05096	4.30737	4.32812	4.00837	3.65699	4.34817	3.5693	4.51947	4.38156	4.10014	X	13830741	13831100	-1	AMPdeam	6364	gene	.	.
FBgn0027356	2201	1531	1676	1380	1364	724	1396	1905	1328	1316	1816	1352	4.94185	4.70335	4.7623	4.41963	4.45975	3.48497	4.40581	4.81729	4.06458	4.43022	4.79911	4.38084	2R	12593604	12594068	1	Amph	3205	gene	.	.
FBgn0023169	4374	3695	3455	3802	3616	1991	2892	3655	4130	4367	3441	3520	6.07434	6.10691	5.94328	6.0032	5.98993	5.02236	5.58508	5.89752	5.80642	6.27873	5.86127	5.88286	X	1375536	1375755	1	AMPKalpha	2853	gene	.	.
FBgn0038309	0	0	24	0	0	0	0	7	0	9	0	0	0	0	0.745558	0	0	0	0	0.239555	0	0.326721	0	0	3R	15247163	15248123	-1	Amt	1773	gene	.	.
FBgn0030328	7524	6220	6909	7395	6565	3524	4379	7044	6830	7348	7784	8208	6.21549	6.21731	6.2985	6.31913	6.20772	5.20136	5.5451	6.20002	5.89128	6.38867	6.39183	6.45679	X	11710120	11712366	-1	Amun	4444	gene	.	.
FBgn0000077	217	220	215	248	268	330	266	203	308	278	300	268	2.92746	3.18806	3.0972	3.21155	3.36483	3.52042	3.27411	2.91288	3.20538	3.43143	3.45859	3.30175	X	9245915	9247125	-1	amx	1422	gene	.	.
FBgn0000078	8	14	1	0	0	0	0	1010	0	2	2	4	0.281777	0.543178	0.0442181	0	0	0	0	4.8959	0	0.0872633	0.0826902	0.159762	2R	17124764	17126369	1	Amy-1d	1606	gene	.	.
FBgn0000079	11	87	1	0	7	2	1	5109	0	3	8	9	0.362388	1.90128	0.0425986	0	0.271576	0.0760414	0.0395592	7.1409	0	0.124398	0.295362	0.326178	2R	17118636	17120303	-1	Amy-1p	1668	gene	.	.
FBgn0020506	0	0	11	2	0	3	4	0	25	0	4	0	0	0	0.438255	0.0856651	0	0.120908	0.163166	0	0.689564	0	0.166488	0	2R	16651095	16651987	-1	Amyrel	1549	gene	.	.
FBgn0011746	38	25	26	18	5	0	3	12	17	29	25	11	0.705033	0.587033	0.582796	0.407781	0.13029	0	0.0748868	0.275326	0.318707	0.637948	0.53959	0.260723	2R	9062295	9062479	1	ana	2611	gene	.	.
FBgn0262167	24	75	106	149	31	12	20	71	96	81	113	44	0.245181	0.766499	0.959375	1.17533	0.347926	0.132973	0.220716	0.659029	0.722234	0.784863	0.96654	0.452868	3R	24530576	24530914	1	ana1	5610	gene	.	.
FBgn0027513	141	119	139	133	136	86	121	64	98	106	54	49	2.39602	2.42175	2.54892	2.43313	2.50776	1.89172	2.29811	1.60631	1.84737	2.23458	1.47834	1.38339	2R	8898729	8899315	-1	ana2	1432	gene	.	.
FBgn0266111	0	66	11	56	0	66	0	2	18	37	11	73	0	0.633034	0.121013	0.508166	0	0.559808	0	0.0208556	0.148945	0.372738	0.114926	0.628712	2R	12344983	12348523	1	ana3	6284	gene	.	.
FBgn0033366	69	0	0	0	1	12	0	0	0	1	0	0	1.31493	0	0	0	0.0350316	0.34454	0	0	0	0.0355324	0	0	2R	9039728	9039801	-1	Ance-14	2008	gene	.	.
FBgn0012037	0	1	0	0	0	1	0	8	0	0	11	20	0	0.0342499	0	0	0	0.0295261	0	0.223622	0	0	0.308819	0.516775	2L	13905645	13905718	1	Ance	2183	gene	.	.
FBgn0036741	2453	2080	1702	2054	2123	1305	1359	2449	2119	2845	2103	1926	4.67157	4.70855	4.36539	4.55057	4.65273	3.86579	3.95668	4.74569	4.28886	5.08054	4.58281	4.45119	3L	17621824	17622493	1	anchor	4338	gene	.	.
FBgn0030898	0	0	1	0	0	6	0	0	0	0	0	0	0	0	0.0742081	0	0	0.362871	0	0	0	0	0	0	X	18178526	18179472	-1	Andorra	947	gene	.	.
FBgn0016762	138	180	245	160	179	263	355	201	325	214	226	202	2.55042	3.11684	3.45371	2.84065	3.03256	3.41296	3.84631	3.08344	3.46368	3.27966	3.27853	3.12457	2R	23694003	23695232	1	angel	1230	gene	.	.
FBgn0011747	4126	5126	4449	4491	3890	3162	3175	7921	3942	5348	5974	3650	4.89149	5.46461	5.19777	5.13591	4.99196	4.57972	4.62266	5.88699	4.6455	5.45904	5.537	4.83544	4	115074	115202	-1	Ank	6229	gene	.	.
FBgn0261788	23385	21779	21666	23707	19389	16043	17740	21879	22630	26170	19890	25441	4.49638	4.6629	4.58921	4.63975	4.41858	4.03793	4.21131	4.48051	4.27084	4.85367	4.3972	4.72691	3L	7655389	7656203	-1	Ank2	46942	gene	.	.
FBgn0028343	2023	1134	1428	1359	1311	1489	1083	1167	1359	1299	1285	1112	4.48991	3.96131	4.20906	4.06886	4.07545	4.12705	3.73428	3.81619	3.77051	4.08247	3.99269	3.7881	X	17571854	17572444	-1	Ankle2	4080	gene	.	.
FBgn0052000	3535	3546	5117	3635	3036	3443	3071	6649	3098	4305	5576	4587	4.61523	4.88569	5.33212	4.77886	4.58579	4.63625	4.51545	5.57653	4.25293	5.09193	5.37738	5.09269	4	132220	132287	1	anne	6511	gene	.	.
FBgn0025111	0	32	41	18	34	60	39	14	22	7	25	23	0	1.11628	1.27868	0.672203	1.11621	1.5284	1.17535	0.531795	0.661103	0.314872	0.867191	0.809439	X	10778954	10779695	-1	Ant2	1437	gene	.	.
FBgn0026268	0	219	0	0	0	0	0	0	0	0	0	0	0	3.71039	0	0	0	0	0	0	0	0	0	0	X	11168030	11168374	-1	antdh	950	gene	.	.
FBgn0260642	0	0	13	0	0	2	0	0	0	0	0	0	0	0	0.113419	0	0	0.0163002	0	0	0	0	0	0	3R	6896253	6898538	-1	Antp	7945	gene	.	.
FBgn0000084	789	905	747	762	825	930	861	677	1022	574	910	554	4.82766	5.28768	4.95155	4.90464	5.07265	5.11533	5.04511	4.69143	5.00531	4.5878	5.15251	4.45207	X	20171445	20171648	-1	AnxB10	1247	gene	.	.
FBgn0030749	268	285	349	272	152	237	250	321	301	251	343	275	2.29259	2.59035	2.7786	2.41429	1.81592	2.19995	2.2914	2.5692	2.27509	2.38486	2.69145	2.41809	X	16416958	16417895	-1	AnxB11	2976	gene	.	.
FBgn0000083	345	289	67	149	113	129	204	98	94	114	58	76	3.03672	3.0551	1.38711	2.13934	1.88377	1.92935	2.47591	1.66122	1.4445	1.90822	1.21745	1.44558	3R	21065241	21065285	1	AnxB9	2073	gene	.	.
FBgn0000097	1107	796	875	815	698	934	811	712	1223	648	755	1171	3.29111	3.11341	3.17302	3.01441	2.87114	3.12595	2.98096	2.80169	3.25007	2.79677	2.91789	3.4718	2L	2156484	2158405	-1	aop	5454	gene	.	.
FBgn0004569	0	4	6	12	0	0	0	0	15	14	0	0	0	0.103447	0.145712	0.264813	0	0	0	0	0.265219	0.320075	0	0	3L	16470386	16471511	-1	aos	2822	gene	.	.
FBgn0029512	1276	1859	1266	1548	1357	1952	1769	1214	1730	1356	1163	975	5.59528	6.40162	5.78727	5.99663	5.86767	6.25739	6.15563	5.60268	5.84012	5.887	5.59118	5.33204	3R	12432533	12433072	-1	Aos1	1167	gene	.	.
FBgn0267408	0	56	7	6	0	0	10	1	0	9	0	0	0	0.760975	0.11471	0.0938841	0	0	0.150135	0.0155274	0	0.146109	0	0	3R	15532137	15532507	-1	AOX1	4228	gene	.	.
FBgn0038349	0	14	0	0	2	6	0	10	0	2	0	0	0	0.215299	0	0	0.0308834	0.0832003	0	0.137879	0	0.0313256	0	0	3R	15542748	15543669	-1	AOX3	4562	gene	.	.
FBgn0010380	10951	13200	8422	11038	11999	6543	8264	9941	10237	13569	8981	9900	7.20844	7.75127	7.03798	7.34889	7.52717	6.53125	6.90342	7.14868	6.92376	7.7243	7.05303	7.18186	X	19731004	19731089	1	AP-11-12beta	3228	gene	.	.
FBgn0030089	2103	1811	2336	2335	2134	1993	1892	2902	2111	2128	2263	2326	4.13467	4.19205	4.4752	4.40099	4.33344	4.11812	4.08406	4.65265	3.96172	4.34929	4.35763	4.38506	X	9108691	9108986	1	AP-11gamma	5497	gene	.	.
FBgn0024833	4276	2710	3191	3118	3419	3455	3279	3390	3596	3680	3050	3085	6.7347	6.35726	6.52176	6.41244	6.60216	6.48961	6.45346	6.48177	6.30009	6.72777	6.38065	6.38625	3R	9557712	9558368	-1	AP-11mu	1755	gene	.	.
FBgn0039132	4350	3635	3852	3899	3258	4889	3981	5009	6084	3897	4387	4109	6.55412	6.57131	6.58551	6.52646	6.32855	6.78034	6.52536	6.83431	6.84573	6.60449	6.69449	6.59031	3R	23958651	23958798	1	AP-11sigma	2026	gene	.	.
FBgn0264855	6400	6486	5101	5973	5867	3735	3734	6988	5773	7852	5338	5956	5.855	6.14606	5.73701	5.88482	5.91731	5.15395	5.19136	6.05791	5.52327	6.35217	5.72521	5.86982	2L	408030	409465	-1	AP-12alpha	4872	gene	.	.
FBgn0263351	7950	8109	5187	6068	6820	6874	7256	6613	8662	7488	5682	5305	7.41779	7.72119	7.01164	7.15968	7.38563	7.26887	7.38503	7.23273	7.35238	7.54029	7.06518	6.9562	3R	22462455	22462779	1	AP-12mu	2025	gene	.	.
FBgn0043012	3995	3119	3124	3587	3336	5631	5134	3566	5650	3267	3477	3562	7.85386	7.77354	7.70687	7.82851	7.78293	8.40702	8.31286	7.76977	8.16315	7.77355	7.78341	7.80736	3R	21269209	21269684	-1	AP-12sigma	751	gene	.	.
FBgn0267978	45	103	65	88	66	31	20	73	85	80	107	53	0.53709	1.1702	0.809082	0.97466	0.81068	0.404798	0.280571	0.826276	0.804939	0.946516	1.11987	0.657023	2R	5706202	5708106	-1	ap	4320	gene	.	.
FBgn0015589	2813	1987	2642	2970	2426	2029	2366	2428	2362	2339	1897	3121	3.93731	3.72804	4.04664	4.1329	3.91424	3.55667	3.79682	3.81346	3.529	3.88442	3.53161	4.18992	3R	28832301	28836486	-1	Apc	8506	gene	.	.
FBgn0034231	335	319	431	331	337	547	397	453	793	393	449	395	4.14818	4.34315	4.69201	4.25468	4.33515	4.88155	4.47462	4.63833	5.15899	4.56656	4.67422	4.48675	2R	17517261	17517911	-1	APC10	867	gene	.	.
FBgn0026598	72	65	62	74	47	70	83	72	64	40	43	93	0.825278	0.88284	0.821542	0.901567	0.654732	0.833723	0.965608	0.860415	0.679546	0.580975	0.589099	1.05837	3R	24163966	24164809	1	Apc2	4039	gene	.	.
FBgn0052707	374	274	391	236	310	143	344	275	361	374	308	289	2.84561	2.69844	3.08206	2.39858	2.77535	1.79345	2.82685	2.53794	2.64099	3.02778	2.717	2.63044	X	9082931	9083165	1	APC4	2617	gene	.	.
FBgn0029879	8	0	18	0	3	0	0	3	0	10	2	0	0.201417	0	0.474213	0	0.0895554	0	0	0.0831999	0	0.282812	0.0579385	0	X	6597088	6597195	1	APC7	2312	gene	.	.
FBgn0026150	915	517	465	697	637	692	699	482	738	609	357	430	4.25483	3.7421	3.53771	4.00718	3.94071	3.93193	3.98188	3.4685	3.78607	3.89951	3.12464	3.35496	2L	16908229	16910418	-1	ApepP	2190	gene	.	.
FBgn0031458	1668	1168	1329	1702	1302	1837	1800	1229	2184	1170	1287	1334	6.20856	5.9744	6.08962	6.36558	6.04242	6.40523	6.41463	5.85289	6.40534	5.91105	5.96764	6.00796	2L	2766233	2766707	1	aph-11	990	gene	.	.
FBgn0261854	8512	6777	7464	7242	6673	4176	5077	9623	6411	8514	8577	7030	5.86527	5.81377	5.88256	5.76394	5.70588	4.9213	5.2325	6.11764	5.27943	6.07181	6.00354	5.71095	2R	14944458	14945227	-1	aPKC	6433	gene	.	.
FBgn0042178	103	83	98	144	139	188	133	87	169	83	75	89	1.10239	1.08378	1.17627	1.46198	1.46702	1.67019	1.37084	1.01703	1.40621	1.04884	0.936415	1.05399	3L	16595181	16595599	1	Apl	3888	gene	.	.
FBgn0040281	18728	15699	13930	15645	15271	13775	13707	15363	17774	16313	15751	14446	8.39808	8.41992	8.17892	8.26893	8.29283	8.01619	8.04779	8.19242	8.13395	8.40843	8.27829	8.14318	3L	1196317	1196655	1	Aplip1	2411	gene	.	.
FBgn0038132	0	0	2	0	0	0	0	0	7	0	0	0	0	0	0.158132	0	0	0	0	0	0.387334	0	0	0	3R	13287655	13288295	-1	apn	863	gene	.	.
FBgn0087002	231	230	24	59	40	45	55	54	45	47	49	58	0.887607	1.01806	0.140071	0.307536	0.22378	0.22975	0.28304	0.274974	0.195618	0.263041	0.259752	0.30073	4	1060969	1061136	1	apolpp	11766	gene	.	.
FBgn0032136	928	700	798	1168	1246	1017	1465	770	1377	955	1023	1051	2.0052	1.90845	1.99725	2.36504	2.48887	2.15177	2.6079	1.86503	2.29931	2.19759	2.21268	2.23481	2L	9634179	9634328	1	Apoltp	13330	gene	.	.
FBgn0261112	382	384	424	392	289	612	372	616	439	485	646	436	3.30151	3.5591	3.62665	3.45264	3.11101	3.98149	3.35603	4.00854	3.31148	3.80806	4.12022	3.58253	3L	11098412	11098752	1	APP-1BP1	1867	gene	.	.
FBgn0260941	498	584	430	458	287	491	382	565	389	355	379	480	1.76178	2.13629	1.75849	1.76824	1.36218	1.78977	1.56765	1.95099	1.39935	1.57096	1.58054	1.80841	3L	12206238	12207937	-1	app	9018	gene	.	.
FBgn0000108	76850	63734	72029	68962	64821	40804	49695	94812	54716	99720	101131	85872	9.0288	9.03524	9.14226	9.00256	8.97216	8.17765	8.4999	9.41061	8.35083	9.61328	9.55366	9.30726	X	530501	530534	1	Appl	6383	gene	.	.
FBgn0000109	83	26	204	139	74	287	239	204	221	159	185	143	2.17632	1.22375	3.45777	2.89735	2.19445	3.77484	3.56736	3.34215	3.20454	3.13706	3.2605	2.92317	3L	1883795	1884248	-1	Aprt	1021	gene	.	.
FBgn0036111	3514	2705	3035	3202	2849	2420	2391	4259	3285	2995	3703	3897	5.63942	5.54047	5.63522	5.63531	5.52796	5.1726	5.19348	5.98989	5.35899	5.61885	5.84075	5.90256	3L	10894776	10896409	-1	Aps	3115	gene	.	.
FBgn0015903	0	1	9	26	23	1	65	54	2	32	80	0	0	0.0203275	0.16571	0.415014	0.386408	0.0175122	0.860358	0.738496	0.0293411	0.519544	1.01815	0	2R	23564891	23565050	1	apt	3696	gene	.	.
FBgn0286516	109613	68528	96407	102729	91257	89989	95972	89566	109731	70166	90357	116960	9.5077	9.10711	9.52959	9.54402	9.43222	9.28339	9.41491	9.29604	9.31997	9.07438	9.35879	9.71982	3R	8813490	8819263	-1	aqz	6529	gene	.	.
FBgn0015904	0	6	1	0	4	0	5	19	0	0	11	0	0	0.1466	0.0243059	0	0.0937012	0	0.109437	0.373472	0	0	0.235253	0	3L	12580672	12581153	1	ara	2942	gene	.	.
FBgn0028646	1498	1703	1472	1218	1236	1007	1027	1493	1146	1612	1451	1491	4.33722	4.77902	4.51062	4.17747	4.2532	3.85437	3.91705	4.40822	3.79584	4.63851	4.4168	4.44393	3R	30445635	30446503	-1	aralar1	3376	gene	.	.
FBgn0033926	101	63	33	54	41	82	63	131	32	30	44	42	1.50818	1.25913	0.761887	1.05597	0.890224	1.35674	1.1584	1.81876	0.596881	0.707987	0.910016	0.874094	2R	14357927	14360297	-1	Arc1	2371	gene	.	.
FBgn0033928	0	2	5	9	0	19	6	18	8	3	8	0	0	0.158707	0.35285	0.558526	0	0.964058	0.387856	0.935826	0.418732	0.222221	0.506023	0	2R	14361924	14362825	1	Arc2	902	gene	.	.
FBgn0038742	517	182	307	272	168	283	406	241	295	277	321	172	4.06928	2.95071	3.5634	3.33467	2.77557	3.32314	3.83558	3.13351	3.15365	3.4304	3.55131	2.74481	3R	19877737	19877911	1	Arc42	1418	gene	.	.
FBgn0038893	307	198	172	167	234	254	317	205	394	135	267	150	3.57024	3.24757	3.00641	2.90211	3.38557	3.37603	3.70364	3.11687	3.72705	2.70739	3.50462	2.75943	3R	21661186	21662219	-1	Archease	1222	gene	.	.
FBgn0013749	3543	3412	3561	3051	2886	5770	4785	4172	5959	2938	3572	2935	7.37469	7.59553	7.58794	7.28948	7.26829	8.13467	7.90437	7.68817	7.93243	7.31448	7.51523	7.22285	4	1124167	1124331	1	Arf102F	930	gene	.	.
FBgn0013750	1868	2243	2374	2460	2111	2621	2300	3097	2761	2046	2978	2527	5.24156	5.76997	5.78233	5.75696	5.59827	5.77803	5.63128	6.0339	5.60697	5.57439	6.02764	5.78407	2R	15322501	15322741	1	Arf51F	2196	gene	.	.
FBgn0010348	11536	9649	10562	10734	10229	10368	10137	12007	13051	9632	11325	10677	7.68334	7.70199	7.76284	7.70921	7.69862	7.58977	7.59609	7.81986	7.67186	7.63292	7.78582	7.69048	3L	22868380	22869246	-1	Arf79F	2442	gene	.	.
FBgn0020655	1028	1091	1163	896	1124	791	1220	1227	1102	947	1241	1052	4.48213	4.82997	4.85208	4.41694	4.78695	4.17984	4.81417	4.80342	4.39698	4.56933	4.86763	4.62776	3L	12415026	12415869	-1	ArfGAP1	2085	gene	.	.
FBgn0037182	2357	2481	2051	1978	2113	1674	1484	2626	2116	2426	2418	1795	5.28213	5.62452	5.28848	5.16247	5.31251	4.86138	4.73129	5.51188	4.94695	5.52739	5.44454	5.01571	3L	22714313	22715089	-1	ArfGAP3	2692	gene	.	.
FBgn0037884	2277	2342	1941	2068	2074	1666	1741	2223	1776	2296	2451	2007	5.64958	5.96094	5.62685	5.64081	5.70263	5.2677	5.36753	5.6935	5.11474	5.86703	5.88107	5.58758	3R	11232429	11233126	-1	Arfip	2004	gene	.	.
FBgn0030088	350	196	322	328	237	564	366	363	406	364	444	418	3.88409	3.36964	3.96521	3.91795	3.53905	4.59229	4.0369	4.00756	3.90701	4.13368	4.32932	4.2365	X	9107069	9107237	1	Arfrp1	1101	gene	.	.
FBgn0023535	80	53	30	20	61	64	56	58	102	32	42	45	1.92098	1.6943	1.1417	0.817519	1.77488	1.73294	1.62717	1.64837	2.04114	1.19472	1.37884	1.4341	X	509435	509716	1	arg	1243	gene	.	.
FBgn0000116	79231	70992	53357	66327	71262	85240	81718	63756	108000	67944	65490	58462	9.93676	10.0547	9.57393	9.81038	9.97262	10.102	10.08	9.70294	10.1939	9.92462	9.79172	9.61737	3L	9048781	9050356	-1	Argk	3504	gene	.	.
FBgn0032076	28	0	74	28	18	28	17	53	17	53	47	76	0.68859	0	1.51917	0.739299	0.534292	0.711639	0.48308	1.15277	0.406718	1.22583	1.08631	1.4869	2L	8939725	8940197	-1	Argl	1982	gene	.	.
FBgn0037526	434	259	131	238	237	80	72	261	287	360	206	287	2.97058	2.57118	1.75824	2.35153	2.39413	1.21042	1.14726	2.41828	2.31192	2.91826	2.18618	2.56326	3R	7887045	7887138	1	ArgRS-1m	2748	gene	.	.
FBgn0027093	948	590	401	604	574	505	783	478	565	637	350	469	4.33817	3.95354	3.3769	3.84844	3.83484	3.54554	4.1704	3.49096	3.46571	3.99447	3.13184	3.50186	X	15841769	15842991	-1	ArgRS	2135	gene	.	.
FBgn0017418	4667	3576	4532	4576	4135	3403	3416	5195	4567	4552	4947	5112	5.42523	5.32012	5.58639	5.52449	5.43912	5.04006	5.08309	5.65425	5.20997	5.59499	5.63425	5.67007	X	18130392	18132877	-1	ari-11	4815	gene	.	.
FBgn0025186	1722	1262	1487	1730	1185	835	1163	1773	1438	1820	1512	1759	4.68864	4.52376	4.68427	4.82021	4.35357	3.75807	4.24247	4.80564	4.25937	4.96785	4.6329	4.8326	2R	22212835	22213519	1	ari-12	3008	gene	.	.
FBgn0000115	609	522	485	549	467	695	621	503	826	632	564	510	4.97984	5.0322	4.86253	4.96078	4.79222	5.22306	5.10295	4.79003	5.22269	5.23524	4.99809	4.84725	3L	15983135	15983280	1	Arl1	863	gene	.	.
FBgn0004908	293	320	302	264	380	463	452	344	547	286	280	320	4.34624	4.73243	4.58566	4.32684	4.88703	5.03816	5.04221	4.64335	5.02945	4.5128	4.40727	4.58105	3R	8341100	8341243	1	Arl2	656	gene	.	.
FBgn0039889	5535	5464	6639	5655	5574	8047	6508	7847	9386	5141	8271	5739	7.78053	8.03726	8.24822	7.94073	7.97864	8.37812	8.11163	8.36133	8.35075	7.8831	8.48705	7.95081	4	177348	177992	-1	Arl4	1095	gene	.	.
FBgn0035866	1168	901	1023	1165	827	1310	1183	1053	1549	865	1106	1062	5.27688	5.18149	5.29238	5.4	4.9765	5.49697	5.39121	5.20862	5.4894	5.0594	5.3265	5.25891	3L	8298501	8299839	-1	Arl5	1339	gene	.	.
FBgn0034446	5	8	1	6	16	7	6	10	9	4	7	8	0.384448	0.670626	0.0982867	0.486428	1.07984	0.531714	0.477586	0.718337	0.56752	0.358936	0.553541	0.614016	2R	19444179	19444394	1	Arl6	709	gene	.	.
FBgn0038453	11273	9795	9745	10500	9928	13245	12426	10377	15042	9520	10529	9553	8.56308	8.63657	8.56009	8.59048	8.5686	8.85491	8.80181	8.52313	8.7891	8.5289	8.59409	8.44337	3R	16643605	16643908	1	Arl6IP1	1294	gene	.	.
FBgn0037551	4226	2891	3391	3445	2962	3622	3717	3575	4088	2977	3509	3010	6.60374	6.33552	6.49448	6.4407	6.28358	6.44296	6.51832	6.44358	6.36894	6.31124	6.4666	6.23736	3R	8126605	8126842	1	Arl8	1901	gene	.	.
FBgn0000117	19319	22151	13658	15418	19095	11352	13147	15113	16619	19885	13790	13850	7.88088	8.35295	7.58913	7.68632	8.0522	7.17763	7.42669	7.60736	7.47613	8.13113	7.5258	7.52129	X	1891401	1892119	-1	arm	3564	gene	.	.
FBgn0011745	2755	2766	2354	2479	2687	3310	2719	2569	3322	2602	2245	2358	6.36117	6.64024	6.34162	6.33911	6.51218	6.68237	6.44007	6.34001	6.44067	6.48682	6.19757	6.25682	3R	12691743	12691869	1	Arp1	1469	gene	.	.
FBgn0031050	1121	1039	1221	1246	1086	1496	1438	1193	1509	1242	1333	995	5.02685	5.18886	5.34818	5.30143	5.16574	5.49064	5.47286	5.19118	5.25933	5.37455	5.39607	4.9753	X	19644531	19645582	-1	Arp10	1536	gene	.	.
FBgn0011742	2103	1791	2180	1816	1455	1448	1600	2171	1747	1737	2009	1782	5.10298	5.14644	5.35508	5.02369	4.77159	4.64096	4.81693	5.22481	4.66142	5.03866	5.16479	4.98647	X	16548290	16549412	-1	Arp2	2729	gene	.	.
FBgn0262716	3360	2446	2831	3254	2519	2712	3021	3025	3542	3106	2834	2790	6.21661	6.0376	6.17714	6.29922	5.99313	5.97111	6.16274	6.1455	6.10474	6.31151	6.1022	6.06933	3L	8113407	8114051	-1	Arp3	1983	gene	.	.
FBgn0038576	1089	424	427	594	558	640	657	643	723	820	427	545	4.41447	3.40392	3.35049	3.71494	3.68603	3.74972	3.82084	3.774	3.68173	4.22473	3.28073	3.59035	3R	18185498	18186314	1	Arp5	2320	gene	.	.
FBgn0011741	803	774	793	629	607	894	900	769	999	827	814	1050	4.74486	4.96049	4.92729	4.53141	4.5386	4.95222	4.9992	4.76123	4.8659	4.98825	4.88878	5.23458	X	15735774	15737120	-1	Arp6	1347	gene	.	.
FBgn0030877	348	415	380	270	491	363	353	281	353	338	317	272	2.92277	3.39347	3.21694	2.72004	3.53442	3.02823	3.02697	2.72605	2.77724	3.06926	2.91842	2.71961	X	17858379	17860002	-1	Arp8	2289	gene	.	.
FBgn0001961	4031	3132	3620	4059	3601	3427	3355	3176	3523	3715	3473	4274	6.66924	6.58251	6.72073	6.80787	6.69508	6.49683	6.50497	6.40759	6.28967	6.76015	6.58475	6.87063	2L	13827941	13829276	-1	Arpc1	1732	gene	.	.
FBgn0032859	1277	1088	1256	889	724	766	1041	1518	1321	1220	1280	1093	4.85854	4.90236	5.03581	4.48146	4.25564	4.21065	4.66979	5.17721	4.72294	4.9975	4.98713	4.75665	2L	20417057	20417667	1	Arpc2	1974	gene	.	.
FBgn0038369	1087	875	962	949	1137	1933	1315	1081	1746	911	828	803	5.42331	5.38761	5.45349	5.35896	5.67159	6.29819	5.78915	5.49312	5.90767	5.37911	5.16696	5.1135	3R	15834648	15834771	1	Arpc3A	1123	gene	.	.
FBgn0065032	19	13	0	0	0	0	0	18	0	0	0	0	1.0333	0.901039	0	0	0	0	0	1.03402	0	0	0	0	X	17104571	17104986	-1	Arpc3B	786	gene	.	.
FBgn0284255	1251	1216	1279	1410	1254	1744	1715	1119	2175	1104	930	1176	6.26827	6.50095	6.50448	6.56729	6.45822	6.8017	6.81624	6.18791	6.8702	6.29712	5.97438	6.2975	2L	6125132	6125755	1	Arpc4	712	gene	.	.
FBgn0031437	1425	933	1413	1438	1301	1990	1508	1184	1624	1048	1231	1450	5.87445	5.54628	6.06628	6.01518	5.93098	6.4085	6.05205	5.69	5.87351	5.64501	5.79435	6.01601	2L	2580292	2580581	1	Arpc5	1070	gene	.	.
FBgn0000119	1317	1647	996	1346	1276	853	844	1545	1130	1547	1345	1218	3.38771	3.93911	3.21172	3.53442	3.51783	2.88586	2.90626	3.6706	3.02189	3.79266	3.53311	3.39319	2R	13453640	13455236	-1	arr	6024	gene	.	.
FBgn0000120	47	0	69	31	10	20	22	32	2	8	2	31	0.86547	0	1.2588	0.67195	0.262234	0.448478	0.497751	0.670193	0.0435818	0.216331	0.054172	0.667809	2L	18078269	18078496	1	Arr1	2476	gene	.	.
FBgn0000121	86	88	104	79	88	132	116	92	42	36	59	56	1.76855	1.99396	2.12445	1.77383	1.92886	2.27841	2.16253	1.89561	1.02207	1.11447	1.48882	1.43401	3L	8647261	8647645	-1	Arr2	1547	gene	.	.
FBgn0033062	2700	2942	4044	3126	2691	2975	1865	5370	3381	3312	5241	3373	4.97223	5.36133	5.74268	5.30383	5.15073	5.16616	4.55335	6.01933	5.10306	5.46291	6.03418	5.39998	2R	6080828	6081034	-1	Ars2	3847	gene	.	.
FBgn0037834	354	611	570	639	535	540	731	674	808	680	663	635	3.46357	4.45754	4.29619	4.37953	4.19226	4.08336	4.53503	4.40467	4.39765	4.54116	4.42987	4.3603	3R	10786481	10787387	-1	Art1	1528	gene	.	.
FBgn0031592	0	0	0	6	9	0	0	0	0	0	1	0	0	0	0	0.23663	0.354445	0	0	0	0	0	0.0422225	0	2L	4277696	4278669	-1	Art2	1595	gene	.	.
FBgn0038306	106	210	113	156	92	127	301	115	160	117	115	57	1.82548	2.82884	2.0465	2.34973	1.81435	2.06269	3.12712	1.96956	2.12682	2.08655	2.00708	1.31357	3R	15227605	15229408	-1	Art3	1804	gene	.	.
FBgn0037770	438	517	578	621	515	527	474	825	412	817	654	663	2.84311	3.29705	3.3796	3.40343	3.21362	3.1286	3.02805	3.73233	2.60735	3.83999	3.47091	3.47903	3R	9982816	9983998	-1	Art4	3071	gene	.	.
FBgn0034817	226	284	207	262	161	188	338	228	162	281	281	219	2.42982	2.94094	2.49567	2.71519	2.19008	2.26463	3.00509	2.50529	1.91007	2.86971	2.80095	2.48989	2R	23076688	23077035	-1	Art7	2230	gene	.	.
FBgn0032329	2	1	3	7	2	8	1	4	6	3	5	6	0.0997267	0.0612135	0.168553	0.349487	0.113139	0.376768	0.0542543	0.203191	0.248869	0.168821	0.257907	0.302338	2L	11009821	11010897	-1	Art8	1210	gene	.	.
FBgn0042177	368	435	317	319	321	322	202	333	239	413	307	296	2.40969	2.84315	2.40313	2.34814	2.40295	2.30292	1.82198	2.35734	1.78934	2.72201	2.30357	2.25322	3L	16603053	16603277	1	Arts	3694	gene	.	.
FBgn0029095	238	124	91	146	130	70	349	117	157	217	139	141	1.9969	1.52993	1.21436	1.58882	1.51726	0.938973	2.51035	1.35264	1.44909	2.05446	1.54166	1.54811	2L	861849	862258	-1	aru	3445	gene	.	.
FBgn0052442	213	248	186	175	161	283	301	222	265	147	218	178	3.43173	3.88822	3.44225	3.29312	3.23809	3.86398	3.98338	3.55851	3.54612	3.1397	3.58044	3.30513	3L	21528218	21528704	-1	Arv1	942	gene	.	.
FBgn0036826	28	22	26	31	36	61	22	32	80	30	30	23	1.2383	1.19754	1.29688	1.40418	1.58107	2.03096	1.10007	1.40124	2.13923	1.42436	1.37471	1.14556	3L	18900595	18901251	-1	arx	892	gene	.	.
FBgn0050372	1604	856	1057	986	1001	710	771	1522	978	1230	1104	1570	3.86655	3.29011	3.50277	3.34183	3.41473	2.86178	2.99884	3.87001	3.04684	3.70567	3.4893	3.94858	2R	8114286	8115463	-1	Asap	5112	gene	.	.
FBgn0039908	6792	5580	7201	5811	5831	4634	4874	9528	5870	5924	7237	6526	5.0709	5.06398	5.35453	4.97873	5.04058	4.5966	4.70386	5.62463	4.68452	5.08283	5.28594	5.13029	4	469409	472520	-1	Asator	9018	gene	.	.
FBgn0035407	531	658	418	707	512	586	769	563	852	624	517	538	3.64209	4.18881	3.51558	4.14833	3.7679	3.82905	4.23354	3.79348	4.10086	4.05364	3.72605	3.76923	3L	3163786	3165264	-1	Asciz	2002	gene	.	.
FBgn0029094	1640	1650	1289	1420	1477	1801	1754	1440	2259	1381	1588	1384	5.59049	5.87031	5.45324	5.51429	5.62752	5.78175	5.78246	5.48461	5.85776	5.55287	5.67192	5.46717	3L	19618894	19620398	1	asf1	1505	gene	.	.
FBgn0005386	2053	1648	1806	1907	1791	1035	1288	1657	1715	1998	1795	2044	3.66376	3.62643	3.68423	3.68545	3.65627	2.83489	3.14454	3.45355	3.25567	3.82141	3.60478	3.76767	3L	19590773	19591481	-1	ash1	7615	gene	.	.
FBgn0000139	595	530	460	505	366	570	418	539	465	554	542	438	3.64701	3.7481	3.4967	3.54916	3.18306	3.64519	3.27386	3.58897	3.15373	3.74534	3.6424	3.35248	3R	24650125	24650344	1	ash2	2235	gene	.	.
FBgn0014006	412	318	522	345	363	215	484	557	525	380	444	596	2.15444	2.07966	2.59666	2.05764	2.15921	1.52498	2.41757	2.56826	2.2801	2.227	2.3419	2.68307	3R	19879719	19880043	1	Ask1	5168	gene	.	.
FBgn0261004	117	108	101	57	17	64	84	120	37	61	169	139	1.37274	1.47365	1.36966	0.885516	0.337162	0.930875	1.15197	1.44501	0.526876	0.969634	1.81226	1.6091	3R	5603236	5604375	-1	asl	3187	gene	.	.
FBgn0034177	824	670	730	725	625	818	941	855	1136	840	678	629	4.64818	4.62702	4.6793	4.59569	4.44721	4.69566	4.92803	4.77582	4.9119	4.87674	4.50279	4.38923	2R	17001994	17002121	1	AsnRS-1m	1482	gene	.	.
FBgn0086443	3169	2532	2139	2868	2790	2589	3315	2296	3388	2608	2542	2013	5.87716	5.83066	5.52414	5.86337	5.88214	5.64975	6.03832	5.49917	5.78564	5.80688	5.69211	5.35228	2L	19129469	19131685	-1	AsnRS	2375	gene	.	.
FBgn0270926	826	228	225	152	284	343	496	417	247	496	1697	1064	4.3413	2.89581	2.8196	2.28699	3.09629	3.22368	3.7433	3.49558	2.59764	3.84606	5.46961	4.80496	3L	21173118	21174973	1	AsnS	1856	gene	.	.
FBgn0034075	59	0	33	0	32	19	6	52	0	33	40	22	0.691137	0	0.482131	0	0.464594	0.270595	0.0934628	0.652873	0	0.48282	0.541819	0.320572	2R	16110331	16110671	1	Asph	4157	gene	.	.
FBgn0034606	26	37	163	83	39	39	10	161	69	82	99	129	0.290656	0.469581	1.38698	0.831611	0.466353	0.431892	0.126882	1.29885	0.603501	0.859156	0.948405	1.13911	2R	21217856	21218994	-1	ASPP	5044	gene	.	.
FBgn0051739	1226	965	710	700	794	375	965	1008	680	922	824	701	3.70099	3.63748	3.17404	3.08754	3.30189	2.27137	3.47498	3.51462	2.77373	3.51597	3.29674	3.07952	2L	16827078	16827246	1	AspRS-1m	4422	gene	.	.
FBgn0002069	191	176	152	184	238	141	208	184	204	259	220	144	2.21715	2.34295	2.12199	2.27721	2.6285	1.92928	2.39407	2.23725	2.14346	2.74907	2.48517	1.9956	2R	12877004	12877157	1	AspRS	2266	gene	.	.
FBgn0034793	1242	857	1095	1067	952	1728	1384	1070	1697	977	1213	1177	5.68375	5.43039	5.70866	5.59638	5.493	6.2114	5.93419	5.55088	5.93987	5.54986	5.77746	5.72421	2R	22886398	22886702	1	asrij	1067	gene	.	.
FBgn0263619	8	12	19	4	1	0	2	32	4	14	11	8	0.247248	0.421838	0.596967	0.140491	0.0379238	0	0.070456	0.840026	0.11365	0.46288	0.357498	0.26662	3R	5607799	5607857	1	asRNA:ASTR	1853	gene	.	.
FBgn0040554	0	2	2	5	4	5	2	0	3	1	0	3	0	0.0759666	0.072492	0.166223	0.139814	0.158768	0.067369	0	0.0823139	0.0367622	0	0.101255	3R	13455511	13456267	-1	asRNA:CR17025	1940	gene	.	.
FBgn0050267	51	32	48	63	45	36	75	28	62	36	21	73	1.30924	1.08632	1.38181	1.58401	1.31418	1.06188	1.73457	0.893318	1.36495	1.14176	0.736249	1.7213	2R	22756165	22756512	1	asRNA:CR30267	1494	gene	.	.
FBgn0051514	6	8	31	6	12	20	2	11	7	31	8	21	0.11347	0.179059	0.57342	0.123719	0.24676	0.361017	0.0415366	0.212266	0.11598	0.574215	0.16267	0.390642	3R	9779519	9782693	-1	asRNA:CR31514	3175	gene	.	.
FBgn0051845	0	1	10	1	3	3	6	3	14	7	14	11	0	0.0846365	0.656148	0.0766781	0.227227	0.209148	0.401117	0.21179	0.68921	0.489323	0.818873	0.674311	2L	13777195	13777835	1	asRNA:CR31845	868	gene	.	.
FBgn0052252	0	0	0	0	0	0	0	12	0	1	0	0	0	0	0	0	0	0	0	0.641743	0	0.071888	0	0	3L	4221704222412	4222360	-1	asRNA:CR32252	980	gene	.	.
FBgn0046756	0	0	11	14	0	3	7	8	0	1	0	16	0	0	0.479972	0.561884	0	0.133839	0.30219	0.336565	0	0.0509455	0	0.622963	3R	31767973	31768320	1	asRNA:CR33945	1393	gene	.	.
FBgn0259112	214	289	239	283	169	331	259	347	295	194	342	286	2.95491	3.59061	3.27908	3.42939	2.82364	3.57163	3.28592	3.65203	3.19595	3.01432	3.67896	3.43308	2R	14769599	14770323	-1	asRNA:CR42254	1372	gene	.	.
FBgn0260720	3	10	45	5	12	43	18	74	41	49	57	22	0.0741501	0.278498	0.936029	0.132493	0.31088	0.838369	0.421026	1.24766	0.706679	0.997187	1.06781	0.505853	2R	21631421	21632884	-1	asRNA:CR42547	2463	gene	.	.
FBgn0262682	0	0	3	2	0	1	0	0	0	2	6	0	0	0	0.268529	0.175404	0	0.0862119	0	0	0	0.184744	0.472744	0	X	12973825	12974460	-1	asRNA:CR43152	733	gene	.	.
FBgn0262689	0	3	2	0	0	4	2	5	0	1	0	0	0	0.181296	0.117804	0	0	0.206218	0.109598	0.256629	0	0.0602028	0	0	3L	15520318	15521333	-1	asRNA:CR43159	1175	gene	.	.
FBgn0262904	0	11	2	8	0	51	14	4	8	9	1	6	0	0.430988	0.0845167	0.297201	0	1.25657	0.476931	0.151134	0.242833	0.347045	0.0406647	0.226814	3R	25902846	25903212	-1	asRNA:CR43259	1657	gene	.	.
FBgn0263332	0	0	5	0	0	3	4	0	3	1	0	0	0	0	0.434051	0	0	0.251187	0.334002	0	0.214101	0.0980453	0	0	2L	18200336	18200561	1	asRNA:CR43413	712	gene	.	.
FBgn0263345	16	7	7	8	7	12	23	29	19	10	11	16	0.374143	0.210248	0.201043	0.216595	0.198675	0.300387	0.541786	0.648001	0.387687	0.279735	0.290045	0.402157	3L	22850111	22850372	1	asRNA:CR43426	2340	gene	.	.
FBgn0263381	0	0	0	6	0	4	2	0	2	2	0	0	0	0	0	0.547458	0	0.370835	0.202326	0	0.167712	0.217309	0	0	3L	17166863	17167045	1	asRNA:CR43433	616	gene	.	.
FBgn0263414	6	0	2	3	3	16	6	4	11	6	5	4	0.304644	0	0.124952	0.174582	0.181416	0.725588	0.323984	0.221089	0.462545	0.346952	0.280175	0.226751	3R	13971733	13971912	1	asRNA:CR43460	1105	gene	.	.
FBgn0263441	48	111	140	70	78	66	94	181	53	97	176	111	0.887033	1.75659	1.94853	1.23598	1.36358	1.14889	1.47575	2.13228	0.865819	1.57762	2.13982	1.64743	2L	2000058	2000351	1	asRNA:CR43464	2447	gene	.	.
FBgn0263449	5	0	0	0	5	0	0	0	0	2	2	0	0.368047	0	0	0	0.412774	0	0	0	0	0.181948	0.172701	0	3R	16168348	16168959	-1	asRNA:CR43472	745	gene	.	.
FBgn0263457	0	0	0	9	2	0	0	16	1	1	6	9	0	0	0	0.246366	0.0608843	0	0	0.400161	0.0237242	0.0312038	0.168787	0.244622	X	23090324	23090487	1	asRNA:CR43480	2290	gene	.	.
FBgn0263492	4	3	9	3	0	1	0	11	1	2	8	6	0.083661	0.0761961	0.207985	0.0690125	0	0.0222745	0	0.23079	0.0187598	0.0489598	0.177127	0.133882	3L	9378160	9379082	1	asRNA:CR43481	2901	gene	.	.
FBgn0263620	262	211	298	312	236	300	229	329	302	224	233	257	3.22462	3.19262	3.58024	3.5702	3.25865	3.45472	3.13974	3.59404	3.23841	3.20989	3.18927	3.30616	3R	4452705	4452816	1	asRNA:CR43629	1359	gene	.	.
FBgn0263628	34	20	70	128	46	84	103	92	63	90	100	39	1.21288	0.955337	2.04701	2.68472	1.60052	2.13567	2.3994	2.25344	1.65145	2.33178	2.38979	1.40141	X	2200623	2201066	-1	asRNA:CR43637	1117	gene	.	.
FBgn0263967	0	0	4	0	1	0	0	16	0	4	8	13	0	0	0.234275	0	0.0614625	0	0	0.718537	0	0.234639	0.415951	0.621986	2R	7492364	7493497	1	asRNA:CR43723	1134	gene	.	.
FBgn0263981	2	4	4	5	9	5	1	14	6	3	10	2	0.0846532	0.197101	0.188435	0.220729	0.389541	0.211004	0.0459443	0.533036	0.212851	0.143813	0.412037	0.0916931	2R	16288927	16288946	-1	asRNA:CR43730	1433	gene	.	.
FBgn0264350	2	2	1	1	0	3	0	2	0	3	5	3	0.145858	0.174863	0.0859783	0.0816235	0	0.222006	0	0.153688	0	0.244316	0.368454	0.230548	2L	16178318	16179085	-1	asRNA:CR43806	814	gene	.	.
FBgn0264368	15	1	4	14	9	3	18	7	2	11	8	2	0.851867	0.0908366	0.31934	0.86551	0.632668	0.22379	1.02451	0.482173	0.129743	0.750593	0.555412	0.159012	2L	5062636	5063442	-1	asRNA:CR43820	807	gene	.	.
FBgn0264446	0	12	0	0	2	0	1	1	0	0	0	3	0	0.463987	0	0	0.0833835	0	0.0397709	0.0392469	0	0	0	0.117723	X	1902028	1902491	1	asRNA:CR43864	1659	gene	.	.
FBgn0264447	3	0	10	1	4	5	4	1	4	4	1	3	0.143621	0	0.488293	0.0540567	0.212983	0.241058	0.200956	0.0522295	0.166563	0.215846	0.0540435	0.155307	2L	9372102	9372121	1	asRNA:CR43865	1241	gene	.	.
FBgn0264467	1	1	0	0	0	5	2	0	1	0	0	0	0.0762318	0.0918292	0	0	0	0.359315	0.158615	0	0.0670604	0	0	0	3L	20315134	20315538	-1	asRNA:CR43875	798	gene	.	.
FBgn0264481	225	308	231	287	224	365	309	160	362	197	151	264	3.74533	4.43143	3.97353	4.19558	3.9149	4.45861	4.26698	3.36807	4.21017	3.76184	3.33798	4.07142	3L	19909365	19909579	1	asRNA:CR43889	785	gene	.	.
FBgn0264496	29	46	41	44	28	64	37	30	31	29	30	16	0.989041	1.53213	1.3826	1.39787	1.05927	1.7074	1.22998	1.05414	0.943482	1.09683	1.08037	0.66904	2R	16221636	16221889	1	asRNA:CR43898	1275	gene	.	.
FBgn0264554	0	2	6	2	4	0	10	2	4	4	2	3	0	0.113033	0.302211	0.102498	0.205888	0	0.443919	0.0990887	0.16093	0.208662	0.102473	0.150035	3L	21496393	21497021	1	asRNA:CR43933	1287	gene	.	.
FBgn0264564	17	0	1	0	2	2	0	0	1	1	0	0	1.42049	0	0.155571	0	0.292608	0.269797	0	0	0.119674	0.155819	0	0	2L	11840455	11840839	-1	asRNA:CR43936	439	gene	.	.
FBgn0264572	9	1	6	3	0	2	3	3	0	2	7	3	0.326396	0.0484679	0.257473	0.127768	0	0.0824452	0.125156	0.123554	0	0.0911746	0.282165	0.126827	3L	20389853	20391387	-1	asRNA:CR43944	1535	gene	.	.
FBgn0264617	10	3	4	0	0	6	16	9	0	1	7	7	0.437588	0.174729	0.218618	0	0	0.288801	0.684491	0.418949	0	0.0579332	0.34636	0.344064	4	56497	56549	1	asRNA:CR43957	1222	gene	.	.
FBgn0264674	259	200	306	260	230	308	247	230	249	179	202	220	3.50044	3.41271	3.91374	3.62447	3.51641	3.78551	3.52816	3.4169	3.27762	3.20869	3.2932	3.39449	X	10256629	10256810	1	asRNA:CR43959	1087	gene	.	.
FBgn0264702	10	13	23	13	9	4	10	6	6	14	9	5	0.599773	0.857303	1.24407	0.793509	0.612405	0.280886	0.63415	0.407941	0.346198	0.87538	0.592189	0.355988	3L	15108001	15108686	-1	asRNA:CR43971	840	gene	.	.
FBgn0264788	141	106	170	180	148	157	170	126	254	166	221	169	0.965079	0.900718	1.21739	1.2204	1.09707	1.07396	1.15665	0.925264	1.32427	1.19928	1.39653	1.16299	3R	10639279	10639428	1	asRNA:CR44018	6412	gene	.	.
FBgn0264789	19	14	5	20	8	13	22	7	15	12	8	24	1.29035	1.19559	0.525307	1.41437	0.760367	1.02238	1.48174	0.644168	1.00068	1.0398	0.736394	1.57683	3R	5250913	5251181	1	asRNA:CR44019	569	gene	.	.
FBgn0264819	845	539	946	966	860	1111	862	770	1003	565	684	955	6.05428	5.68842	6.41938	6.37294	6.26549	6.50319	6.17999	6.00045	6.11117	5.68949	5.88172	6.34561	4	395396	395954	1	asRNA:CR44027	559	gene	.	.
FBgn0264821	157	146	313	225	215	496	227	368	241	140	247	338	1.17876	1.27709	1.96666	1.57625	1.57179	2.36797	1.56407	2.04614	1.43357	1.20362	1.66684	1.98346	4	879374	884752	1	asRNA:CR44029	5379	gene	.	.
FBgn0264823	5	1	6	5	7	12	0	1	1	4	1	0	0.380212	0.101708	0.503558	0.411377	0.566746	0.810967	0	0.089118	0.0743429	0.354947	0.0921729	0	4	1027863	1027882	1	asRNA:CR44031	718	gene	.	.
FBgn0264838	0	0	1	0	0	6	14	1	0	2	8	0	0	0	0.0675984	0	0	0.333319	0.698674	0.0619927	0	0.132383	0.447508	0	3R	30049293	30049436	1	asRNA:CR44046	1042	gene	.	.
FBgn0264839	8	0	8	22	6	8	9	7	6	0	7	0	0.510467	0	0.575364	1.18741	0.446686	0.528596	0.595917	0.477645	0.355222	0	0.491964	0	3R	20827095	20827338	1	asRNA:CR44047	816	gene	.	.
FBgn0264863	7	0	0	0	8	5	2	4	1	1	3	1	0.262323	0	0	0	0.333154	0.199724	0.0854425	0.164009	0.0355951	0.0467571	0.128944	0.0439493	X	11139608	11139763	1	asRNA:CR44054	1520	gene	.	.
FBgn0264871	0	0	0	2	0	2	2	7	0	2	2	3	0	0	0	0.111898	0	0.10679	0.109598	0.347731	0	0.117994	0.111872	0.163554	3R	22550032	22550863	-1	asRNA:CR44062	1175	gene	.	.
FBgn0264874	0	7	0	10	0	0	0	2	1	0	2	1	0	0.421472	0	0.52397	0	0	0	0.117119	0.0497581	0	0.121094	0.0613664	2L	2190191	2191272	1	asRNA:CR44065	1082	gene	.	.
FBgn0264878	2	3	14	0	0	0	0	4	0	1	1	0	0.0896349	0.158929	0.602157	0	0	0	0	0.183273	0	0.0525008	0.0497181	0	2R	9610464	9610755	1	asRNA:CR44069	1351	gene	.	.
FBgn0264892	22	8	0	5	1	3	5	3	7	5	4	0	0.714621	0.358781	0	0.213411	0.0471383	0.125817	0.20917	0.127453	0.237389	0.224622	0.173139	0	2L	13284927	13285825	1	asRNA:CR44083	1486	gene	.	.
FBgn0264902	21	15	31	12	21	17	17	29	37	22	23	12	1.61223	1.47498	2.17177	1.19306	1.74198	1.4521	1.47688	2.00063	2.06295	1.80411	1.79283	1.1868	3R	5659477	5659616	1	asRNA:CR44093	442	gene	.	.
FBgn0264904	6	1	1	3	5	7	0	4	0	0	3	1	0.416618	0.0943493	0.0900598	0.242664	0.398362	0.492795	0	0.305478	0	0	0.242609	0.0848652	3R	14568962	14569013	1	asRNA:CR44095	776	gene	.	.
FBgn0264947	5	0	3	2	0	2	0	1	7	0	0	1	0.117965	0	0.0827227	0.0528243	0	0.0503657	0	0.0257446	0.143521	0	0	0.0264506	2L	8194509	8197049	1	asRNA:CR44116	2541	gene	.	.
FBgn0264950	7	22	18	25	5	7	52	19	22	11	40	16	0.194942	0.632952	0.51548	0.646542	0.160653	0.202659	1.10497	0.500723	0.484105	0.336734	0.929362	0.442628	2L	8201557	8201724	1	asRNA:CR44119	2095	gene	.	.
FBgn0264955	3	5	4	0	4	4	1	1	4	2	2	3	0.433104	0.771299	0.621925	0	0.61554	0.572073	0.169908	0.167765	0.495048	0.344734	0.328104	0.464866	X	17578689	17578774	1	asRNA:CR44124	371	gene	.	.
FBgn0264986	0	0	0	0	1	34	14	1	5	0	7	0	0	0	0	0	0.0563542	1.16262	0.60782	0.0523123	0.205672	0	0.342128	0	3R	11637177	11637738	1	asRNA:CR44137	1239	gene	.	.
FBgn0265065	0	0	0	0	0	0	14	0	0	0	0	0	0	0	0	0	0	0	0.905007	0	0	0	0	0	3R	14421751	14422011	-1	asRNA:CR44176	744	gene	.	.
FBgn0265068	2	9	17	7	11	7	10	20	11	8	10	7	0.06182	0.308742	0.515614	0.223645	0.349901	0.213799	0.303843	0.548531	0.276379	0.266044	0.309738	0.222049	3R	25491285	25493262	-1	asRNA:CR44179	1978	gene	.	.
FBgn0265096	2	3	0	1	4	1	0	3	1	2	2	8	0.10061	0.177882	0	0.055914	0.219902	0.0533143	0	0.156361	0.0449775	0.115724	0.109715	0.393643	2R	7394996	7396194	1	asRNA:CR44201	1199	gene	.	.
FBgn0265105	5	0	0	0	3	0	0	0	0	1	1	2	0.238564	0	0	0	0.16733	0	0	0	0	0.0587819	0.0556727	0.108492	2R	9775110	9775337	1	asRNA:CR44207	1204	gene	.	.
FBgn0265155	0	0	1	0	0	6	0	1	0	0	0	0	0	0	0.0974891	0	0	0.463388	0	0.0894805	0	0	0	0	2L	10506301	10507015	1	asRNA:CR44224	715	gene	.	.
FBgn0265318	10	11	28	27	20	13	12	43	20	42	18	29	0.609874	0.766354	1.43328	1.353	1.13711	0.776513	0.745118	1.76145	0.943129	1.82993	1.02576	1.40965	3R	8562828	8562865	-1	asRNA:CR44291	823	gene	.	.
FBgn0265380	3	6	17	2	5	18	5	4	7	8	8	6	0.305892	0.652718	1.34767	0.229337	0.534742	1.30873	0.50746	0.414387	0.568752	0.78934	0.756181	0.597326	3R	26260902	26261113	1	asRNA:CR44321	550	gene	.	.
FBgn0265428	0	0	0	3	0	0	0	6	0	3	1	4	0	0	0	0.300866	0	0	0	0.533867	0	0.31619	0.107387	0.386036	X	19495284	19495896	-1	asRNA:CR44340	613	gene	.	.
FBgn0265499	10	12	12	13	8	10	13	25	17	9	15	12	0.34401	0.476517	0.457359	0.467863	0.316781	0.356939	0.459307	0.775091	0.486881	0.356414	0.527953	0.43389	2R	14168844	14170187	-1	asRNA:CR44368	1608	gene	.	.
FBgn0265540	0	0	2	0	0	1	0	2	8	1	2	2	0	0	0.0438417	0	0	0.0199599	0	0.0401787	0.129283	0.0221242	0.0415802	0.0412748	2R	17023652	17025287	-1	asRNA:CR44390	3240	gene	.	.
FBgn0265611	24	16	15	17	13	21	22	17	17	11	11	3	1.19897	1.03301	0.952252	1.00313	0.848014	1.12559	1.18396	0.978033	0.85186	0.754237	0.722212	0.233732	X	15297312	15297932	-1	asRNA:CR44429	802	gene	.	.
FBgn0265901	18	6	13	15	23	13	12	26	12	18	21	26	0.216699	0.0914406	0.18285	0.198859	0.305738	0.166097	0.157959	0.318869	0.130594	0.247817	0.271252	0.326765	X	2175817	2178697	-1	asRNA:CR44690	4809	gene	.	.
FBgn0265937	44	33	35	31	55	3	73	22	61	24	25	33	1.60192	1.51047	1.52061	1.36135	1.96353	0.194934	2.20679	1.05335	1.79679	1.19146	1.17965	1.41015	2R	21297495	21298192	-1	asRNA:CR44724	936	gene	.	.
FBgn0266041	0	0	3	2	0	4	7	12	0	1	2	6	0	0	0.457359	0.305362	0	0.535186	0.853945	1.24226	0	0.169349	0.305294	0.767013	2R	23908474	23908875	-1	asRNA:CR44806	402	gene	.	.
FBgn0266115	6	28	14	19	11	19	24	37	27	15	25	20	0.227092	0.973469	0.545162	0.669674	0.439611	0.644076	0.790968	1.07775	0.742158	0.578031	0.829494	0.693336	X	18804840	18806363	-1	asRNA:CR44841	1524	gene	.	.
FBgn0266117	0	6	3	4	7	8	9	8	4	7	4	7	0	0.449847	0.231885	0.287329	0.487207	0.505773	0.570722	0.511557	0.234623	0.493178	0.287264	0.467482	3L	14560000	14560088	1	asRNA:CR44843	860	gene	.	.
FBgn0266167	14	7	12	4	1	6	0	4	14	10	6	11	0.868598	0.585113	0.861718	0.331372	0.0938865	0.453092	0	0.321146	0.785928	0.750303	0.472195	0.769442	2L	10004310	10005043	-1	asRNA:CR44873	734	gene	.	.
FBgn0266197	8	19	40	31	25	46	20	45	45	43	67	49	0.340804	0.820897	1.3437	1.09076	0.962836	1.37694	0.776848	1.36943	1.21058	1.40933	1.78298	1.47102	X	498097	498826	-1	asRNA:CR44892	1300	gene	.	.
FBgn0266199	3	4	7	9	8	4	12	3	12	1	4	12	0.0589606	0.0940559	0.153628	0.185157	0.172226	0.0813125	0.237184	0.0622265	0.197004	0.0230123	0.0852171	0.240231	X	10114340	10114671	-1	asRNA:CR44894	3114	gene	.	.
FBgn0266216	0	19	3	0	0	8	2	4	0	7	4	14	0	0.811381	0.155235	0	0	0.348868	0.097958	0.18731	0	0.33973	0.193513	0.583676	2L	21178410	21179729	1	asRNA:CR44911	1320	gene	.	.
FBgn0266275	23	8	24	26	14	27	30	26	25	13	13	21	0.943991	0.474257	1.07919	1.09948	0.714555	1.09121	1.19563	1.07276	0.911146	0.6815	0.651911	0.93803	X	15082616	15083046	-1	asRNA:CR44960	1078	gene	.	.
FBgn0266276	13	1	3	1	7	4	0	8	0	3	9	3	0.268842	0.0272741	0.0766539	0.0246632	0.170852	0.0918045	0	0.18039	0	0.0767794	0.208069	0.0722133	X	15315056	15317230	-1	asRNA:CR44961	2748	gene	.	.
FBgn0266303	4	20	7	4	10	5	1	7	5	2	10	0	0.399411	1.55173	0.717544	0.431928	0.932768	0.501445	0.118221	0.668834	0.432554	0.244178	0.904866	0	2L	10297730	10297897	1	asRNA:CR44968	543	gene	.	.
FBgn0266310	0	5	5	0	0	2	0	0	3	2	0	0	0	0.702509	0.676188	0	0	0.282106	0	0	0.34767	0.309836	0	0	2L	16697344	16697761	-1	asRNA:CR44975	418	gene	.	.
FBgn0266316	0	14	4	3	0	0	0	2	1	7	19	0	0	0.639626	0.204055	0.147974	0	0	0	0.0969769	0.0410351	0.34065	0.751814	0	2L	20874114	20874783	1	asRNA:CR44981	1316	gene	.	.
FBgn0266319	14	19	28	4	25	3	13	9	10	3	6	34	0.709084	1.03098	1.30191	0.261177	1.19662	0.191301	0.705946	0.517183	0.48293	0.210746	0.375858	1.41894	2L	4074279	4074728	-1	asRNA:CR44984	955	gene	.	.
FBgn0266322	60	133	158	108	74	94	66	257	124	131	199	137	0.947496	1.80443	1.93456	1.50023	1.20497	1.33137	1.06611	2.37914	1.42367	1.74167	2.12732	1.72339	2L	71039	73836	-1	asRNA:CR44987	2798	gene	.	.
FBgn0266351	2	2	2	1	1	3	3	1	3	4	5	3	0.466234	0.548013	0.52647	0.273491	0.283831	0.67494	0.689584	0.264891	0.586684	0.912483	1.03096	0.697211	X	15926787	15926956	-1	asRNA:CR45000	227	gene	.	.
FBgn0266361	29	34	32	29	28	31	37	79	56	32	34	41	1.53877	1.88979	1.77704	1.6253	1.63089	1.64308	1.84939	2.697	2.07946	1.77875	1.78407	1.97276	X	23007672	23007798	1	asRNA:CR45009	659	gene	.	.
FBgn0266372	1	4	0	0	1	2	12	2	12	3	0	0	0.0930403	0.403528	0	0	0.105586	0.187622	0.892244	0.19001	0.766352	0.299936	0	0	3R	10761148	10761389	-1	asRNA:CR45016	650	gene	.	.
FBgn0266382	2	0	0	0	0	0	1	2	0	4	8	0	0.164722	0	0	0	0	0	0.0905317	0.173505	0	0.355826	0.612843	0	3R	20677080	20677707	1	asRNA:CR45024	716	gene	.	.
FBgn0266384	0	7	1	4	1	2	0	13	4	2	2	2	0	0.605466	0.0989613	0.343934	0.0977548	0.174063	0	0.883487	0.281825	0.191869	0.182149	0.180874	3L	5780102	5780529	-1	asRNA:CR45026	704	gene	.	.
FBgn0266388	0	16	6	8	0	0	0	19	8	7	9	2	0	0.941931	0.410572	0.501906	0	0	0	0.966568	0.415137	0.469602	0.55383	0.141721	3R	18668572	18669482	-1	asRNA:CR45028	911	gene	.	.
FBgn0266401	0	0	0	1	2	0	0	0	5	0	0	0	0	0	0	0.0680505	0.138319	0	0	0	0.255224	0	0	0	3R	28237449	28238270	-1	asRNA:CR45041	981	gene	.	.
FBgn0266413	11	7	3	3	0	9	6	10	0	4	18	3	0.543103	0.435434	0.193976	0.18449	0	0.474943	0.341423	0.525133	0	0.253633	0.862579	0.183156	3R	9632035	9633076	-1	asRNA:CR45053	1042	gene	.	.
FBgn0266416	29	7	15	9	13	15	11	17	22	10	8	13	1.38512	0.557057	0.972688	0.629857	0.866823	0.902377	0.726635	0.998853	1.05123	0.716105	0.571887	0.835616	3R	11535495	11536273	1	asRNA:CR45056	779	gene	.	.
FBgn0266596	0	3	3	9	9	9	2	6	10	7	9	1	0	0.360068	0.345046	0.822402	0.848281	0.792405	0.222927	0.579762	0.751998	0.706205	0.822247	0.117316	3L	9695043	9695272	1	asRNA:CR45121	555	gene	.	.
FBgn0266617	51	27	25	30	41	40	28	34	57	19	21	36	2.37362	1.88043	1.75135	1.88445	2.27277	2.14389	1.79036	1.98042	2.35019	1.48632	1.52808	2.07234	4	427743231	43157	1	asRNA:CR45124	528	gene	.	.
FBgn0266619	46	32	51	58	41	80	51	80	54	39	58	67	1.22011	1.08428	1.43391	1.50311	1.23318	1.77	1.36663	1.78379	1.2441	1.20386	1.50288	1.63361	4	459768	459907	1	asRNA:CR45126	1498	gene	.	.
FBgn0266622	28	16	26	12	19	25	29	25	21	12	9	45	0.993149	0.753224	1.04389	0.550432	0.820595	0.942553	1.06945	0.951924	0.723713	0.576162	0.431149	1.44814	2R	7325896	7326076	1	asRNA:CR45129	1224	gene	.	.
FBgn0266624	0	7	0	0	0	5	0	0	3	0	0	0	0	0.137545	0	0	0	0.0860979	0	0	0.0440964	0	0	0	2R	7631495	7634297	-1	asRNA:CR45131	3670	gene	.	.
FBgn0266625	44	63	34	67	62	88	57	41	70	45	32	49	2.21717	2.87373	2.08942	2.82406	2.77865	3.10591	2.60012	2.19958	2.60682	2.41043	1.96491	2.43655	2R	9284845	9285195	1	asRNA:CR45132	522	gene	.	.
FBgn0266626	0	20	12	6	11	6	16	20	2	14	11	8	0	0.875868	0.563225	0.294364	0.518284	0.281698	0.669662	0.789533	0.0846901	0.639787	0.500661	0.377923	2R	10152717	10152773	1	asRNA:CR45133	1256	gene	.	.
FBgn0266627	93	111	140	129	97	167	181	197	202	168	192	159	2.80396	3.27052	3.51073	3.33372	3.02034	3.60887	3.75178	3.84721	3.63184	3.75476	3.85938	3.59789	2R	10478043	10478305	1	asRNA:CR45134	673	gene	.	.
FBgn0266628	24	9	6	2	9	13	4	10	7	11	7	0	2.03962	1.27094	0.924436	0.360332	1.22029	1.46302	0.63722	1.24475	0.84459	1.40545	0.994781	0	2R	10541595	10541773	1	asRNA:CR45135	334	gene	.	.
FBgn0266629	0	0	0	3	0	0	0	2	0	1	1	8	0	0	0	0.214215	0	0	0	0.141488	0	0.0791351	0.074977	0.509518	2R	10853546	10853633	1	asRNA:CR45136	888	gene	.	.
FBgn0266630	275	207	175	239	275	165	163	118	205	205	131	217	1.41877	1.33674	1.15668	1.37384	1.53984	1.03334	1.04426	0.814559	1.06624	1.28843	0.904705	1.28331	2R	12783611	12784242	-1	asRNA:CR45137	7115	gene	.	.
FBgn0266633	27	9	21	18	30	10	21	11	13	9	9	19	0.955903	0.464067	0.882687	0.753249	1.13109	0.446618	0.834123	0.490106	0.482105	0.44598	0.425144	0.780815	2R	12867609	12867748	1	asRNA:CR45140	1244	gene	.	.
FBgn0266635	2	0	0	0	7	7	9	1	0	1	3	2	0.0560505	0	0	0	0.211691	0.194767	0.252065	0.0298825	0	0.0326716	0.0908653	0.0607616	2R	13168500	13170247	-1	asRNA:CR45142	2186	gene	.	.
FBgn0266638	3	7	9	1	2	1	3	4	7	2	3	3	0.130146	0.341187	0.408103	0.0488419	0.0999512	0.0465657	0.138942	0.180143	0.254782	0.101348	0.141795	0.140788	2R	17040195	17041495	-1	asRNA:CR45145	1376	gene	.	.
FBgn0266639	36	2	8	2	3	7	0	23	6	8	31	6	1.52624	0.171881	0.567905	0.156151	0.237083	0.465856	0	1.18226	0.350276	0.568693	1.4706	0.422545	2R	17697532	17697730	1	asRNA:CR45146	829	gene	.	.
FBgn0266657	1	3	2	2	4	9	2	5	3	0	2	7	0.0638421	0.219592	0.143345	0.136219	0.270578	0.510446	0.133441	0.309213	0.162242	0	0.136186	0.426431	3L	23149530	23150204	1	asRNA:CR45164	957	gene	.	.
FBgn0266677	0	13	11	10	0	4	0	20	11	4	5	0	0	0.692325	0.581779	0.514013	0	0.217973	0	0.869138	0.46183	0.239911	0.279715	0	3L	5918389	5919344	1	asRNA:CR45167	1107	gene	.	.
FBgn0266692	0	0	6	1	0	8	0	0	12	2	0	1	0	0	0.598775	0.112729	0	0.695444	0	0	0.833109	0.228683	0	0.111894	3L	25843821	25843958	1	asRNA:CR45182	583	gene	.	.
FBgn0267495	0	0	1	0	0	0	0	0	0	1	0	5	0	0	0.0220334	0	0	0	0	0	0	0.0220702	0	0.100814	X	10044909	10048156	-1	asRNA:CR45185	3248	gene	.	.
FBgn0266700	16	17	21	22	33	32	38	23	40	20	31	15	0.515254	0.634495	0.722788	0.718828	1.00656	0.922137	1.0647	0.72418	0.956791	0.696385	0.933442	0.523019	3R	31588279	31588471	-1	asRNA:CR45190	1614	gene	.	.
FBgn0266702	0	0	5	0	0	0	0	0	0	0	0	0	0	0	0.469986	0	0	0	0	0	0	0	0	0	3R	5835478	5835938	-1	asRNA:CR45192	649	gene	.	.
FBgn0266737	0	10	17	1	5	18	3	8	6	7	17	5	0	0.689456	0.994726	0.0777245	0.365457	0.962847	0.217245	0.513568	0.340433	0.495129	0.956617	0.350079	3L	19260040	19260895	1	asRNA:CR45210	856	gene	.	.
FBgn0266802	0	1	6	4	15	1	21	5	15	2	5	3	0	0.0998286	0.495406	0.332181	1.00818	0.0863262	1.22051	0.392323	0.830296	0.184981	0.404427	0.254221	2R	12179014	12179745	1	asRNA:CR45264	732	gene	.	.
FBgn0266808	87	24	49	39	69	65	106	71	94	42	55	56	0.699371	0.273128	0.491164	0.385145	0.645166	0.571271	0.859105	0.62095	0.669937	0.431059	0.517445	0.522045	2R	17795886	17801924	-1	asRNA:CR45270	6039	gene	.	.
FBgn0266809	0	2	0	0	3	0	3	3	0	0	1	5	0	0.121087	0	0	0.168121	0	0.15849	0.156484	0	0	0.0559462	0.258495	2R	12296495	12296835	-1	asRNA:CR45271	1198	gene	.	.
FBgn0266810	0	0	0	0	0	0	0	15	0	0	0	0	0	0	0	0	0	0	0	0.2555	0	0	0	0	2R	17121095	17124636	1	asRNA:CR45272	3542	gene	.	.
FBgn0266819	59	10	16	19	5	1	11	38	10	30	36	21	0.516394	0.122144	0.182351	0.203714	0.0587636	0.0109288	0.118929	0.370587	0.0894489	0.32544	0.364329	0.22198	2R	9559255	9565190	-1	asRNA:CR45281	5936	gene	.	.
FBgn0266865	3	12	14	5	26	7	17	8	15	8	3	6	0.224637	0.860974	0.931795	0.38656	1.4138	0.495499	1.01609	0.560437	0.798004	0.603623	0.244056	0.44984	2R	23709177	23709947	1	asRNA:CR45326	771	gene	.	.
FBgn0266889	15	14	16	17	12	13	42	23	21	17	17	25	0.47156	0.523102	0.561744	0.565066	0.435668	0.432188	1.11053	0.701637	0.560334	0.59135	0.56495	0.765241	2R	24024098	24025777	-1	asRNA:CR45350	1680	gene	.	.
FBgn0266933	11	6	4	7	6	8	11	5	3	6	4	11	0.551037	0.386585	0.257319	0.404791	0.366466	0.435774	0.583148	0.290887	0.152166	0.371142	0.244933	0.589824	3L	20836112	20837135	-1	asRNA:CR45384	1024	gene	.	.
FBgn0266945	8	0	0	1	0	0	0	1	0	0	3	1	0.601237	0	0	0.0985794	0	0	0	0.0952961	0	0	0.277512	0.0978457	3L	15142131	15142800	1	asRNA:CR45396	670	gene	.	.
FBgn0267025	23	33	45	36	18	45	63	49	74	38	62	34	1.41888	1.96669	2.25714	1.95113	1.31794	2.14201	2.5631	2.25329	2.51656	2.0696	2.56949	1.88232	2R	22874578	22875172	-1	asRNA:CR45469	595	gene	.	.
FBgn0267035	2	9	9	3	10	24	8	27	1	12	25	39	0.0516476	0.261417	0.25016	0.0838262	0.272291	0.541945	0.209301	0.603971	0.0228722	0.325244	0.583441	0.825167	X	2173480	2175855	1	asRNA:CR45479	2376	gene	.	.
FBgn0267057	5	0	0	1	0	3	0	5	5	0	3	3	0.477378	0	0	0.118806	0	0.316508	0	0.500199	0.426448	0	0.330494	0.328292	X	19745936	19746487	-1	asRNA:CR45501	552	gene	.	.
FBgn0267076	1	18	15	7	11	1	0	14	20	11	1	20	0.0248525	0.46343	0.379483	0.180268	0.284348	0.0258976	0	0.330015	0.383747	0.288079	0.0271664	0.461886	X	5663114	5665605	1	asRNA:CR45520	2492	gene	.	.
FBgn0267084	5	8	3	6	4	5	4	2	10	10	1	3	0.235856	0.42673	0.167378	0.302424	0.216552	0.245059	0.204338	0.104421	0.391191	0.496455	0.0550005	0.157962	X	5755492	5756710	-1	asRNA:CR45528	1219	gene	.	.
FBgn0267109	7	11	4	4	5	0	11	5	0	10	9	11	0.57422	0.948956	0.403254	0.384809	0.483391	0	0.866071	0.453077	0	0.854054	0.754994	0.875126	3R	8233228	8233574	-1	asRNA:CR45549	620	gene	.	.
FBgn0267160	207	287	290	231	243	192	212	426	200	213	317	333	2.02711	2.62417	2.57883	2.24976	2.35495	1.99061	2.12879	2.94267	1.85038	2.22028	2.62132	2.67195	3R	15136985	15139563	-1	asRNA:CR45600	2914	gene	.	.
FBgn0267164	1	8	1	7	8	8	5	6	6	2	4	3	0.0105262	0.0988986	0.0121445	0.0787351	0.0932561	0.0855183	0.0554875	0.0654673	0.0545394	0.024228	0.0455051	0.0340104	X	11089231	11095143	-1	asRNA:CR45604	5913	gene	.	.
FBgn0267171	8	2	0	4	0	8	9	7	2	3	7	5	0.528474	0.181369	0	0.312724	0	0.547129	0.616346	0.494682	0.133541	0.253187	0.509426	0.378772	X	21373635	21374417	-1	asRNA:CR45611	783	gene	.	.
FBgn0267180	191	74	117	131	70	25	103	77	155	50	72	59	2.60631	1.76055	2.20131	2.26894	1.64435	0.760794	1.97788	1.66352	2.20841	1.34517	1.63173	1.43673	X	7959274	7960898	1	asRNA:CR45620	1625	gene	.	.
FBgn0267181	0	0	13	5	5	6	16	2	6	1	5	1	0	0	0.315323	0.123087	0.127994	0.139881	0.354923	0.0487928	0.118551	0.0269036	0.123058	0.0252776	X	12612108	12613796	-1	asRNA:CR45621	2660	gene	.	.
FBgn0267183	0	1	0	3	5	0	9	0	1	1	0	0	0	0.186517	0	0.45845	0.72195	0	1.06918	0	0.137396	0.17857	0	0	X	12742547	12742926	1	asRNA:CR45623	380	gene	.	.
FBgn0267243	102	36	22	20	48	31	17	52	25	19	129	33	0.984037	0.503932	0.314415	0.274814	0.608421	0.389397	0.232114	0.610513	0.275234	0.275788	1.23457	0.426069	2L	13437895	13442410	-1	asRNA:CR45683	4516	gene	.	.
FBgn0267246	3	0	0	0	0	0	2	3	0	1	9	2	0.196551	0	0	0	0	0	0.143004	0.206913	0	0.0789621	0.564641	0.144902	3L	1806043	1806932	-1	asRNA:CR45686	890	gene	.	.
FBgn0267439	9	12	15	24	18	16	18	27	28	4	18	23	0.753685	1.07587	1.21415	1.58594	1.35844	1.18363	1.3042	1.66665	1.52191	0.435737	1.32259	1.53797	2L	10392867	10393434	-1	asRNA:CR45789	568	gene	.	.
FBgn0267448	1	5	1	0	1	6	2	7	3	1	4	1	0.0615156	0.337777	0.0707839	0	0.0699126	0.34762	0.128689	0.402927	0.156518	0.0709	0.251716	0.0666755	3R	21266255	21266395	1	asRNA:CR45798	994	gene	.	.
FBgn0267451	1	0	1	3	3	2	1	1	0	7	4	3	0.0817179	0	0.0939322	0.252551	0.262169	0.16543	0.0873394	0.0862072	0	0.557501	0.327709	0.250766	3L	21028959	21029701	-1	asRNA:CR45801	743	gene	.	.
FBgn0267452	0	0	0	0	5	0	0	0	0	0	0	0	0	0	0	0	0.315653	0	0	0	0	0	0	0	3L	2118498	2118721	1	asRNA:CR45802	1009	gene	.	.
FBgn0267454	79	45	84	75	57	95	75	72	111	53	75	72	2.2825	1.87448	2.52215	2.32636	2.06309	2.54727	2.30149	2.23943	2.52662	1.99946	2.32607	2.27056	3L	9693821	9694705	1	asRNA:CR45804	885	gene	.	.
FBgn0267463	0	4	3	3	0	3	0	5	0	0	12	0	0	0.549019	0.412543	0.393729	0	0.377317	0	0.589739	0	0	1.17302	0	3L	1549448	1549900	-1	asRNA:CR45813	453	gene	.	.
FBgn0267465	25	17	17	19	17	42	8	15	39	15	7	37	1.0674	0.927816	0.89536	0.934465	0.886924	1.54538	0.45992	0.760941	1.32122	0.81571	0.417504	1.46506	3L	1648628	1649093	-1	asRNA:CR45815	988	gene	.	.
FBgn0267472	17	23	28	27	20	33	14	34	16	35	27	28	0.875452	1.24343	1.37119	1.29305	1.0835	1.42697	0.795793	1.46657	0.755979	1.57864	1.29284	1.31765	3L	7355717	7356598	1	asRNA:CR45822	882	gene	.	.
FBgn0267482	31	11	4	16	5	9	3	16	8	7	4	10	2.0157	1.20674	0.539415	1.44311	0.64116	0.941988	0.395548	1.41137	0.755979	0.843786	0.515669	1.04694	3L	7037825	7038128	-1	asRNA:CR45832	441	gene	.	.
FBgn0267484	7	8	3	0	0	4	19	5	9	2	8	0	0.804511	1.02389	0.453492	0	0	0.530774	1.66449	0.644717	0.881018	0.318054	0.951135	0	3L	1784395	1784800	1	asRNA:CR45834	406	gene	.	.
FBgn0267485	5	20	10	14	6	12	9	18	8	4	9	17	0.151157	0.618382	0.327719	0.420552	0.202997	0.352026	0.278488	0.506053	0.207861	0.140363	0.283938	0.493441	3L	7361639	7363598	-1	asRNA:CR45835	1960	gene	.	.
FBgn0267528	0	0	0	0	2	0	0	0	11	0	0	0	0	0	0	0	0.222136	0	0	0	0.76919	0	0	0	3L	8057501	8058093	1	asRNA:CR45868	593	gene	.	.
FBgn0267530	0	0	0	0	5	0	0	0	0	2	1	2	0	0	0	0	0.327007	0	0	0	0	0.141742	0.0687874	0.133487	3L	8184252	8185221	1	asRNA:CR45870	970	gene	.	.
FBgn0267534	46	32	53	46	35	43	54	68	51	40	60	36	1.71438	1.54714	2.01244	1.80596	1.5747	1.68852	1.95168	2.19018	1.68621	1.7199	2.08938	1.55524	3L	9510017	9510889	1	asRNA:CR45874	873	gene	.	.
FBgn0267542	7	2	4	3	3	0	6	2	2	1	1	4	0.540448	0.210708	0.378249	0.27871	0.289229	0	0.502963	0.185465	0.155554	0.104426	0.0989841	0.358351	3L	11668211	11668877	1	asRNA:CR45882	667	gene	.	.
FBgn0267549	0	3	2	3	4	0	1	0	0	2	5	2	0	0.349482	0.231636	0.3192	0.426467	0	0.112078	0	0	0.231995	0.498382	0.21887	3L	16042395	16042968	1	asRNA:CR45889	574	gene	.	.
FBgn0267555	4	0	2	2	2	3	1	7	4	3	5	3	0.34747	0	0.210622	0.200377	0.208149	0.278476	0.101527	0.588368	0.308941	0.305885	0.456704	0.288981	3L	16587111	16587467	-1	asRNA:CR45895	636	gene	.	.
FBgn0267567	51	52	54	26	60	18	73	63	46	37	33	47	2.48313	2.73763	2.72502	1.83235	2.83927	1.42714	3.00674	2.80577	2.21136	2.27843	2.08743	2.48392	3R	7085660	7086140	1	asRNA:CR45907	481	gene	.	.
FBgn0267568	60	42	29	58	32	72	24	34	58	26	41	48	2.21689	2.03339	1.60214	2.28088	1.68626	2.47624	1.35785	1.67117	2.03315	1.49998	1.8983	2.05993	3R	7074776	7075487	-1	asRNA:CR45908	712	gene	.	.
FBgn0267572	2	0	4	4	2	1	0	1	1	2	1	13	0.016745	0	0.038371	0.0363971	0.0190712	0.008752	0	0.00887053	0.00736556	0.0193453	0.00918344	0.114229	3L	18858690	18865127	-1	asRNA:CR45912	7418	gene	.	.
FBgn0267587	2	6	3	0	0	3	0	4	2	0	2	2	0.318958	0.925283	0.514447	0	0	0.471856	0	0.606788	0.283288	0	0.345605	0.343314	2R	19396500	19396849	1	asRNA:CR45925	350	gene	.	.
FBgn0267590	15	9	8	17	9	16	0	11	2	10	10	3	0.636595	0.488596	0.423835	0.755196	0.463969	0.693086	0	0.515781	0.0906483	0.513571	0.490081	0.164082	2R	23850330	23851500	1	asRNA:CR45928	1171	gene	.	.
FBgn0267606	9	1	9	7	2	4	3	2	2	2	0	3	0.837762	0.145285	0.932686	0.739884	0.262331	0.448634	0.357304	0.244706	0.205905	0.265798	0	0.361712	3L	21003707	21004201	1	asRNA:CR45944	495	gene	.	.
FBgn0267613	8	4	16	9	12	8	1	19	11	3	26	12	0.323099	0.204159	0.659506	0.388476	0.515183	0.335331	0.04768	0.704784	0.38145	0.14906	0.920272	0.494509	3L	21194617	21195646	1	asRNA:CR45951	1380	gene	.	.
FBgn0267614	2	1	3	1	0	0	1	3	0	5	1	0	0.0773171	0.0473161	0.131368	0.0428148	0	0	0.0419139	0.12069	0	0.213071	0.0428043	0	3L	21302421	21303554	1	asRNA:CR45952	1573	gene	.	.
FBgn0267622	10	19	6	12	7	5	23	22	0	15	9	5	0.349423	0.705463	0.250741	0.443457	0.285298	0.192624	0.744166	0.711085	0	0.561051	0.344632	0.200112	3L	22274083	22275491	-1	asRNA:CR45960	1580	gene	.	.
FBgn0267631	2	8	14	14	12	9	6	14	6	5	13	10	0.371347	1.27634	1.75369	1.69982	1.58865	1.24919	0.958373	1.66504	0.82558	0.886461	1.62643	1.37506	3L	22871813	22872107	1	asRNA:CR45969	295	gene	.	.
FBgn0267661	0	0	2	0	8	0	0	3	8	4	2	1	0	0	0.0730798	0	0.269295	0	0	0.0994122	0.211479	0.142864	0.0693459	0.0348312	3R	4395549	4396036	1	asRNA:CR45999	1924	gene	.	.
FBgn0267693	8	1	0	13	2	11	0	13	9	8	11	8	0.0641206	0.00989281	0	0.112117	0.018564	0.0910458	0	0.1084	0.0632728	0.0738923	0.0954026	0.0694939	3R	16473229	16480850	-1	asRNA:CR46029	7622	gene	.	.
FBgn0267697	0	0	5	0	0	0	0	4	0	0	10	0	0	0	0.318702	0	0	0	0	0.240023	0	0	0.554385	0	3L	16663903	16664913	1	asRNA:CR46033	1011	gene	.	.
FBgn0267715	0	10	2	5	0	7	0	0	9	4	8	1	0	1.07801	0.277155	0.58681	0	0.73934	0	0	0.785745	0.510271	0.8503	0.136994	3L	19294727	19295198	-1	asRNA:CR46048	472	gene	.	.
FBgn0267722	0	0	0	2	0	1	0	7	0	3	2	0	0	0	0	0.236494	0	0.117489	0	0.679859	0	0.358786	0.236439	0	3R	21632705	21632842	1	asRNA:CR46055	532	gene	.	.
FBgn0267735	4	9	16	23	18	21	6	18	3	7	13	2	0.24494	0.589072	0.890993	1.11389	0.962836	1.00913	0.375449	0.910595	0.16568	0.458856	0.729368	0.138111	2L	21665849	21666011	1	asRNA:CR46066	936	gene	.	.
FBgn0267737	2	3	5	10	1	1	0	15	3	1	5	5	0.282737	0.478545	0.700279	1.12733	0.167856	0.154251	0	1.4413	0.361506	0.170148	0.67095	0.666947	3L	21333010	21333208	-1	asRNA:CR46068	400	gene	.	.
FBgn0267738	0	0	0	0	2	0	0	0	13	0	0	0	0	0	0	0	0.0880779	0	0	0	0.394835	0	0	0	2L	2517205	2517595	1	asRNA:CR46069	1568	gene	.	.
FBgn0267758	0	0	0	0	0	15	0	0	1	0	0	0	0	0	0	0	0	0.180873	0	0	0.0107661	0	0	0	3R	23052916	23057984	1	asRNA:CR46089	5069	gene	.	.
FBgn0267760	0	0	0	0	5	3	0	0	4	1	0	5	0	0	0	0	0.418639	0.244567	0	0	0.271661	0.0953272	0	0.401319	3R	23746311	23746965	-1	asRNA:CR46091	733	gene	.	.
FBgn0267762	43	48	31	64	46	70	17	22	63	31	51	35	1.54866	1.84931	1.37986	2.0482	1.74322	2.09337	0.860121	1.02918	1.79646	1.38135	1.80665	1.43389	3R	24318816	24319782	-1	asRNA:CR46093	967	gene	.	.
FBgn0267773	4	2	6	1	2	1	0	14	3	1	5	0	0.36696	0.233153	0.58643	0.110007	0.220414	0.104982	0	1.05039	0.251542	0.116003	0.481369	0	3R	28336889	28337088	1	asRNA:CR46104	598	gene	.	.
FBgn0267774	6	16	9	11	11	9	2	2	4	9	4	6	0.738005	1.65861	1.10868	1.22641	1.26042	1.03162	0.308484	0.30477	0.475526	1.10998	0.572494	0.786759	3R	28340412	28340800	-1	asRNA:CR46105	389	gene	.	.
FBgn0267810	35	2	11	16	16	22	40	8	22	5	12	10	0.585281	0.049113	0.240651	0.322253	0.334234	0.409081	0.689162	0.164572	0.351371	0.114567	0.248128	0.20817	3R	5613280	5616308	-1	asRNA:CR46135	3029	gene	.	.
FBgn0267811	0	4	1	0	0	1	4	3	0	11	4	10	0	0.251402	0.0639983	0	0	0.0579141	0.224426	0.169345	0	0.584757	0.2289	0.512631	3R	5560472	5561573	1	asRNA:CR46136	1102	gene	.	.
FBgn0267812	2	4	2	5	1	11	1	5	2	0	1	2	0.277076	0.597326	0.315482	0.659226	0.164365	1.14663	0.154938	0.640898	0.245699	0	0.158102	0.298554	3R	4737500	4737908	1	asRNA:CR46137	409	gene	.	.
FBgn0267814	0	0	2	3	2	4	6	1	2	2	2	3	0	0	0.127494	0.178073	0.125955	0.22264	0.330139	0.0597477	0.0978571	0.127699	0.121094	0.176783	3R	4393350	4393775	1	asRNA:CR46139	1082	gene	.	.
FBgn0267815	1	5	4	2	1	8	4	2	0	0	6	3	0.0659312	0.359724	0.282048	0.140564	0.0749155	0.47504	0.263398	0.135947	0	0	0.386183	0.204544	3R	4309944	4310869	1	asRNA:CR46140	926	gene	.	.
FBgn0267820	8	19	25	29	32	16	6	22	43	14	2	27	0.494151	1.12106	1.30663	1.38976	1.51726	0.888812	0.409352	1.12891	1.54859	0.869176	0.152795	1.32019	3R	9393890	9394737	1	asRNA:CR46145	848	gene	.	.
FBgn0267966	11	11	20	11	3	0	0	9	16	10	3	18	0.480545	0.564379	0.871555	0.518563	0.167199	0	0	0.424069	0.588949	0.501327	0.160834	0.767506	3L	9597171	9598375	-1	asRNA:CR46246	1205	gene	.	.
FBgn0267988	0	7	1	5	5	9	5	5	2	4	1	2	0	0.67095	0.111862	0.466871	0.483391	0.727025	0.458331	0.453077	0.16669	0.403845	0.106218	0.203724	3R	4235294235670	4235609	-1	asRNA:CR46255	620	gene	.	.
FBgn0267989	16	38	35	14	30	21	29	11	29	22	21	25	0.685496	1.45927	1.34255	0.662104	1.20161	0.873585	1.12474	0.527913	0.975793	0.976072	0.905633	1.02288	2L	13174227	13175365	1	asRNA:CR46256	1139	gene	.	.
FBgn0267995	3	5	7	6	4	11	3	6	0	3	8	6	0.3666	0.663591	0.831297	0.707666	0.525758	1.07438	0.38937	0.688286	0	0.416343	0.882841	0.703354	2L	283807	284255	1	asRNA:CR46262	449	gene	.	.
FBgn0267996	22	36	28	13	27	24	35	25	20	26	28	15	0.607302	1.02671	0.82294	0.420552	0.792599	0.673755	0.919706	0.703494	0.503084	0.778443	0.789741	0.472489	2L	286383	286662	1	asRNA:CR46263	1820	gene	.	.
FBgn0286034	2	11	14	18	2	18	5	9	16	1	10	12	0.0234002	0.149169	0.179048	0.215417	0.0266424	0.205909	0.0618153	0.108021	0.156668	0.0135755	0.123592	0.146047	3R	13459671	13462250	-1	asRNA:CR46354	5296	gene	.	.
FBgn0287602	67	11	15	14	3	8	4	5	20	2	3	35	0.426203	0.0953768	0.122774	0.109141	0.0250873	0.0604338	0.031358	0.0385771	0.124279	0.0170145	0.0240864	0.256952	2R	15894847	15894966	1	asRNA:CR46471	8441	gene	.	.
FBgn0287615	3	8	5	6	0	10	12	6	26	7	9	6	0.0579038	0.179218	0.109416	0.123831	0	0.191941	0.233179	0.119741	0.39091	0.151201	0.181934	0.122917	3L	20785216	20787849	1	asRNA:CR46484	3172	gene	.	.
FBgn0287617	15	39	79	42	20	87	52	20	19	36	13	20	0.114182	0.332697	0.585676	0.324636	0.170145	0.583005	0.384892	0.158376	0.126285	0.29698	0.108476	0.162521	2L	1019659	1021829	1	asRNA:CR46486	7886	gene	.	.
FBgn0287618	8	12	25	13	16	8	16	24	8	5	4	9	0.177933	0.308567	0.559273	0.302648	0.377663	0.185019	0.357424	0.501896	0.157174	0.130752	0.100035	0.214554	2R	2118494	2121132	1	asRNA:CR46487	2639	gene	.	.
FBgn0004911	0	0	0	2	0	0	1	6	2	0	8	2	0	0	0	0.103429	0	0	0.0515372	0.281309	0.0834639	0	0.375425	0.102661	3L	3934718	3935992	1	asRNA:Eig63F-12	1275	gene	.	.
FBgn0266027	0	0	0	0	0	5	0	2	0	0	0	1	0	0	0	0	0	0.264413	0	0.113103	0	0	0	0.0592229	2L	3397323	3398444	-1	asRNA:TS15	1122	gene	.	.
FBgn0015905	174	287	231	323	644	275	286	421	412	396	393	284	1.90485	2.69673	2.38029	2.71706	3.65296	2.46518	2.54381	3.00302	2.7439	3.03969	2.96012	2.55198	2L	1077948	1078568	1	ast	2745	gene	.	.
FBgn0266429	143	216	198	149	193	134	272	296	255	186	392	301	1.41775	2.02089	1.87657	1.53904	1.83661	1.39668	2.13919	2.21912	1.85358	1.81323	2.58813	2.26926	X	3574536	3574920	1	AstA-1R1	3704	gene	.	.
FBgn0039595	84	0	0	21	28	0	1	2	0	19	17	0	1.34699	0	0	0.508257	0.665906	0	0.0281188	0.0549701	0	0.489323	0.424171	0	3R	28737109	28737646	-1	AstA-1R2	2356	gene	.	.
FBgn0015591	31	79	92	116	123	83	216	114	149	69	106	44	0.941119	1.941	2.05378	2.25312	2.36761	1.83503	2.97543	2.1937	2.28616	1.75186	2.15106	1.27376	3R	24760530	24761328	-1	AstA	1459	gene	.	.
FBgn0036790	9	21	68	67	58	62	43	93	32	35	114	37	0.181199	0.462795	1.11586	1.06362	0.987711	0.971613	0.75251	1.29932	0.503084	0.679691	1.51321	0.675723	3L	18560258	18560704	1	AstC-1R1	2912	gene	.	.
FBgn0036789	181	220	189	256	172	229	282	368	271	160	147	356	1.6315	2.03179	1.81942	2.08664	1.71055	1.91359	2.17025	2.46145	1.90878	1.653	1.51821	2.45454	3L	18485137	18487241	-1	AstC-1R2	3735	gene	.	.
FBgn0032336	250	0	17	44	0	12	0	18	11	8	45	8	3.32277	0	0.77142	1.45124	0	0.536674	0	0.75285	0.430252	0.414938	1.47166	0.392783	2L	11076165	11076861	-1	AstC	1202	gene	.	.
FBgn0020407	471	509	280	296	535	368	397	386	455	601	474	518	3.19654	3.54728	2.72358	2.72611	3.5329	2.93588	3.06564	3.013	2.98525	3.70611	3.32079	3.42674	3R	16264271	16265923	1	asun	2497	gene	.	.
FBgn0261823	1502	1735	1783	1558	1356	1070	966	1486	975	1830	1648	2000	3.33263	3.77568	3.74796	3.49826	3.36989	2.95211	2.85797	3.39038	2.62417	3.78498	3.57196	3.8197	2R	14503958	14504570	1	Asx	7167	gene	.	.
FBgn0031876	384	354	185	423	372	342	179	228	348	309	152	220	3.85978	4.00844	3.09054	4.11225	3.9934	3.76027	2.95385	3.24498	3.55366	3.76325	2.77691	3.23412	2L	6959099	6960328	-1	Atac1	1230	gene	.	.
FBgn0032691	696	275	318	528	561	347	389	437	636	292	271	330	3.74603	2.79545	2.91636	3.49927	3.63325	2.89792	3.07591	3.20754	3.45283	2.8123	2.6529	2.88614	2L	18609576	18609962	-1	Atac2	2427	gene	.	.
FBgn0052343	840	823	915	897	821	647	541	1154	673	1001	1082	975	4.04012	4.27319	4.35257	4.25209	4.18694	3.74482	3.5431	4.55018	3.56744	4.4784	4.50926	4.35571	3L	324985	325694	-1	Atac3	2354	gene	.	.
FBgn0039946	356	371	384	250	348	212	526	397	564	361	351	341	2.9623	3.2593	3.24175	2.63704	3.09924	2.38332	3.55453	3.1707	3.38375	3.16448	3.05793	3.01185	X	23106003	23106283	1	ATbp	2269	gene	.	.
FBgn0025720	986	962	931	896	777	928	1148	1271	864	973	1340	1037	4.63062	4.86252	4.75013	4.62281	4.48236	4.60423	4.93733	5.06078	4.26796	4.81381	5.18359	4.81492	2R	20254966	20255138	-1	Ate1	1796	gene	.	.
FBgn0020762	3366	3313	3066	3404	2436	2927	2971	3287	3290	3387	2793	3754	4.84766	5.0931	4.91767	4.98898	4.58057	4.71117	4.7693	4.89128	4.63349	5.05914	4.71312	5.1151	2L	4333913	4334439	1	Atet	5244	gene	.	.
FBgn0265193	749	438	667	799	585	660	722	592	801	613	606	586	4.64624	4.17218	4.68453	4.86114	4.48563	4.5288	4.69029	4.39763	4.55734	4.56998	4.47764	4.42115	2R	24870108	24871245	1	Atf-12	1349	gene	.	.
FBgn0028550	200	157	130	214	172	333	328	227	298	120	179	377	1.15882	1.11908	0.944857	1.28887	1.14301	1.65059	1.66222	1.30938	1.3844	0.891637	1.14209	1.81688	X	1242740	1248008	-1	Atf3	7025	gene	.	.
FBgn0033010	2080	1776	2020	2277	1517	2041	1370	2918	1918	1975	1987	2237	4.52654	4.57295	4.68467	4.77667	4.27266	4.55779	4.04887	5.07385	4.23475	4.65578	4.58744	4.74131	2R	5144733	5144858	1	Atf6	4085	gene	.	.
FBgn0260945	5766	4769	5163	5768	5208	3890	4295	5754	5150	5794	5550	5758	5.93523	5.93773	5.98223	6.06364	5.97654	5.43729	5.6151	6.01043	5.58918	6.14849	6.00855	6.05019	3L	12784429	12785413	-1	Atg1	4148	gene	.	.
FBgn0040780	63	18	112	93	62	141	101	98	103	57	99	91	1.48512	0.698394	2.23047	1.96593	1.59382	2.378	2.03185	1.98459	1.83983	1.52735	2.0333	1.93442	2R	7832171	7832223	1	Atg10	1516	gene	.	.
FBgn0030960	1603	1600	1201	1103	1113	874	1114	1715	1090	1425	1435	1623	5.2675	5.53474	5.06394	4.87035	4.93984	4.48055	4.85411	5.44003	4.54664	5.30623	5.23816	5.4008	X	18791668	18793517	1	Atg101	1850	gene	.	.
FBgn0036255	568	733	665	659	549	1147	992	617	1109	488	667	727	5.73985	6.37445	6.16742	6.07845	5.87711	6.79947	6.63051	5.93518	6.50432	5.73058	6.09525	6.20713	3L	12136967	12137091	1	Atg12	469	gene	.	.
FBgn0261108	737	378	594	559	624	404	350	580	500	505	798	463	3.53938	2.92628	3.44457	3.29571	3.49257	2.82221	2.67907	3.29812	2.8722	3.23572	3.76423	3.04422	3R	8349815	8352817	1	Atg13	3003	gene	.	.
FBgn0039636	1245	749	1028	996	947	1387	927	1001	1140	1134	1083	932	4.90159	4.46278	4.83479	4.71647	4.70309	5.11065	4.58712	4.67483	4.59672	4.97398	4.83252	4.61372	3R	29116391	29116772	1	Atg14	1866	gene	.	.
FBgn0039705	401	403	366	440	534	340	278	717	406	487	764	495	2.95877	3.20888	3.02467	3.19127	3.4961	2.80484	2.59206	3.78647	2.81036	3.39421	3.91842	3.33349	3R	29827281	29827653	-1	Atg16	2563	gene	.	.
FBgn0037363	1503	1447	1885	1853	1356	1692	1807	1495	1627	1227	1219	1737	3.50147	3.70487	3.99538	3.9001	3.5383	3.71335	3.83731	3.567	3.43308	3.42586	3.34501	3.80292	3R	5669713	5670572	1	Atg17	6303	gene	.	.
FBgn0035850	3371	2955	3164	3084	3499	2328	2520	3538	3555	3439	3349	2987	5.67015	5.75491	5.78367	5.67169	5.90835	5.207	5.35626	5.81654	5.55957	5.9042	5.78803	5.61559	3L	8186857	8187193	1	Atg18a	2924	gene	.	.
FBgn0032935	2865	2605	2771	3011	3123	2977	2617	3167	3271	3064	2883	2584	5.69896	5.83558	5.85506	5.89699	6.00675	5.8121	5.66777	5.91896	5.70057	6.00007	5.83504	5.66942	2L	21212322	21213166	-1	Atg18b	2435	gene	.	.
FBgn0044452	438	298	638	522	620	308	424	491	731	504	347	509	2.00961	1.80496	2.60632	2.30661	2.55668	1.68648	2.04883	2.19692	2.44082	2.32978	1.85728	2.26881	3L	2774338	2774486	1	Atg2	6266	gene	.	.
FBgn0036813	1909	1634	1802	1779	1446	1834	1858	1755	2012	1795	1863	1469	6.10221	6.15349	6.2244	6.13	5.89361	6.10431	6.16111	6.0609	5.99019	6.22125	6.19528	5.84716	3L	18748687	18748889	1	Atg3	1221	gene	.	.
FBgn0031298	742	719	1027	877	635	574	1105	979	879	1059	895	918	3.15032	3.35708	3.76429	3.4841	3.11857	2.8784	3.76178	3.58295	3.19913	3.8076	3.51049	3.53406	2L	1080911	1081427	1	Atg4a	4078	gene	.	.
FBgn0038325	1431	844	1235	1099	1505	920	1011	1315	1119	1645	1238	1692	4.59994	4.13826	4.59479	4.36032	4.85161	4.05156	4.21653	4.55918	4.08259	4.99575	4.52388	4.94724	3R	15353720	15354572	-1	Atg4b	2665	gene	.	.
FBgn0029943	1077	1026	898	1136	1082	1471	850	1021	1129	1062	1021	874	5.08267	5.28343	5.02924	5.28387	5.27278	5.57968	4.84779	5.08499	4.96488	5.26675	5.13371	4.90589	X	7314622	7315250	-1	Atg5	1418	gene	.	.
FBgn0264325	806	883	754	885	872	732	1191	981	1245	911	951	789	4.60737	5.00078	4.71391	4.86226	4.89852	4.53172	5.24756	4.95704	5.02954	4.97963	4.96223	4.69191	3R	24049180	24049364	-1	Atg6	1493	gene	.	.
FBgn0034366	338	421	468	261	338	290	272	370	342	278	455	264	2.83002	3.35317	3.42861	2.62375	2.99374	2.69276	2.6476	3.0122	2.68299	2.76804	3.32182	2.62822	2R	18620466	18620774	-1	Atg7	2395	gene	.	.
FBgn0052672	32937	26548	28026	32583	30620	41432	36208	30770	47905	24886	29453	29535	9.71836	9.68373	9.69259	9.8326	9.80186	10.109	9.95353	9.69963	10.0689	9.5238	9.6867	9.67993	X	10764878	10765535	-1	Atg8a	1695	gene	.	.
FBgn0034110	1007	710	560	563	581	286	962	416	316	938	565	272	4.03485	3.82208	3.44369	3.38074	3.47533	2.47425	4.06573	2.94824	2.38823	4.13569	3.38504	2.46314	2R	16294400	16297232	1	Atg9	2833	gene	.	.
FBgn0032422	0	85	1	7	22	82	17	2	25	57	22	43	0	2.66565	0.0839753	0.483041	1.20285	2.44307	0.959912	0.150188	1.09637	2.1447	1.16964	1.77574	2L	12175451	12175770	-1	atilla	834	gene	.	.
FBgn0039213	2199	1598	1686	1825	1726	1166	1464	1884	1878	1920	1644	1749	4.87929	4.7018	4.70953	4.74524	4.72446	4.06309	4.41078	4.74078	4.47843	4.89264	4.60012	4.67549	3R	24625671	24625812	1	atl	3349	gene	.	.
FBgn0010750	1352	1470	1353	1267	1042	1358	1423	1379	1503	1362	1328	1158	4.89224	5.27766	5.0939	4.92731	4.71204	4.9564	5.05941	4.99669	4.85669	5.10554	4.99262	4.79124	3R	4750035	4750054	1	atms	2040	gene	.	.
FBgn0052446	4221	3447	4681	3801	3526	5370	4946	6484	6402	3830	5623	4524	7.6682	7.65246	8.02301	7.64705	7.59783	8.07374	7.99425	8.36419	8.07782	7.73718	8.20932	7.88602	3L	21640995	21641195	1	Atox1	903	gene	.	.
FBgn0037671	22197	19201	16401	19084	20637	28435	23451	18779	28008	18399	18183	15710	9.35694	9.42409	9.12788	9.26903	9.44052	9.77365	9.53479	9.19538	9.50265	9.29586	9.19902	8.97773	3R	9260638	9260767	1	ATP6AP2	1468	gene	.	.
FBgn0030343	647	522	600	386	479	340	477	441	394	662	534	541	2.68537	2.65731	2.76885	2.18475	2.48137	1.99128	2.403	2.29642	1.96379	2.89285	2.56195	2.5686	X	11855022	11856321	1	ATP7	5157	gene	.	.
FBgn0259221	4404	5872	4043	4091	4989	2821	3362	4437	3303	4603	3790	3915	4.45756	5.12381	4.5376	4.48009	4.81144	3.90722	4.18147	4.54377	3.88675	4.7195	4.37461	4.40892	2R	13414978	13415615	-1	ATP8A	9093	gene	.	.
FBgn0037989	318	454	653	610	398	581	365	1213	247	756	762	634	1.51905	2.07954	2.43921	2.29774	1.87266	2.18713	1.7197	3.09098	1.18329	2.61583	2.55868	2.33333	3R	12068375	12069921	-1	ATP8B	7379	gene	.	.
FBgn0002921	151761	115901	134056	132063	123305	110646	116057	149158	143576	143106	128187	147860	9.94357	9.83122	9.97172	9.87302	9.83295	9.54814	9.65575	9.99798	9.67433	10.0683	9.82974	10.0247	3R	20948714	20948829	1	Atpalpha	6680	gene	.	.
FBgn0020236	11807	13197	6803	9746	12893	5942	7090	9379	9950	13943	7407	8017	6.8927	7.32652	6.31054	6.74719	7.20609	5.97299	6.26246	6.64231	6.46055	7.33891	6.35515	6.45732	2R	15993531	15994396	-1	ATPCL	4339	gene	.	.
FBgn0019644	14196	13706	11375	12799	12805	23406	18209	11615	23664	13233	11760	11819	9.3893	9.61474	9.27699	9.36983	9.42929	10.1697	9.8467	9.17956	9.93627	9.49736	9.24752	9.24395	3L	9729999	9730095	1	ATPsynB	918	gene	.	.
FBgn0010217	46574	50891	32397	37247	42098	62525	49984	42476	58210	47196	36398	32602	9.72486	10.1288	9.40876	9.53266	9.76787	10.2092	9.9254	9.67147	9.8569	9.95331	9.49908	9.32964	4	1031484	1031742	1	ATPsynbeta	2386	gene	.	.
FBgn0039830	76608	62486	62871	66492	67918	87146	79497	70840	108837	65259	71905	69258	10.7111	10.6936	10.6332	10.6368	10.7262	10.9568	10.8632	10.6776	11.028	10.6893	10.7493	10.6844	3R	31216145	31217177	-1	ATPsynC	1980	gene	.	.
FBgn0016119	6123	5197	4948	5787	5302	9306	7869	4628	9674	5157	4966	5191	8.56072	8.60049	8.46074	8.60912	8.5419	9.22318	9.02043	8.23725	9.02997	8.52267	8.38864	8.44162	3R	23355220	23355569	-1	ATPsynCF6	704	gene	.	.
FBgn0016120	19419	17493	17217	19236	19023	29825	26367	17696	36073	17499	19757	19426	9.79133	9.91693	9.82479	9.90749	9.95026	10.4697	10.3309	9.73677	10.4946	9.85062	9.94565	9.91052	3R	19095000	19095021	1	ATPsynD	950	gene	.	.
FBgn0028342	10935	9998	9021	10323	10634	17317	13738	9341	16817	9326	9147	9488	6.96632	7.1124	6.89645	7.01282	7.11376	7.68496	7.3914	6.81969	7.39475	6.94642	6.83941	6.88106	X	10212970	10213074	1	ATPsyndelta	3817	gene	.	.
FBgn0038224	6751	5670	6132	6483	5856	11583	8902	5716	12074	5882	6188	6347	8.66888	8.6935	8.73711	8.74022	8.65257	9.50611	9.16569	8.50863	9.31677	8.67962	8.67284	8.69859	3R	14326947	14327127	1	ATPsynE	720	gene	.	.
FBgn0051477	0	0	0	0	0	6	0	0	0	0	0	0	0	0	0	0	0	0.634783	0	0	0	0	0	0	3R	10121773	10121946	1	ATPsynepsilonL	490	gene	.	.
FBgn0035032	8761	7720	8756	9256	8344	15409	11315	8283	16188	7917	9821	8858	9.27107	9.36487	9.47708	9.48	9.38936	10.1446	9.73831	9.26956	9.96638	9.33439	9.56501	9.40555	2R	24599088	24599497	-1	ATPsynF	615	gene	.	.
FBgn0010612	5141	4805	5343	4808	4899	10813	7135	5292	10108	4650	5529	5189	8.14536	8.32368	8.40725	8.17858	8.26422	9.27518	8.71537	8.26613	8.92904	8.20987	8.37915	8.27712	2L	10975522	10976161	-1	ATPsynG	789	gene	.	.
FBgn0020235	18146	16130	14433	17763	17224	25640	22657	15154	28571	16395	15282	15076	9.07459	9.18093	8.95168	9.17359	9.18799	9.63243	9.49304	8.89442	9.5392	9.13764	8.95659	8.92629	3R	29747704	29748869	-1	ATPsyngamma	1460	gene	.	.
FBgn0016691	15388	14090	11201	12649	13469	24831	18718	12002	26093	12602	13117	11932	9.70009	9.84922	9.44938	9.54746	9.69677	10.4497	10.0811	9.42136	10.2718	9.6216	9.59945	9.45225	3R	15265591	15265690	1	ATPsynO	802	gene	.	.
FBgn0012042	80	80	19	36	13	20	21	62	46	30	39	26	2.4289	2.65784	1.13893	1.65954	0.857722	1.09944	1.15874	2.19867	1.68295	1.53674	1.7392	1.34902	2R	14747362	14747653	1	AttA	790	gene	.	.
FBgn0041581	102	26	3	5	3	10	11	14	40	4	7	7	2.59086	1.35122	0.227247	0.344282	0.224593	0.597898	0.660184	0.789671	1.44775	0.296131	0.461773	0.458825	2R	14749223	14749508	1	AttB	879	gene	.	.
FBgn0041579	547	106	1	1	0	19	0	0	0	0	0	0	4.77172	2.84335	0.0779805	0.0740205	0	0.96562	0	0	0	0	0	0	2R	13393705	13394086	1	AttC	900	gene	.	.
FBgn0029907	0	0	4	11	0	0	17	4	0	10	1	19	0	0	0.292374	0.665041	0	0	0.915114	0.269777	0	0.643929	0.0748128	1.00269	X	6823204	6823355	1	Atx-11	890	gene	.	.
FBgn0041188	5532	4692	5147	5613	5877	3598	4068	4586	5875	5426	4708	5657	5.37491	5.41283	5.47558	5.52238	5.64496	4.83068	5.0396	5.18869	5.27471	5.55244	5.27439	5.52249	3R	15408423	15409189	1	Atx2	5915	gene	.	.
FBgn0031420	1223	1161	1374	1276	1393	948	1183	1203	1512	1746	1484	1405	3.80589	3.99377	4.15717	3.98419	4.15859	3.52268	3.85316	3.85762	3.91435	4.48783	4.18888	4.10423	2L	2375841	2376143	1	Atxn7	4078	gene	.	.
FBgn0000146	59	0	0	2	0	68	0	24	10	5	0	0	0.885443	0	0	0.0446466	0	1.01295	0	0.448039	0.171121	0.115079	0	0	2L	10997819	10998832	-1	aub	3015	gene	.	.
FBgn0000147	103	155	163	144	117	99	173	85	113	141	70	98	1.93663	2.62169	2.62446	2.4132	2.22087	1.93871	2.6057	1.79325	1.89556	2.45331	1.6335	1.97151	3R	11963124	11963405	1	aurA	1577	gene	.	.
FBgn0032104	0	0	1	2	0	0	0	0	0	0	1	9	0	0	0.0756089	0.140131	0	0	0	0	0	0	0.0717489	0.541506	2L	9250048	9250686	-1	aust	929	gene	.	.
FBgn0037218	2433	2198	2274	2373	2086	2051	1744	2441	2331	2453	2143	1865	4.5966	4.72135	4.70187	4.68677	4.56482	4.41835	4.23303	4.67738	4.35657	4.80947	4.54534	4.34381	3R	4211783	4211812	1	aux	4542	gene	.	.
FBgn0050476	382	422	447	471	390	947	628	473	916	436	416	368	4.96782	5.37624	5.38964	5.38795	5.18006	6.30903	5.76378	5.34461	6.01566	5.35693	5.213	5.03073	2R	14752521	14752742	1	ave	546	gene	.	.
FBgn0030410	184	123	176	158	136	199	90	163	279	124	158	147	2.92616	2.66549	3.05114	2.84847	2.71395	3.07757	2.15626	2.84367	3.28933	2.61914	2.84816	2.74978	X	12628370	12629410	-1	Aven	1207	gene	.	.
FBgn0000150	3906	3443	3271	3601	3487	6883	5214	2812	6907	3054	3524	3007	7.86815	7.96217	7.81954	7.88076	7.89317	8.74264	8.38181	7.47542	8.49877	7.72338	7.84935	7.6108	3R	31745172	31745590	-1	awd	727	gene	.	.
FBgn0013751	29	34	68	8	44	26	76	60	54	22	118	36	0.675199	0.885571	1.38709	0.23898	1.023	0.639494	1.41952	1.20457	0.981477	0.607428	1.87053	0.851575	3L	3846206	3846747	1	Awh	2104	gene	.	.
FBgn0035708	1309	1120	1279	1120	984	578	1126	1308	1034	1255	1186	1153	4.12341	4.17198	4.28768	4.03402	3.91427	3.09798	4.01204	4.19735	3.6299	4.26406	4.11138	4.06291	3L	6609325	6609508	1	axed	3450	gene	.	.
FBgn0026597	936	414	750	670	521	456	362	725	358	783	598	813	3.19064	2.42102	3.09092	2.88132	2.62253	2.35866	2.12674	2.93618	1.89792	3.14804	2.74038	3.11569	3R	30022842	30023840	1	Axn	4985	gene	.	.
FBgn0262870	16	11	51	65	21	38	89	33	41	25	35	38	0.105788	0.088621	0.356092	0.420311	0.155518	0.248974	0.539243	0.22132	0.227687	0.18582	0.241317	0.258464	3L	4.6296e+124	4630232	-1	axo	9106	gene	.	.
FBgn0000152	0	14	1	0	14	8	1	0	0	4	9	0	0	0.361923	0.027737	0	0.34294	0.189329	0.0257485	0	0	0.10806	0.221028	0	X	16680089	16680301	-1	Axs	2575	gene	.	.
FBgn0261647	2024	2129	1733	1830	2080	1289	1974	2238	2071	2111	1772	1519	4.41253	4.74729	4.39652	4.39785	4.63079	3.85543	4.47238	4.62716	4.26383	4.67119	4.35328	4.13255	2L	2365345	2365901	1	Axud1	4318	gene	.	.
FBgn0025185	1194	584	508	784	656	525	847	546	766	671	648	432	4.7427	4.02398	3.77171	4.28673	4.0993	3.67955	4.3631	3.74981	3.95406	4.14959	4.02697	3.47577	2R	7510622	7511784	-1	az2	2006	gene	.	.
FBgn0033238	31	0	16	25	0	19	0	2	33	8	13	9	1.65115	0	1.18621	1.53068	0	1.24355	0	0.196526	1.58417	0.71268	0.987064	0.744059	2R	7949839	7950465	1	azot	627	gene	.	.
FBgn0011758	10	0	0	5	0	11	0	1	0	3	11	0	0.212828	0	0	0.120313	0	0.241564	0	0.0240294	0	0.077438	0.252521	0	X	17397478	17398521	1	B-1H1	2724	gene	.	.
FBgn0004854	0	0	11	0	20	0	1	0	3	0	0	0	0	0	0.232657	0	0.394146	0	0.0211359	0	0.0513761	0	0	0	X	17314581	17315911	1	B-1H2	3142	gene	.	.
FBgn0000153	5	47	20	6	5	46	3	17	4	9	5	8	0.139346	1.10737	0.554096	0.180347	0.157802	0.980038	0.0910659	0.448152	0.0991417	0.276277	0.151776	0.234103	2L	13821248	13822148	1	b	2135	gene	.	.
FBgn0023407	2954	2783	2606	2558	2468	1563	1928	3262	2028	2810	3328	3035	4.06729	4.24701	4.09204	3.99434	4.0011	3.27722	3.58714	4.27745	3.39093	4.19691	4.35254	4.21617	2L	13500624	13506683	-1	B4	8114	gene	.	.
FBgn0004587	3643	4408	7730	4820	3846	5668	4044	10796	4484	5528	8603	5863	5.23165	5.77083	6.50123	5.75358	5.49221	5.91452	5.47502	6.852	5.33893	6.02623	6.57723	6.02045	3R	13661311	13661432	1	B52	4313	gene	.	.
FBgn0024897	24	19	21	17	45	35	44	17	48	18	7	28	0.571275	0.551738	0.57603	0.461079	1.02739	0.797906	0.966317	0.447431	0.889112	0.507254	0.207918	0.691945	X	1686624	1687317	1	b6	2139	gene	.	.
FBgn0004870	47	149	61	33	86	119	85	86	42	79	89	118	0.465824	1.30062	0.651679	0.370507	0.84387	1.00423	0.79751	0.796439	0.376992	0.799691	0.839552	1.02782	3L	1036369	1039233	-1	bab1	5340	gene	.	.
FBgn0025525	146	134	84	31	78	155	37	156	44	72	121	92	1.1556	1.24175	0.860332	0.362065	0.805425	1.23804	0.414902	1.25466	0.405401	0.765651	1.07941	0.879764	3L	1140429	1142921	-1	bab2	5149	gene	.	.
FBgn0011300	2386	1652	2041	2106	1762	1617	2018	2649	1766	2045	2289	2440	4.40641	4.1655	4.38909	4.35868	4.1706	3.93309	4.27063	4.62662	3.81908	4.39409	4.47292	4.55072	2R	8952339	8953029	1	babo	5113	gene	.	.
FBgn0034724	0	6	12	11	6	41	1	16	14	0	38	12	0	0.31208	0.546306	0.485424	0.295451	1.27518	0.0504489	0.6432	0.4936	0	1.25185	0.51904	2R	22393876	22394553	-1	babos	1303	gene	.	.
FBgn0031453	54735	43482	59799	58215	47932	73490	65863	51555	77516	41667	56088	64514	9.7698	9.71425	10.1043	9.98845	9.76716	10.2544	10.1353	9.76288	10.082	9.58603	9.93444	10.1254	2L	2752445	2752840	1	Bacc	2718	gene	.	.
FBgn0032049	0	0	0	7	0	1	6	0	0	0	0	0	0	0	0	0.303805	0	0.0453022	0.258967	0	0	0	0	0	2L	8494893	8496307	-1	Bace	1415	gene	.	.
FBgn0031977	364	264	329	278	244	471	413	325	446	231	363	301	4.03755	3.86269	4.09518	3.79582	3.6762	4.4464	4.30294	3.95874	4.13501	3.62259	4.15583	3.89214	2L	8029462	8029733	1	baf	1022	gene	.	.
FBgn0045866	1761	1480	1565	1517	1606	2194	1939	1398	2228	1326	1563	1305	6.57724	6.60261	6.61377	6.49294	6.63258	6.95089	6.81268	6.32653	6.72555	6.37973	6.53521	6.26736	3R	25039374	25039629	1	bai	807	gene	.	.
FBgn0260960	12733	9905	11028	11544	10208	8819	9476	11735	10994	10927	10505	11194	7.6063	7.52085	7.60604	7.59488	7.47696	7.13922	7.28078	7.56817	7.20726	7.59524	7.4592	7.53961	3L	16648442	16650582	-1	Baldspot	2844	gene	.	.
FBgn0027889	255	258	331	212	324	130	117	268	203	292	278	140	2.68868	2.94022	3.19573	2.57423	3.15203	1.96157	1.87834	2.8174	2.26379	3.03787	2.90625	2.08656	3R	26864605	26866234	-1	ball	2027	gene	.	.
FBgn0030093	2340	1434	1467	1849	1548	890	1190	1342	1756	1961	1381	1626	5.28455	4.86731	4.83211	5.08052	4.8893	4.00514	4.43844	4.58572	4.69988	5.24037	4.67352	4.89016	X	9149309	9151976	1	Bap111	2668	gene	.	.
FBgn0042085	1143	791	624	966	559	414	366	901	753	751	477	470	3.36597	3.1381	2.77976	3.26453	2.62992	2.1748	2.06782	3.12998	2.67315	3.01318	2.39244	2.36649	2R	6636512	6636930	1	Bap170	5316	gene	.	.
FBgn0025716	2136	1871	1474	1897	1865	2288	2354	1958	3082	2096	1899	1480	5.99525	6.07928	5.67297	5.95466	5.98845	6.15202	6.23081	5.94988	6.3299	6.17485	5.95581	5.59216	2R	17429353	17429660	-1	Bap55	1473	gene	.	.
FBgn0025463	4507	4369	4160	4035	4153	4238	4172	3553	5174	4154	3660	3002	6.66963	6.8991	6.76031	6.64028	6.73977	6.64109	6.65714	6.40876	6.67909	6.76065	6.50068	6.2076	X	13157445	13157853	-1	Bap60	1936	gene	.	.
FBgn0037081	2047	1729	2080	1780	1719	1126	1566	2472	1960	2195	2188	2024	5.31311	5.34515	5.53795	5.24327	5.25162	4.5375	5.03348	5.65683	5.06781	5.61634	5.53354	5.41312	3L	21420388	21420857	-1	barc	2287	gene	.	.
FBgn0031571	0	2	7	5	0	1	13	2	1	0	2	0	0	0.0147269	0.0485523	0.0330515	0	0.00635589	0.0826563	0.0128555	0.00534833	0	0.0133083	0	2L	3787167	3787318	1	bark	10223	gene	.	.
FBgn0014127	37	105	54	54	43	109	38	87	136	120	34	45	0.633134	1.53289	0.947257	0.910616	0.790609	1.42861	0.683413	1.24412	1.47286	1.61642	0.635839	0.788739	2L	20058163	20058729	-1	barr	2908	gene	.	.
FBgn0000163	9	41	8	18	15	33	32	23	28	27	10	24	0.0507661	0.260164	0.052069	0.108867	0.0949638	0.185097	0.184432	0.133178	0.13449	0.168953	0.061478	0.142353	X	17160006	17161191	1	baz	10881	gene	.	.
FBgn0033844	2949	2650	2852	2203	1553	1954	1586	3800	2545	2262	2715	2487	5.52088	5.64053	5.67649	5.23708	4.80532	5.00104	4.74782	5.95771	5.12883	5.35181	5.53098	5.39675	2R	13486634	13487909	-1	bbc	2843	gene	.	.
FBgn0087007	0	0	2	0	0	0	0	5	0	0	1	1	0	0	0.0143113	0	0	0	0	0.0325403	0	0	0.00679887	0.00674834	3L	14412828	14413510	-1	bbg	10028	gene	.	.
FBgn0035741	0	23	0	0	0	0	0	6	0	0	0	0	0	0.662665	0	0	0	0	0	0.179734	0	0	0	0	3L	7125905	7126205	1	BBS1	2069	gene	.	.
FBgn0033578	37	4	8	0	0	6	12	14	0	1	16	11	1.03845	0.186517	0.336948	0	0	0.236553	0.450041	0.5073	0	0.0467571	0.583643	0.422505	2R	11135923	11136006	1	BBS4	1520	gene	.	.
FBgn0037280	0	0	17	8	11	2	1	9	16	8	19	5	0	0	0.758714	0.388106	0.528178	0.102341	0.0534736	0.417171	0.579864	0.407283	0.793204	0.252702	3R	4816318	4816428	1	BBS5	1228	gene	.	.
FBgn0034622	0	0	5	0	0	1	12	0	0	1	0	5	0	0	0.117439	0	0	0.0219294	0.249525	0	0	0.0243055	0	0.110725	2R	21341972	21342238	1	BBS9	2947	gene	.	.
FBgn0024251	31	19	14	17	15	26	40	26	13	13	17	15	0.294156	0.22391	0.160804	0.183604	0.169591	0.260312	0.392338	0.263544	0.115255	0.150133	0.183562	0.16199	X	21363028	21363601	1	bbx	5935	gene	.	.
FBgn0040239	900	658	679	694	679	734	854	768	808	576	766	673	4.86983	4.70079	4.67775	4.6339	4.66016	4.64431	4.89218	4.72581	4.53798	4.45276	4.77049	4.5807	3L	5565231	5565371	1	bc10	1380	gene	.	.
FBgn0039558	463	457	457	491	434	745	741	427	838	528	504	484	4.38602	4.63231	4.56588	4.59112	4.47711	5.10407	5.13427	4.35048	5.02665	4.76834	4.62693	4.56059	3R	27921283	27922131	-1	BCAS2	1007	gene	.	.
FBgn0043362	2603	2117	2588	2494	2087	2299	2366	2023	2623	2031	1691	2314	3.36075	3.34116	3.54136	3.42249	3.24401	3.25358	3.32568	3.10676	3.20062	3.22746	2.92411	3.31481	2L	5907169	5907287	1	bchs	12155	gene	.	.
FBgn0026149	1049	988	639	724	604	632	581	713	709	649	825	562	4.82257	5.00626	4.33594	4.43399	4.24146	4.18139	4.10354	4.36482	4.10248	4.35954	4.61386	4.0772	X	9356634	9357265	1	BCL7-1like	1664	gene	.	.
FBgn0013432	1321	1332	1379	1301	1184	1546	1380	1412	2145	1178	1366	1493	6.27556	6.56058	6.54152	6.38216	6.30604	6.55907	6.43544	6.44896	6.7798	6.31927	6.45132	6.5675	X	2148463	2148843	-1	bcn92	748	gene	.	.
FBgn0038857	982	679	690	853	766	1239	849	786	1398	804	827	754	5.44363	5.19417	5.14934	5.37213	5.27821	5.831	5.33514	5.20789	5.75704	5.36653	5.32822	5.18787	3R	21117857	21118856	-1	Bdbt	1000	gene	.	.
FBgn0034049	264	586	418	425	421	279	458	483	488	497	308	352	1.65366	2.75923	2.29954	2.25729	2.29318	1.7504	2.31832	2.36429	2.16316	2.50393	1.90279	2.03822	2R	15923040	15923711	-1	bdg	5326	gene	.	.
FBgn0028482	22	24	73	69	38	4	126	51	101	58	43	39	0.431825	0.54701	1.22442	1.1359	0.754456	0.0923909	1.65083	0.891173	1.26586	1.04527	0.804149	0.741288	2L	4324554328938	4325129	1	bdl	2730	gene	.	.
FBgn0032512	521	288	305	361	344	341	230	408	293	490	445	472	3.40484	2.89178	2.90342	3.04831	3.0389	2.91536	2.46845	3.15969	2.51853	3.5149	3.31649	3.38341	2L	13371427	13372238	-1	Bdp1	2352	gene	.	.
FBgn0052594	7	16	2	2	19	3	6	30	10	11	46	7	0.0985352	0.257844	0.0332491	0.0315357	0.285333	0.0448549	0.0906954	0.40063	0.122403	0.174334	0.592793	0.106687	X	15024436	15024954	1	be	4288	gene	.	.
FBgn0015602	1565	1738	1730	1685	1630	2294	2293	1789	2411	1777	1903	1600	5.18239	5.59986	5.52552	5.41291	5.42366	5.78026	5.81781	5.44796	5.60595	5.56573	5.5842	5.32916	2R	14770469	14770829	1	BEAF-132	1919	gene	.	.
FBgn0037660	1520	1599	1587	1400	1450	1354	1622	1555	1730	1827	1577	1514	5.16878	5.50966	5.4313	5.17977	5.28637	5.06497	5.35628	5.27804	5.166	5.63245	5.3467	5.27885	3R	9063132	9063340	-1	beag	1882	gene	.	.
FBgn0013433	290	154	214	244	169	242	200	296	421	169	289	233	2.42634	1.93135	2.24097	2.33006	1.9658	2.26484	2.08112	2.51565	2.71582	1.98125	2.52857	2.26815	2L	16049965	16050710	1	beat-1Ia	2870	gene	.	.
FBgn0028645	299	508	371	397	265	443	333	478	232	218	394	327	2.57496	3.48591	3.01837	3.03638	2.58718	3.11409	2.7895	3.22892	2.12886	2.37308	3.02646	2.78416	2L	15905134	15905813	-1	beat-1Ib	2611	gene	.	.
FBgn0028644	658	783	672	427	600	883	717	1018	626	361	959	764	2.76261	3.22337	2.96749	2.35299	2.81024	3.18497	2.95458	3.38662	2.54277	2.22367	3.35413	3.05225	2L	16000291	16001254	1	beat-1Ic	4924	gene	.	.
FBgn0038498	487	614	698	379	442	511	426	776	711	442	1110	644	2.93072	3.47465	3.5803	2.73156	2.97335	3.04376	2.84919	3.60334	3.24508	2.99146	4.13086	3.39406	3R	17320004	17321123	-1	beat-1IIa	3183	gene	.	.
FBgn0038494	132	470	175	250	241	283	305	466	177	177	476	279	1.73431	3.46418	2.18956	2.54177	2.54673	2.63253	2.7567	3.27511	1.90163	2.20427	3.34777	2.66473	3R	17232253	17232905	-1	beat-1IIb	2456	gene	.	.
FBgn0053179	3066	2127	2182	2730	2705	2295	2800	2989	3132	2012	3393	3154	5.38754	5.14298	5.11144	5.35095	5.39545	5.03931	5.35621	5.42927	5.23272	5.00029	5.65733	5.54356	2L	16973091	16973697	1	beat-1IIIb	3249	gene	.	.
FBgn0032629	423	393	357	518	265	398	315	588	430	369	741	559	2.50944	2.65125	2.47852	2.86592	2.12165	2.48645	2.24591	2.9808	2.37411	2.51977	3.3213	2.95152	2L	17187637	17190230	-1	beat-1IIIc	3902	gene	.	.
FBgn0039089	3257	3260	3117	3159	2257	1750	2837	3614	3263	3196	3291	3096	5.42619	5.69806	5.56676	5.51013	5.09478	4.61607	5.32825	5.65072	5.24392	5.60449	5.56756	5.47081	3R	23557412	23557873	1	beat-1IV	3358	gene	.	.
FBgn0038087	252	157	235	108	81	155	160	264	114	110	249	248	2.14214	1.83847	2.22509	1.37914	1.17048	1.67314	1.73179	2.25676	1.23532	1.44535	2.22976	2.21672	3R	12840560	12842321	-1	beat-1Va	3196	gene	.	.
FBgn0038092	443	458	400	238	223	287	256	503	286	320	476	382	3.47748	3.77563	3.53204	2.79914	2.76919	2.97214	2.86278	3.71843	2.75264	3.24312	3.69126	3.39133	3R	12916056	12916143	1	beat-1Vb	1892	gene	.	.
FBgn0038084	813	841	471	425	371	568	428	848	531	422	1152	436	4.05528	4.36294	3.51724	3.31294	3.19019	3.62989	3.29408	4.18745	3.31451	3.3755	4.65655	3.33609	3R	12746036	12746679	-1	beat-1Vc	2253	gene	.	.
FBgn0039584	1906	1466	1994	2145	2073	1480	2115	3236	2176	2153	3185	3011	4.60369	4.50581	4.8657	4.89287	4.90217	4.3126	4.84318	5.42027	4.6052	4.97507	5.4469	5.35723	3R	28418208	28418867	1	beat-1VI	3540	gene	.	.
FBgn0250908	8057	5313	8042	7288	5265	4537	5121	8280	6484	7110	9005	9055	5.85394	5.53593	6.05509	5.83942	5.43748	5.10283	5.31059	5.97077	5.36139	5.8826	6.13946	6.1367	3R	26645282	26649524	-1	beat-1VII	6138	gene	.	.
FBgn0036691	429	251	232	280	265	439	469	186	459	262	244	205	4.04489	3.58353	3.41684	3.59385	3.57501	4.13261	4.25951	3.01849	3.9586	3.57895	3.4125	3.17719	3L	17035668	17036865	1	beg	1198	gene	.	.
FBgn0263231	9756	8044	7835	8956	8640	6511	8284	8114	9375	9071	7778	8286	6.74694	6.74502	6.63878	6.7534	6.76039	6.22935	6.61114	6.56234	6.50243	6.85054	6.55161	6.63127	3R	8654975	8655906	-1	bel	3970	gene	.	.
FBgn0025109	631	455	577	522	412	597	475	605	581	606	586	565	4.08559	3.90252	4.15918	3.95082	3.68834	4.06682	3.79499	4.10322	3.79707	4.22835	4.10711	4.04743	2L	2988116	2988383	1	Bem46	1710	gene	.	.
FBgn0000173	5877	4629	6069	6109	5059	7276	6995	6458	8864	4604	6686	6792	6.95205	6.88467	7.20369	7.13645	6.92488	7.31745	7.29961	7.16587	7.35253	6.81063	7.26542	7.27725	X	13996345	13996523	1	ben	2072	gene	.	.
FBgn0040238	245	415	752	430	449	493	252	950	488	534	803	465	2.07078	2.91982	3.62556	2.83751	2.94241	2.94763	2.17824	3.81916	2.72051	3.18077	3.64131	2.92545	3R	10161464	10162310	-1	Best1	3314	gene	.	.
FBgn0035696	0	8	0	0	3	2	0	0	0	15	0	1	0	0.161289	0	0	0.0590006	0.0362587	0	0	0	0.27708	0	0.0189978	3L	6245933	6247206	-1	Best2	3547	gene	.	.
FBgn0036492	0	0	12	0	1	0	0	0	0	0	0	0	0	0	0.437322	0	0.0414327	0	0	0	0	0	0	0	3L	15300915	15301837	-1	Best3	1694	gene	.	.
FBgn0260857	603	457	574	684	555	842	585	581	833	439	652	438	4.77894	4.6601	4.91023	5.08048	4.84564	5.30401	4.83207	4.80381	5.04634	4.5404	5.0131	4.45052	3L	19261394	19261607	1	Bet1	987	gene	.	.
FBgn0260859	352	298	344	263	290	309	320	278	341	290	249	290	3.86276	3.89647	4.02542	3.59416	3.77849	3.74392	3.82677	3.62123	3.64487	3.79772	3.52162	3.71368	3L	9438482	9439051	-1	Bet3	1125	gene	.	.
FBgn0260860	1034	888	1037	1372	982	1858	1717	1179	1411	1004	1031	1101	5.44625	5.5018	5.65305	5.97391	5.55811	6.33621	6.26217	5.70936	5.69973	5.60971	5.56889	5.65115	3R	30180232	30180454	1	Bet5	1051	gene	.	.
FBgn0025724	3771	4082	2243	2711	3548	2482	1810	2630	3225	3664	2617	2006	5.76173	6.14617	5.23143	5.42275	5.86082	5.23035	4.82651	5.33073	5.35536	5.92683	5.3727	4.98922	2L	13378902	13379376	1	beta'COP	3066	gene	.	.
FBgn0037215	0	44	12	0	0	23	1	7	0	6	2	0	0	0.77457	0.244561	0	0	0.400243	0.0204572	0.135707	0	0.127662	0.0414918	0	3R	4197206	4197301	1	beta-1Man	3247	gene	.	.
FBgn0039175	1114	909	881	709	859	793	653	896	1097	771	867	858	4.67866	4.66236	4.55262	4.18106	4.50021	4.26771	4.03991	4.45382	4.47579	4.37126	4.4564	4.43174	3R	24250460	24250675	-1	beta-1PheRS	1960	gene	.	.
FBgn0250788	13215	10794	10453	10547	12006	8477	8308	9413	11279	13533	9240	10983	6.19905	6.18375	6.0698	6.00651	6.24879	5.62816	5.63777	5.79547	5.78755	6.43986	5.81846	6.05307	X	17657372	17657537	1	beta-1Spec	7896	gene	.	.
FBgn0033315	171	320	299	370	394	539	509	420	803	373	379	239	2.62626	3.6699	3.51655	3.72803	3.86682	4.17004	4.12875	3.85079	4.47936	3.8126	3.75978	3.14609	2R	8626181	8627611	-1	beta3GalTII	1431	gene	.	.
FBgn0027538	1471	1259	1407	1452	1272	1122	1307	1611	1941	1841	1440	1458	5.13405	5.18452	5.27314	5.2422	5.11379	4.81383	5.06443	5.33905	5.33892	5.65456	5.2302	5.23714	2R	14259030	14259288	1	beta4GalNAcTA	1867	gene	.	.
FBgn0039258	432	278	380	462	389	434	748	377	587	450	359	296	4.17158	3.83454	4.19246	4.3867	4.20709	4.23458	5.02504	4.06128	4.41143	4.42637	4.0421	3.77223	3R	25023256	25023466	1	beta4GalT7	1099	gene	.	.
FBgn0008635	2947	2980	2361	3003	3440	2394	3096	2276	3646	2855	2775	2314	5.35189	5.63789	5.24204	5.50535	5.75508	5.1184	5.51793	5.06651	5.46663	5.5119	5.39369	5.12793	X	18381549	18381773	-1	betaCOP	3203	gene	.	.
FBgn0015000	604	494	380	549	387	350	561	404	579	491	452	506	3.969	3.95627	3.5419	3.96171	3.54924	3.30092	3.96177	3.50597	3.73583	3.88561	3.70063	3.84152	2L	4945579	4945681	1	betaggt-1I	1784	gene	.	.
FBgn0028970	1657	1283	1266	1545	1366	2100	1329	1315	1822	1422	1433	1129	5.67436	5.58362	5.49698	5.70279	5.58639	6.06925	5.45958	5.42571	5.62281	5.66349	5.59603	5.24954	2L	2879112	2879879	1	betaggt-1II	1433	gene	.	.
FBgn0270927	270	343	190	128	193	87	100	414	216	213	285	149	2.58867	3.12385	2.34321	1.84872	2.34666	1.42474	1.57979	3.18992	2.1758	2.47902	2.76376	2.00193	3R	31769293	31769648	-1	betaGlu	2331	gene	.	.
FBgn0030566	1	0	7	8	2	19	20	4	0	4	4	16	0.0604441	0	0.42841	0.458967	0.134273	0.88553	0.9384	0.239805	0	0.260511	0.247602	0.801861	X	14380351	14380435	1	betaNACtes4	1012	gene	.	.
FBgn0010357	0	0	5	4	0	1	0	0	0	4	0	0	0	0	0.302593	0.235067	0	0.0595563	0	0	0	0.247321	0	0	2R	11346325	11347395	1	betaTry	1071	gene	.	.
FBgn0284243	45584	40912	35142	49583	43997	51979	49055	34672	61059	43129	33978	37661	10.0459	10.1662	9.87783	10.2969	10.1834	10.295	10.2504	9.73085	10.2778	10.1754	9.75183	9.88936	2R	19447319	19448746	-1	betaTub56D	1869	gene	.	.
FBgn0003888	4	1	2	0	0	27	5	10	1	0	31	30	0.0959716	0.0297399	0.0561708	0	0	0.569491	0.127075	0.240857	0.021592	0	0.66283	0.641701	2R	24305881	24306138	1	betaTub60D	2518	gene	.	.
FBgn0003889	58	61	85	42	154	15	86	105	93	84	96	75	1.24132	1.45298	1.7259	1.05724	2.35856	0.451824	1.66271	1.85174	1.545	1.71569	1.79499	1.5437	3R	9408383	9409600	-1	betaTub85D	1841	gene	.	.
FBgn0003890	140	32	31	2	24	56	6	28	24	24	25	1	2.08524	0.92443	0.871118	0.0713542	0.708209	1.23415	0.200203	0.753094	0.572949	0.716286	0.708076	0.0358436	3R	27967008	27967201	-1	betaTub97EF	1869	gene	.	.
FBgn0047334	0	0	0	0	0	7	0	2	0	0	0	0	0	0	0	0	0	0.664588	0	0.225827	0	0	0	0	3L	6232469	6232772	-1	BG642312	540	gene	.	.
FBgn0013753	3009	2431	2604	3046	2796	3172	3213	2691	4254	2902	2879	2726	6.72661	6.6956	6.7252	6.87286	6.80876	6.86144	6.91835	6.64568	7.03395	6.88252	6.79187	6.70314	3L	1639711	1640952	1	Bgb	1242	gene	.	.
FBgn0027348	37	1	0	0	12	0	0	5	0	0	0	0	0.685069	0.0284216	0	0	0.292407	0	0	0.120061	0	0	0	0	2L	14013004	14013138	1	bgm	2636	gene	.	.
FBgn0261111	445	282	530	450	540	462	445	392	608	477	444	396	3.74151	3.39214	4.17112	3.87716	4.1793	3.84734	3.83317	3.64599	3.98428	4.03027	3.85879	3.69577	3L	7238542	7239793	1	BHD	1557	gene	.	.
FBgn0035871	13309	13105	11231	12040	13430	18054	14756	12640	20496	11783	15166	11144	8.85529	9.10893	8.81759	8.8407	9.05677	9.35425	9.10251	8.86029	9.28786	8.88908	9.1727	8.71827	3L	8307145	8307380	-1	BI-11	1247	gene	.	.
FBgn0000179	344	270	297	247	335	329	175	237	243	224	287	239	1.78402	1.73259	1.78061	1.54604	1.89247	1.78092	1.22118	1.47456	1.32985	1.50595	1.69177	1.50774	X	4412856	4412920	1	bi	6095	gene	.	.
FBgn0000180	54	29	42	43	0	91	60	52	3	17	76	14	0.777147	0.550168	0.714434	0.697701	0	1.17237	0.886953	0.787601	0.0493101	0.333222	1.06965	0.264148	2L	9984645	9985146	1	bib	3276	gene	.	.
FBgn0000181	8010	5356	6288	7595	7226	9399	9301	5948	11078	5698	6239	7047	7.81598	7.51327	7.67458	7.86895	7.85603	8.10547	8.12913	7.46776	8.09312	7.53557	7.58619	7.75029	2R	12870249	12871240	1	bic	1546	gene	.	.
FBgn0000183	2605	2181	2026	2589	2174	2499	2279	2373	2602	2366	2525	2247	4.42734	4.44655	4.27944	4.54299	4.35867	4.42736	4.33778	4.3748	4.24559	4.49485	4.50811	4.33739	2L	17459605	17461843	-1	BicD	5498	gene	.	.
FBgn0014133	1953	1690	1745	1802	1457	1199	1311	1868	1323	1962	1993	2276	3.40109	3.46257	3.44159	3.41364	3.19106	2.83203	2.97733	3.41488	2.7401	3.59815	3.54562	3.71177	X	11678970	11679289	1	bif	8842	gene	.	.
FBgn0039509	959	789	925	866	793	1172	1053	928	1241	764	1023	817	5.47661	5.47165	5.62837	5.45979	5.39321	5.81895	5.70548	5.50792	5.6551	5.36098	5.69476	5.36684	3R	27287366	27287719	-1	bigmax	954	gene	.	.
FBgn0039282	3564	3237	3386	2986	2849	2371	1990	4703	3172	3908	4154	3958	5.196	5.33001	5.32575	5.07424	5.06562	4.68524	4.48031	5.66433	4.84937	5.53015	5.53808	5.45934	3R	25131306	25131362	1	Bili	4328	gene	.	.
FBgn0024491	981	607	663	866	777	1183	809	639	1454	710	621	743	3.77958	3.39816	3.45077	3.73334	3.64334	4.08801	3.61412	3.28738	4.1333	3.54304	3.29542	3.52	3R	16186156	16186638	-1	Bin1	3336	gene	.	.
FBgn0263144	2163	1566	1848	2444	1962	2221	1844	2114	2208	1730	1660	2559	4.06713	3.88964	4.04839	4.35674	4.11242	4.15959	3.94393	4.11077	3.91733	3.9614	3.83122	4.40928	2R	6214568	6214751	1	bin3	5942	gene	.	.
FBgn0026263	61	19	30	78	109	44	34	57	90	37	71	51	1.26065	0.610386	0.842039	1.56236	1.94238	1.03542	0.874432	1.24995	1.48858	0.984888	1.47385	1.18102	3L	8054333	8055439	-1	bip1	1892	gene	.	.
FBgn0026262	10415	7307	10277	9547	8399	9245	8984	10605	10512	7868	9227	10755	6.65685	6.4245	6.843	6.66122	6.53657	6.54604	6.54362	6.76135	6.48253	6.46389	6.61217	6.82045	4	459887	460141	-1	bip2	4514	gene	.	.
FBgn0010520	622	641	556	506	613	834	583	535	1089	593	646	427	5.19106	5.50303	5.23515	5.0281	5.35452	5.66287	5.19631	5.05706	5.79569	5.32806	5.37053	4.78061	2L	9895287	9895380	1	Bka	758	gene	.	.
FBgn0035608	0	0	0	0	0	0	0	3	0	0	7	4	0	0	0	0	0	0	0	0.148274	0	0	0.335145	0.199522	3L	5497523	5498559	-1	blanks	1268	gene	.	.
FBgn0035625	2450	1752	2177	2381	1585	1988	2311	1952	2380	2037	1358	2593	3.75896	3.56799	3.79298	3.84133	3.35695	3.53674	3.77244	3.53044	3.546	3.70645	3.10482	3.9457	3L	5630983	5631481	1	Blimp-11	8461	gene	.	.
FBgn0002906	156	199	284	155	176	167	92	228	199	269	245	217	1.26634	1.6652	1.98323	1.33806	1.48925	1.3609	0.91659	1.66469	1.36298	1.92694	1.77181	1.64288	3R	11736810	11738263	-1	Blm	4806	gene	.	.
FBgn0050077	1078	762	923	1099	730	1281	1028	1059	1637	852	991	878	6.13241	5.9118	6.11583	6.28806	5.76492	6.43731	6.16229	6.18543	6.54042	6.00448	6.14049	5.95784	2R	14601278	14601403	1	Blos1	675	gene	.	.
FBgn0036118	268	250	264	229	165	308	331	268	383	235	196	211	4.24727	4.41464	4.42352	4.15561	3.76826	4.49531	4.63204	4.32262	4.5574	4.26621	3.94434	4.03392	3L	11061571	11062215	1	Blos2	645	gene	.	.
FBgn0085284	117	165	218	164	198	331	256	237	343	157	216	214	3.3194	4.0306	4.34487	3.88534	4.19588	4.78085	4.46253	4.33807	4.59042	3.90089	4.25864	4.2357	3L	18870224	18870370	1	Blos3	564	gene	.	.
FBgn0036105	303	425	409	469	397	574	711	521	611	446	447	395	3.75437	4.47429	4.35548	4.47013	4.29726	4.6823	5.01788	4.56688	4.52946	4.47688	4.40367	4.22398	3L	10879085	10879313	1	Blos4	1050	gene	.	.
FBgn0027660	49	0	3	3	2	1	13	9	0	1	9	1	0.547095	0	0.0462705	0.0438963	0.0306244	0.0140844	0.177621	0.123657	0	0.015615	0.127844	0.0146678	3L	17396031	17398330	-1	blot	4601	gene	.	.
FBgn0004133	15	8	7	4	0	0	0	0	0	1	9	0	0.296376	0.198265	0.167175	0.0929476	0	0	0	0	0	0.025143	0.201249	0	2R	7580488	7582354	-1	blow	2848	gene	.	.
FBgn0038387	514	531	599	552	341	732	702	477	628	393	657	537	4.58591	4.89717	4.99833	4.80978	4.20198	5.1362	5.11531	4.55875	4.68135	4.41608	5.05241	4.76073	3R	15933847	15933932	1	blp	967	gene	.	.
FBgn0011211	56626	44495	42186	49789	48392	51214	49140	46925	62994	51889	44439	48884	10.0898	10.0185	9.87246	10.0342	10.052	10.0049	9.98416	9.89831	10.054	10.1733	9.86998	9.9966	2R	22799099	22799269	1	blw	2252	gene	.	.
FBgn0085385	3649	3588	4978	4091	3848	3030	4601	4766	4485	4816	3808	4739	4.60845	4.85105	5.2419	4.89238	4.86391	4.40937	5.02629	5.05677	4.71222	5.19781	4.79221	5.08703	3L	9908120	9908206	1	bma	6754	gene	.	.
FBgn0036199	701	928	1070	1016	857	1147	584	1265	979	963	1040	1059	4.11795	4.76748	4.89882	4.75228	4.573	4.85349	3.96333	5.00896	4.39496	4.75451	4.78438	4.79916	3L	11720934	11721191	1	Bmcp	1855	gene	.	.
FBgn0036449	535	623	735	547	585	427	594	652	708	659	481	522	3.39311	3.84871	4.0068	3.54041	3.68344	3.15523	3.62086	3.72686	3.58866	3.86191	3.37149	3.4687	3L	14776496	14776985	-1	bmm	2437	gene	.	.
FBgn0001090	133	90	101	87	48	145	54	71	50	125	51	70	1.63811	1.44969	1.51197	1.32894	0.902311	1.76593	0.940019	1.13198	0.762494	1.72068	0.915503	1.1423	X	18794246	18796294	-1	bnb	2726	gene	.	.
FBgn0014135	4	47	14	86	20	22	14	49	12	19	25	36	0.0537938	0.623558	0.206015	0.921279	0.282757	0.284297	0.192062	0.576984	0.137425	0.273419	0.333148	0.455509	3R	19794073	19794336	-1	bnl	4559	gene	.	.
FBgn0004132	1787	1887	1757	1610	1624	2657	2547	1689	3319	1570	2051	1549	6.79326	7.14541	6.97442	6.77292	6.84365	7.42085	7.39884	6.79133	7.49188	6.81584	7.11899	6.70667	2R	7565873	7566350	-1	boca	704	gene	.	.
FBgn0037719	895	764	561	637	561	704	627	504	493	569	537	516	4.71406	4.76038	4.26816	4.36895	4.25081	4.43972	4.31764	4.00196	3.72187	4.28983	4.13518	4.07082	3R	9589468	9589782	-1	bocks	1535	gene	.	.
FBgn0039560	1288	1269	1166	1211	1046	553	696	1288	1012	1356	1320	1109	3.88332	4.12239	3.94267	3.9216	3.77973	2.83938	3.16364	3.9575	3.38931	4.14954	4.03771	3.79304	3R	27938245	27938381	1	BOD1	4054	gene	.	.
FBgn0040388	0	16	12	34	17	3	0	12	34	19	28	15	0	0.221119	0.161439	0.398347	0.221099	0.0380564	0	0.148441	0.327486	0.248274	0.3355	0.188037	X	2444167	2445593	-1	boi	5066	gene	.	.
FBgn0029730	0	0	28	12	13	22	9	6	59	19	15	20	0	0	0.909227	0.4401	0.488022	0.698642	0.335498	0.229232	1.26626	0.675196	0.531831	0.668956	X	4875670	4877263	1	boil	1594	gene	.	.
FBgn0011206	5478	4042	7928	6408	4404	5764	5178	7791	6261	4895	6623	8244	4.90864	4.75219	5.62967	5.25427	4.78701	5.03777	4.92562	5.48006	4.91172	4.95431	5.3003	5.59838	3L	9097629	9102807	-1	bol	8169	gene	.	.
FBgn0050362	0	0	0	11	0	4	0	0	4	1	0	0	0	0	0	0.543586	0	0.212278	0	0	0.180582	0.0620653	0	0	2R	8365550	8366688	-1	boly	1139	gene	.	.
FBgn0034328	3	7	0	0	1	64	0	0	4	0	9	1	0.353397	0.835466	0	0	0.144647	2.84251	0	0	0.40547	0	0.934294	0.138111	2R	18382704	18383081	-1	BomBc1	468	gene	.	.
FBgn0034331	141	94	3	0	0	54	15	1	10	5	1	13	3.26107	2.98799	0.276091	0	0	2.14671	0.984239	0.0899685	0.617318	0.435208	0.0930518	0.895038	2R	18384824	18385458	-1	BomBc2	711	gene	.	.
FBgn0040582	63	28	5	0	4	10	15	0	13	1	0	0	1.63077	1.08998	0.25351	0	0.203822	0.429691	0.617888	0	0.464037	0.0544809	0	0	3R	22087075	22087260	1	BomBc3	1301	gene	.	.
FBgn0034329	13	9	0	0	1	1	6	2	10	0	1	4	1.35574	1.20633	0	0	0.184874	0.169969	0.824313	0.325923	1.03687	0	0.177877	0.604983	2R	18383949	18384080	1	BomS1	361	gene	.	.
FBgn0025583	91	27	4	1	5	2	0	0	17	7	4	0	3.55294	2.28047	0.627421	0.175179	0.741932	0.317282	0	0	1.46403	0.967172	0.600547	0	2R	18386602	18386730	1	BomS2	367	gene	.	.
FBgn0040736	59	95	0	5	4	18	4	5	26	12	4	1	2.11174	2.90283	0	0.387442	0.329668	1.04022	0.311731	0.3757	1.19139	0.832946	0.317763	0.0856152	2R	18387895	18388236	1	BomS3	769	gene	.	.
FBgn0034330	15	0	1	1	0	10	4	0	0	0	1	2	1.72744	0	0.236198	0.224803	0	1.38201	0.731245	0	0	0	0.224751	0.416449	2R	18384567	18384694	1	BomS4	281	gene	.	.
FBgn0040734	26	12	2	0	1	6	0	0	0	3	0	0	2.62392	1.95861	0.544567	0	0.29443	1.16499	0	0	0	0.756195	0	0	2R	18389959	18390040	1	BomS5	218	gene	.	.
FBgn0040733	60	9	1	0	1	2	0	1	0	0	0	0	3.8198	1.75867	0.324755	0	0.321084	0.541945	0	0.299906	0	0	0	0	2R	18390353	18390462	-1	BomS6	198	gene	.	.
FBgn0262838	0	9	0	0	0	0	5	0	0	0	0	0	0	1.14422	0	0	0	0	0.673092	0	0	0	0	0	2R	18381393	18381634	-1	BomT1	390	gene	.	.
FBgn0040735	55	22	4	4	6	5	6	2	11	6	0	4	2.85161	2.0045	0.606008	0.579997	0.826346	0.668357	0.787785	0.309068	1.06384	0.835422	0	0.576316	2R	18388995	18389163	1	BomT2	383	gene	.	.
FBgn0038930	297	275	1	0	2	22	12	3	0	2	1	5	4.36275	4.52054	0.105787	0	0.20194	1.32852	0.885137	0.273704	0	0.204665	0.100439	0.441286	3R	22085374	22085865	-1	BomT3	657	gene	.	.
FBgn0023097	1768	1884	1545	1800	1486	622	670	1774	1198	1984	1968	1598	3.82518	4.17019	3.83692	3.97056	3.76778	2.54385	2.66594	3.90371	3.14204	4.1775	4.09107	3.80006	3R	20593139	20594044	1	bon	5811	gene	.	.
FBgn0260942	0	0	0	8	0	2	18	39	24	7	18	49	0	0	0	0.259562	0	0.0661855	0.520085	0.947001	0.559609	0.241548	0.529469	1.13621	3R	22550680	22550878	1	bond	1923	gene	.	.
FBgn0026261	837	829	871	738	613	663	1051	961	1290	879	774	746	5.24581	5.50204	5.504	5.19554	4.9928	4.97754	5.66331	5.51784	5.6704	5.51927	5.26207	5.19982	2R	22637770	22638058	1	bonsai	981	gene	.	.
FBgn0033374	3	7	12	9	9	12	14	29	38	13	6	9	0.0938325	0.250864	0.389906	0.287599	0.29842	0.356383	0.417748	0.753929	0.804395	0.418711	0.197909	0.28559	2R	9092506	9093303	-1	Boot	1933	gene	.	.
FBgn0287225	1981	1348	956	933	1119	655	866	1360	1587	1432	1239	1138	5.16637	4.89594	4.35396	4.24734	4.55324	3.7041	4.11634	4.7183	4.67381	4.9156	4.63734	4.50948	3R	16261355	16261926	-1	bor	2457	gene	.	.
FBgn0030346	2663	2695	2346	2420	2916	2558	3143	2869	4056	2816	2874	2705	6.30119	6.59149	6.32517	6.2932	6.61732	6.30309	6.63528	6.48589	6.71404	6.58801	6.53799	6.44086	X	11871299	11872779	-1	BORCS5	1481	gene	.	.
FBgn0035140	767	722	728	635	687	1064	600	617	779	653	691	621	4.86047	5.04356	4.98797	4.7231	4.88936	5.37722	4.61461	4.63467	4.6994	4.83867	4.84024	4.68145	3L	540851	540940	1	BORCS6	1184	gene	.	.
FBgn0000206	0	0	0	5	0	20	0	2	0	0	0	0	0	0	0	0.109198	0	0.378088	0	0.0431609	0	0	0	0	3R	25961994	25962043	1	boss	3013	gene	.	.
FBgn0027535	1065	1045	732	610	615	376	415	755	1170	950	678	686	3.78463	4.01702	3.47783	3.17164	3.23463	2.51195	2.66302	3.4024	3.73471	3.82614	3.30765	3.31316	2R	19129589	19129917	1	botv	3608	gene	.	.
FBgn0261284	13	8	1	0	7	10	12	0	0	6	8	0	0.848569	0.675196	0.0990974	0	0.576711	0.715515	0.841185	0	0	0.513325	0.622047	0	X	6986486	6987188	1	bou	703	gene	.	.
FBgn0004893	0	0	0	0	0	0	0	15	0	4	0	0	0	0	0	0	0	0	0	0.214549	0	0.0659775	0	0	2L	3771700	3771867	1	bowl	4280	gene	.	.
FBgn0283451	605	570	891	1001	461	664	776	831	782	668	821	1036	1.21698	1.32857	1.70131	1.76476	1.10465	1.33082	1.49541	1.54714	1.32269	1.42824	1.56874	1.79199	X	1575132	1575721	1	br	19777	gene	.	.
FBgn0033155	320	690	649	452	399	260	383	614	427	457	504	855	1.81359	2.92005	2.78422	2.28911	2.19366	1.64629	2.07853	2.6086	1.97927	2.36556	2.41514	3.05259	2R	7272275	7274889	-1	Br140	5509	gene	.	.
FBgn0010300	9597	6287	8923	9440	7233	6492	7761	7620	7726	7438	7133	10055	5.06589	4.74328	5.16503	5.16899	4.85378	4.57982	4.86502	4.82077	4.58131	4.91276	4.77728	5.24673	2L	19133816	19134276	1	brat	12788	gene	.	.
FBgn0050169	322	400	442	578	442	293	484	599	477	607	477	577	2.38863	2.88252	2.94735	3.22058	2.93143	2.32729	2.96708	3.22144	2.70116	3.35543	2.97559	3.20841	2R	24526172	24527045	1	Brca2	3291	gene	.	.
FBgn0039654	647	594	519	705	645	347	213	624	782	754	509	637	3.4639	3.6038	3.36341	3.69646	3.63249	2.72462	2.18191	3.48865	3.54034	3.86013	3.26841	3.55176	3R	29223485	29226276	1	Brd8	2792	gene	.	.
FBgn0086694	1943	1141	1595	1204	1297	921	1397	1771	1039	1812	1516	1769	4.46401	3.99875	4.39002	3.93422	4.09013	3.51237	4.10627	4.41221	3.44357	4.56811	4.24676	4.44821	3L	5789831	5791643	-1	Bre1	3993	gene	.	.
FBgn0038499	1831	1134	620	783	865	609	678	916	720	886	846	876	4.78919	4.39169	3.51313	3.75173	3.9402	3.35613	3.53203	3.9152	3.34895	3.99199	3.85504	3.89183	3R	17374833	17375780	-1	Brf	2975	gene	.	.
FBgn0024250	136	160	195	146	120	158	87	178	148	153	186	246	1.50778	1.85885	2.01853	1.66259	1.51314	1.69281	1.17827	1.82768	1.46433	1.76487	1.91017	2.20827	X	7307939	7311132	1	brk	3194	gene	.	.
FBgn0000212	2389	1495	1917	1920	1936	1677	1490	1983	1946	1972	1693	2092	4.28407	3.9077	4.17953	4.10884	4.17568	3.8604	3.73816	4.10512	3.82795	4.22041	3.93815	4.21518	3L	15970082	15971233	-1	brm	5597	gene	.	.
FBgn0030434	1838	1783	2068	2001	1532	2100	1786	2050	2403	1656	2166	2014	5.93441	6.1635	6.30621	6.18315	5.86176	6.18283	5.9909	6.16774	6.12854	5.99259	6.2956	6.18137	X	12907986	12908688	-1	Brms1	1323	gene	.	.
FBgn0000221	407	272	187	333	261	474	312	278	295	244	259	174	3.71742	3.43802	2.89654	3.57063	3.30509	3.97776	3.45648	3.28858	3.12511	3.23657	3.24202	2.73162	X	4104342	4105791	1	brn	1450	gene	.	.
FBgn0259246	8603	8279	12517	9799	7184	7844	8489	14139	8318	10480	11648	11827	4.85317	5.06711	5.58095	5.16102	4.78447	4.78247	4.93006	5.62803	4.62394	5.3329	5.40363	5.41457	2R	9503765	9503845	1	brp	13350	gene	.	.
FBgn0000114	1772	1402	1821	1615	1884	1302	1324	2045	1867	1593	2235	1983	3.43939	3.38371	3.66484	3.43586	3.6932	3.09478	3.15058	3.70141	3.3361	3.49025	3.8668	3.69676	2L	12175004	12175420	1	bru1	7791	gene	.	.
FBgn0262475	1716	1121	1918	1585	1491	1213	1583	1750	1593	1143	1881	1854	3.72146	3.41221	4.06433	3.73569	3.70858	3.31948	3.70523	3.8213	3.44938	3.37706	3.96522	3.93562	2L	12344219	12344550	1	bru2	6095	gene	.	.
FBgn0264001	19821	14373	24491	22402	18085	21166	22789	25582	24907	16847	21384	27095	6.08666	5.90236	6.59266	6.38914	6.14243	6.23917	6.38279	6.52851	6.22466	6.06205	6.32251	6.64951	3L	13521907	13525210	-1	bru3	12817	gene	.	.
FBgn0266717	9920	7622	8365	8904	8743	4975	5865	7696	8781	9638	6598	8826	4.82556	4.72561	4.78811	4.80055	4.83195	3.93558	4.19535	4.5499	4.47465	4.98791	4.38576	4.77757	3R	10312039	10313138	-1	Bruce	15702	gene	.	.
FBgn0261787	959	810	681	614	554	311	276	736	501	1083	727	659	3.24615	3.27555	2.99246	2.79637	2.72012	1.95216	1.85445	2.97878	2.28938	3.59508	3.00713	2.87452	2L	20650755	20651560	-1	brun	4892	gene	.	.
FBgn0040333	116	67	74	73	46	103	115	66	155	53	85	90	1.61803	1.29149	1.33575	1.27808	0.95267	1.54379	1.6768	1.16617	1.77605	1.06585	1.41089	1.45602	X	2622069	2623514	-1	brv3	2427	gene	.	.
FBgn0011785	835	828	772	981	705	670	634	867	668	993	759	828	2.58282	2.80623	2.66152	2.89074	2.53688	2.3715	2.33866	2.69503	2.17033	2.97517	2.57609	2.67222	3R	24319000	24319157	1	BRWD3	7244	gene	.	.
FBgn0032130	398	593	794	653	655	716	389	805	691	768	816	675	2.60138	3.34298	3.6637	3.33629	3.39343	3.39306	2.65656	3.56464	3.12377	3.62174	3.62863	3.36936	2L	9568890	9569198	1	brwl	3400	gene	.	.
FBgn0004101	790	721	586	614	448	335	419	639	635	667	746	574	3.025	3.15258	2.83063	2.82217	2.48932	2.05524	2.3378	2.82823	2.59273	2.9947	3.06624	2.72966	2R	24342861	24344674	1	bs	4791	gene	.	.
FBgn0284256	3547	3015	1699	2161	2897	1180	1153	2257	2228	2926	1967	1878	5.1481	5.18892	4.32584	4.58335	5.0479	3.69491	3.69996	4.59502	4.3205	5.08195	4.45323	4.37927	2L	18449517	18450175	-1	bsf	4457	gene	.	.
FBgn0261822	12794	9107	14410	13365	10305	13738	12461	16050	13649	11512	14574	18335	5.60061	5.39137	5.97247	5.78983	5.47997	5.7601	5.66016	5.99982	5.50643	5.65669	5.91225	6.22788	2L	8083420	8083521	1	Bsg	11657	gene	.	.
FBgn0000228	1310	741	1480	1257	1083	750	759	1136	1047	1160	908	1512	3.63834	3.14504	3.99423	3.70318	3.55971	2.96991	3.01895	3.52271	3.17411	3.66975	3.2756	3.94043	2L	5271728	5272928	-1	Bsg25D	4953	gene	.	.
FBgn0000529	0	0	0	0	0	0	0	0	0	0	17	0	0	0	0	0	0	0	0	0	0	0	0.485675	0	2L	19765776	19766628	-1	bsh	2012	gene	.	.
FBgn0000229	11455	10790	10634	9904	9967	12428	12710	14206	16586	11877	13123	11116	7.94714	8.13657	8.04659	7.86753	7.93527	8.12403	8.19502	8.3357	8.29033	8.20792	8.27167	8.0223	2L	10247502	10247773	-1	bsk	2018	gene	.	.
FBgn0005666	11	60	37	26	32	92	69	47	49	12	255	17	0.0243186	0.153554	0.0922175	0.0620765	0.0791121	0.199384	0.155997	0.106675	0.0927493	0.0306098	0.517135	0.040579	4	724400	724491	1	bt	28019	gene	.	.
FBgn0030228	1007	891	790	1014	682	671	757	928	1010	910	833	1046	3.77545	3.86826	3.64339	3.90562	3.43285	3.29532	3.48786	3.73985	3.60455	3.83435	3.64239	3.93708	X	10768537	10769293	1	BTBD9	3435	gene	.	.
FBgn0263108	2305	2213	2425	2425	2477	2053	2055	2419	2982	2608	2481	2699	3.8787	4.08257	4.14163	4.06893	4.15324	3.77916	3.81653	4.0181	4.04899	4.24313	4.09958	4.20407	3L	3148646	3148687	1	BtbVII	7280	gene	.	.
FBgn0000233	0	0	0	1	0	0	0	5	1	10	1	27	0	0	0	0.0231121	0	0	0	0.108312	0.0185501	0.227313	0.0231064	0.518706	X	9694186	9695407	1	btd	2934	gene	.	.
FBgn0030501	0	21	0	0	0	8	0	2	0	0	0	0	0	1.089	0	0	0	0.453756	0	0.129158	0	0	0	0	X	13612131	13612201	1	BthD	977	gene	.	.
FBgn0003502	188	133	163	163	114	105	182	183	83	136	68	107	0.927734	0.826299	0.92834	0.892227	0.699233	0.609112	0.952644	0.947102	0.432215	0.811274	0.440454	0.639338	2L	8258373	8260636	-1	Btk29A	9022	gene	.	.
FBgn0029848	0	0	1	5	5	4	6	12	0	20	19	6	0	0	0.0373282	0.168938	0.175563	0.130506	0.196474	0.365011	0	0.608916	0.557737	0.199033	X	6217268	6219081	-1	Btnd	1907	gene	.	.
FBgn0266756	7490	6112	8692	8043	8630	4810	6076	9399	7860	8609	7324	9966	4.30465	4.28862	4.70788	4.52645	4.68035	3.76128	4.11261	4.69356	4.19097	4.6969	4.39714	4.81285	3R	14804092	14807331	-1	btsz	17286	gene	.	.
FBgn0023096	5	0	11	13	0	7	9	7	20	5	1	0	0.0241585	0	0.0605813	0.0676979	0	0.0351229	0.0462123	0.0355943	0.0830147	0.0278991	0.0053205	0	2L	17962625	17963016	-1	btv	12821	gene	.	.
FBgn0045862	1378	1766	1437	1209	1061	728	817	1228	1045	1800	1433	1359	4.34633	4.95522	4.6019	4.29047	4.16787	3.54245	3.7312	4.26388	3.793	4.91714	4.52378	4.4404	3R	27700361	27700391	1	btz	3085	gene	.	.
FBgn0031696	857	570	664	704	751	689	607	659	621	473	446	574	3.27384	2.9975	3.13037	3.13675	3.27236	3.04754	2.92179	3.00827	2.70273	2.70812	2.56982	2.86928	2L	5278865	5280271	1	Bub1	4279	gene	.	.
FBgn0025457	948	898	916	1179	957	1454	1240	820	1514	962	832	778	4.96062	5.15292	5.11342	5.39284	5.15701	5.62019	5.43351	4.83514	5.43317	5.18447	4.90384	4.79996	3R	29674007	29675063	-1	Bub3	1362	gene	.	.
FBgn0263855	32	0	31	12	0	48	0	36	63	9	11	37	0.377985	0	0.416802	0.167241	0	0.554199	0	0.439396	0.601302	0.134105	0.153985	0.460536	2R	5969099	5969687	-1	BubR1	4626	gene	.	.
FBgn0040491	0	0	0	3	0	0	0	0	0	0	5	0	0	0	0	0.185157	0	0	0	0	0	0	0.296519	0	2R	11679492	11679586	1	Buffy	1038	gene	.	.
FBgn0034050	630	680	606	655	456	1127	642	570	954	594	496	616	4.74459	5.1185	4.89034	4.92416	4.47847	5.61844	4.86612	4.6821	5.14033	4.8648	4.53781	4.82784	2R	15934825	15934923	1	bug	1057	gene	.	.
FBgn0032248	947	559	611	812	645	814	894	675	1154	602	595	604	5.47521	5.004	5.06122	5.38541	5.11929	5.32059	5.49059	5.07675	5.56878	5.04281	4.949	4.95952	2L	10429920	10430382	-1	Bug22	943	gene	.	.
FBgn0032600	3462	2804	3329	2788	2845	2522	2994	3888	2917	2924	2589	3398	4.18234	4.15619	4.32506	4.01059	4.09335	3.81022	4.07795	4.41663	3.77348	4.15014	3.91028	4.26931	2L	16743405	16743570	1	BuGZ	8738	gene	.	.
FBgn0259176	23960	18146	23832	23404	20296	20121	19995	24939	24134	21691	22362	26182	6.38205	6.25907	6.57923	6.47702	6.33207	6.19254	6.22194	6.51768	6.20522	6.44731	6.41171	6.62608	2L	12455540	12458223	-1	bun	12590	gene	.	.
FBgn0000239	1946	2177	1802	2054	2025	1432	2402	2352	1765	2208	2257	1506	4.8095	5.23423	4.90241	5.01046	5.04765	4.44252	5.19947	5.1511	4.49229	5.18901	5.14205	4.56826	2L	21174182	21174975	-1	bur	3116	gene	.	.
FBgn0038901	0	0	0	0	0	13	0	0	0	0	0	0	0	0	0	0	0	0.938742	0	0	0	0	0	0	3R	21769518	21769680	1	Burs	640	gene	.	.
FBgn0031150	2547	2026	2554	2567	2101	1591	1754	2983	2083	2515	2741	2894	4.32441	4.27341	4.52567	4.45891	4.24009	3.74357	3.91049	4.61791	3.87285	4.50676	4.54902	4.61377	X	21053963	21054322	1	bves	5794	gene	.	.
FBgn0000241	0	8	0	0	0	0	1	0	0	0	0	0	0	0.205688	0	0	0	0	0.0242285	0	0	0	0	0	2R	23527805	23528440	-1	bw	2738	gene	.	.
FBgn0045064	497	244	256	266	290	392	225	392	180	259	311	406	3.39018	2.73113	2.7311	2.71252	2.86949	3.13719	2.48495	3.15446	2.00435	2.74745	2.90549	3.23463	2L	20066391	20066898	1	bwa	2269	gene	.	.
FBgn0265598	7732	5367	8505	8037	7376	7554	7302	8023	9312	6407	7289	9303	6.24505	5.99835	6.58561	6.42851	6.36434	6.27106	6.2611	6.3761	6.32273	6.18424	6.28894	6.62624	X	18515428	18515682	1	Bx	4473	gene	.	.
FBgn0004856	1980	2151	2103	2409	2067	1884	1637	2534	2604	2399	2087	2125	5.19684	5.58331	5.48366	5.59991	5.44142	5.18542	5.0263	5.6219	5.39728	5.67203	5.39713	5.41202	X	9103870	9105331	-1	Bx42	2403	gene	.	.
FBgn0000244	0	0	6	13	0	0	0	24	1	13	0	16	0	0	0.0879002	0.175076	0	0	0	0.298658	0.0114287	0.184399	0	0.211107	3R	9528238	9533011	-1	by	4774	gene	.	.
FBgn0011723	1	5	4	4	4	0	0	0	12	3	16	1	0.0233826	0.136129	0.10494	0.0996577	0.103663	0	0	0	0.228892	0.0795419	0.362897	0.0253721	3L	11927693	11928023	1	byn	2650	gene	.	.
FBgn0010292	717	411	458	455	480	795	646	647	656	493	529	565	4.42304	3.92596	4.00731	3.92619	4.05367	4.62288	4.37387	4.35754	4.12169	4.10945	4.12991	4.20943	X	7901880	7902120	1	bys	1518	gene	.	.
FBgn0028525	113	59	56	44	31	90	63	51	70	41	54	43	1.66134	1.24363	1.16188	0.94235	0.745364	1.48332	1.19627	1.02256	1.12101	0.931711	1.09142	0.921265	2L	16303264	16303482	1	c(2)M	2262	gene	.	.
FBgn0000246	129	79	88	127	73	47	89	115	63	96	172	127	1.6437	1.3651	1.41854	1.71759	1.24516	0.853554	1.36164	1.58557	0.933471	1.49995	2.03531	1.70984	3R	15789473	15789889	-1	c(3)G	2629	gene	.	.
FBgn0040236	1059	703	708	815	1126	462	674	840	1071	924	480	890	3.06887	2.79551	2.7451	2.85287	3.31582	2.12476	2.59398	2.84689	2.91735	3.08017	2.22187	2.95323	X	9275318	9276267	-1	c11.1	6204	gene	.	.
FBgn0040235	2107	1679	1843	1946	2017	2218	2103	1489	2583	1608	1411	1658	6.21376	6.1633	6.22757	6.22882	6.33798	6.34605	6.30858	5.79891	6.3167	6.03598	5.77195	5.99012	X	9317915	9318928	-1	c12.1	1246	gene	.	.
FBgn0040234	2129	1077	1135	965	939	811	739	1142	913	1255	1170	993	4.44254	3.77716	3.78307	3.49681	3.51457	3.20747	3.12283	3.6732	3.13759	3.92027	3.75182	3.52429	X	9319359	9319684	1	c12.2	4444	gene	.	.
FBgn0032078	2203	1403	1384	1442	1554	1572	1547	2116	1915	1455	1653	1761	5.36154	4.99739	4.91129	4.89393	5.05542	4.94666	4.96189	5.38232	4.98077	4.98347	5.08439	5.1626	2L	8943455	8944167	-1	C1GalTA	2378	gene	.	.
FBgn0259228	3359	2838	4084	3503	2743	2558	2362	4235	3030	4006	3675	3779	4.1271	4.1585	4.59225	4.30736	4.02978	3.81532	3.74472	4.52012	3.81049	4.56792	4.37276	4.40082	X	6780790	6782486	-1	C3G	8829	gene	.	.
FBgn0021742	0	16	43	33	13	49	6	16	20	8	38	33	0	0.522189	1.08212	0.858121	0.415197	1.10404	0.19485	0.465152	0.479941	0.272846	0.952763	0.853134	X	10964032	10965066	-1	C901	1924	gene	.	.
FBgn0001991	4006	3428	5195	4511	3115	4229	3694	5161	4383	3844	4346	4636	4.1334	4.18214	4.68794	4.41906	3.9698	4.26398	4.11628	4.55633	4.07707	4.27526	4.36752	4.44603	2L	16165831	16165935	1	Ca-1alpha1D	10481	gene	.	.
FBgn0264386	2520	1731	2971	2508	1842	2791	2171	3579	2263	1891	3291	3062	3.21787	2.98347	3.62081	3.3282	2.98527	3.40428	3.11458	3.75075	2.91439	3.03661	3.68527	3.57969	X	6104085	6107961	-1	Ca-1alpha1T	13140	gene	.	.
FBgn0259822	4339	3292	4174	3749	3453	3013	3063	4705	3550	4166	3977	4605	4.55396	4.4374	4.69904	4.47659	4.41955	4.11099	4.17005	4.74238	4.09885	4.69871	4.5577	4.75046	2L	11156118	11159729	-1	Ca-1beta	8354	gene	.	.
FBgn0261999	4487	3571	3246	3491	3933	3278	3896	4276	4199	4407	3609	4655	5.09617	5.04476	4.84453	4.87136	5.09492	4.71634	4.99441	5.10582	4.8201	5.27473	4.91736	5.26326	2L	16231475	16232234	1	Ca-1Ma2d	5851	gene	.	.
FBgn0000247	1486	822	1076	810	769	437	672	1049	944	1322	972	1207	3.34454	2.83507	3.11354	2.69208	2.67851	1.92882	2.44229	2.96914	2.60915	3.38142	2.9171	3.18222	3R	29806811	29807602	1	ca	7026	gene	.	.
FBgn0025678	1042	652	923	1007	962	1009	1273	778	1216	825	1024	729	4.71882	4.33624	4.7498	4.7965	4.78968	4.73184	5.09355	4.39132	4.75081	4.59654	4.81944	4.33949	2L	16354886	16356470	-1	CaBP1	1781	gene	.	.
FBgn0263111	7139	5629	8735	6846	6012	7731	7229	10464	6675	6718	8080	9189	4.75095	4.68706	5.23344	4.81791	4.69414	4.9197	4.86366	5.3629	4.47616	4.86847	5.04883	5.21861	X	11931280	11936195	-1	cac	11923	gene	.	.
FBgn0000250	4492	3730	4252	4501	4561	3533	4025	4199	5126	4381	4231	4497	5.89518	5.9033	6.02105	6.02589	6.10271	5.61399	5.83665	5.8776	5.89609	6.0659	5.9377	6.01365	2L	16313036	16313450	-1	cact	3324	gene	.	.
FBgn0031114	880	729	699	555	917	388	516	646	648	760	686	574	4.11484	4.11941	3.99729	3.61669	4.34986	3.08807	3.49204	3.77218	3.52876	4.11301	3.89944	3.65109	X	20424069	20426402	1	cactin	2334	gene	.	.
FBgn0036715	0	0	0	0	0	0	0	3	0	15	0	0	0	0	0	0	0	0	0	0.028918	0	0.151586	0	0	3L	17367753	17368583	-1	Cad74A	6779	gene	.	.
FBgn0261053	0	46	0	5	18	0	29	5	8	46	0	25	0	0.410913	0	0.0459461	0.165235	0	0.24328	0.0443888	0.0586495	0.394625	0	0.214814	3R	10827079	10827996	1	Cad86C	7321	gene	.	.
FBgn0037963	175	131	159	283	65	152	138	233	312	160	254	139	1.03172	0.961233	1.06728	1.51007	0.528261	0.960274	0.912282	1.30411	1.39662	1.07329	1.41057	0.926609	3R	11893512	11894322	-1	Cad87A	7255	gene	.	.
FBgn0038247	10	0	0	2	0	0	5	0	0	0	0	1	0.0897637	0	0	0.0201279	0	0	0.0487573	0	0	0	0	0.0100216	3R	14630478	14631020	1	Cad88C	6745	gene	.	.
FBgn0022800	30	73	31	66	66	50	56	75	49	55	56	63	0.528059	1.20329	0.610924	1.04546	1.07611	0.822041	0.913445	1.11604	0.707551	0.953819	0.927962	1.00565	3R	25197571	25198203	-1	Cad96Ca	2939	gene	.	.
FBgn0039294	111	54	116	118	112	8	110	88	19	111	30	55	1.37144	0.952543	1.54345	1.50916	1.49853	0.162537	1.42466	1.22009	0.308298	1.50357	0.555145	0.890644	3R	25224156	25224618	-1	Cad96Cb	3028	gene	.	.
FBgn0039709	13	0	0	5	1	21	5	5	5	0	8	4	0.133632	0	0	0.0577568	0.0122247	0.218383	0.0565476	0.0558068	0.0464656	0	0.0913106	0.0460375	3R	29841657	29841790	1	Cad99C	5800	gene	.	.
FBgn0015609	2880	1719	2711	2391	2037	2528	3028	2359	3124	1996	2257	2458	3.27239	2.86044	3.38032	3.14885	2.99705	3.15807	3.42671	3.08694	3.2078	2.98952	3.07495	3.17436	2L	17647053	17650505	-1	CadN	14396	gene	.	.
FBgn0262018	63	130	175	141	93	115	70	172	133	95	126	52	0.423802	0.890178	1.06691	0.876761	0.654934	0.722243	0.4919	0.989135	0.706731	0.673913	0.804962	0.385188	2L	17786971	17788624	-1	CadN2	7989	gene	.	.
FBgn0053653	7367	7271	6989	6768	6667	5260	6030	11067	6043	8225	8190	8327	5.81663	6.06995	5.94555	5.8241	5.86064	5.39934	5.63013	6.47367	5.35122	6.17935	6.09446	6.10741	4	1230837	1231014	1	Cadps	5762	gene	.	.
FBgn0033526	591	280	432	542	445	412	568	400	744	546	430	325	3.50011	2.79053	3.27853	3.50474	3.30049	3.08672	3.53803	3.06629	3.63065	3.58724	3.2032	2.83976	2R	10466001	10467796	-1	Caf1-1105	2481	gene	.	.
FBgn0263979	1869	1373	857	1541	1120	1473	1286	1070	1373	1204	1027	1130	5.50052	5.33597	4.61082	5.35553	4.9653	5.22388	5.0713	4.79596	4.88353	5.08653	4.78728	4.90996	3R	15225576	15225914	1	Caf1-155	1828	gene	.	.
FBgn0017414	1014	681	798	609	648	871	823	776	1175	537	776	527	5.09432	4.80607	4.9601	4.51059	4.65281	4.93988	4.89838	4.79777	5.11669	4.4133	4.84617	4.30118	2R	10893034	10893799	-1	cag	1324	gene	.	.
FBgn0027844	9	14	11	6	16	20	5	22	18	17	7	1	0.342159	0.589072	0.462196	0.257316	0.625144	0.696012	0.213176	0.758122	0.555222	0.664121	0.296004	0.0458507	2L	13803626	13803962	1	CAH1	1456	gene	.	.
FBgn0033542	36	64	13	21	33	2	0	23	8	33	11	22	0.830446	1.41993	0.40536	0.581843	0.858491	0.0635994	0	0.609136	0.2037	0.867825	0.333588	0.60066	2R	10725270	10727272	1	CAH13	2003	gene	.	.
FBgn0040628	0	0	0	0	0	0	22	0	0	0	0	0	0	0	0	0	0	0	0.984786	0	0	0	0	0	3R	31260247	31260473	1	CAH16	1042	gene	.	.
FBgn0027843	3087	3421	2393	3230	4468	2085	4738	2321	5676	3086	2789	2074	6.15762	6.5771	5.99974	6.35034	6.87189	5.65988	6.86657	5.8308	6.83904	6.36398	6.14099	5.7101	3L	12177601	12177669	1	CAH2	1899	gene	.	.
FBgn0030056	1273	1309	1503	1198	1418	1374	1202	1548	1712	1179	1451	1129	4.50307	4.80714	4.93278	4.54357	4.83395	4.66608	4.51839	4.85049	4.73126	4.59774	4.80882	4.45113	X	8681252	8681828	1	CAH3	2543	gene	.	.
FBgn0039838	0	0	0	0	0	0	0	9	0	0	0	0	0	0	0	0	0	0	0	0.458365	0	0	0	0	3R	31257599	31257852	1	CAH6	1101	gene	.	.
FBgn0037788	40	83	61	133	88	148	70	100	117	67	65	94	0.789903	1.50184	1.19112	1.86878	1.49977	1.93039	1.24252	1.5487	1.52089	1.27017	1.19905	1.51606	3R	10112237	10112813	1	CAH7	2376	gene	.	.
FBgn0038956	192	151	294	285	162	316	236	401	218	176	202	214	2.73372	2.67436	3.45816	3.34766	2.68604	3.41906	3.07713	3.75187	2.72834	2.80542	2.90783	2.97085	3R	22386489	22386990	-1	CAH8	1471	gene	.	.
FBgn0037646	54	93	54	88	83	74	41	67	77	74	151	67	1.60761	2.39805	1.75	2.21758	2.19759	1.97264	1.41401	1.88133	1.83191	2.08557	2.86065	1.91013	3R	8980860	8981109	1	CAHbeta	1142	gene	.	.
FBgn0038478	613	827	613	1092	844	434	421	850	570	677	604	605	3.06505	3.70499	3.24894	3.94152	3.6513	2.68674	2.68251	3.56026	2.80908	3.37998	3.16079	3.15333	3R	17088280	17088482	1	cal1	3602	gene	.	.
FBgn0012051	1083	1040	1330	1288	972	918	896	2145	1146	1426	1485	1011	3.87105	4.07514	4.34524	4.22809	3.90166	3.70547	3.70904	4.884	3.77072	4.44331	4.42283	3.88928	2R	19425113	19425238	1	CalpA	3440	gene	.	.
FBgn0025866	463	562	398	498	405	293	653	538	510	610	340	427	2.5086	2.98115	2.49945	2.70505	2.50509	2.03364	3.01518	2.75681	2.46746	3.02611	2.25347	2.51027	3L	9888762	9890224	1	CalpB	4274	gene	.	.
FBgn0260450	82	76	114	112	43	94	26	142	148	84	137	101	1.215	1.3123	1.64187	1.57287	0.839823	1.36684	0.534745	1.77306	1.62823	1.3591	1.77197	1.46847	X	16325763	16326667	1	CalpC	2687	gene	.	.
FBgn0005585	10649	8240	8988	8652	9091	9388	10499	9391	12811	8867	11323	8493	8.1083	8.01508	8.07093	7.93929	8.06907	7.98689	8.18638	8.00674	8.18514	8.05386	8.3257	7.90154	3R	9628691	9629615	-1	Calr	1677	gene	.	.
FBgn0039928	27213	24344	18162	19777	21998	17440	18483	26241	21570	23359	21323	21396	7.57436	7.68948	7.20038	7.24579	7.45691	6.99617	7.11792	7.60117	7.05285	7.56366	7.35333	7.3475	4	1112874	1115894	-1	Cals	6215	gene	.	.
FBgn0013995	1578	2048	2124	1783	1610	1400	1961	3578	1372	2498	2370	2610	3.10881	3.69919	3.68376	3.38263	3.30298	3.00962	3.47894	4.26841	2.76864	3.9031	3.75821	3.87748	3R	20978183	20979120	1	Calx	8959	gene	.	.
FBgn0262166	1849	1497	1184	1512	1474	1208	1196	1589	1808	1774	1566	1280	5.2589	5.23141	4.83619	5.10299	5.12451	4.72227	4.74581	5.12351	5.04325	5.405	5.15182	4.8595	2R	16194062	16195657	-1	calypso	2147	gene	.	.
FBgn0000253	56792	34077	56813	54661	42811	59131	58864	60119	59890	41884	60646	63972	8.72829	8.26911	8.9355	8.80289	8.50997	8.8462	8.87847	8.88948	8.61564	8.49915	8.95211	9.01822	2R	12259398	12259458	1	Cam	5812	gene	.	.
FBgn0016126	7868	7021	9384	6303	6570	6533	5522	15427	6461	8161	13534	8659	6.66867	6.77972	7.12613	6.48066	6.59812	6.46258	6.26136	7.71213	6.20038	6.92862	7.57412	6.92336	4	4455044550446090	447035	1	CaMKI	3382	gene	.	.
FBgn0264607	11883	9819	9695	10328	10575	10217	10978	16472	13083	9754	12332	11959	6.82207	6.82324	6.73641	6.75034	6.84248	6.66557	6.80674	7.36856	6.77176	6.74748	7.00365	6.94899	4	1035288	1037422	-1	CaMKII	4588	gene	.	.
FBgn0034210	1053	981	1002	1097	975	1084	1196	1342	1461	1160	1122	1020	4.63789	4.80553	4.7682	4.81976	4.71264	4.73575	4.91007	5.0522	4.91043	4.97456	4.85079	4.7079	2R	17405304	17405983	-1	Camp	1908	gene	.	.
FBgn0287478	965	746	932	900	478	630	621	997	1089	848	725	1138	2.36256	2.2866	2.49029	2.38625	1.73944	1.93335	1.94674	2.46531	2.35037	2.3812	2.13915	2.65647	2R	9446046	9446511	1	Camta	10086	gene	.	.
FBgn0011569	5	1	0	0	0	32	2	10	0	0	0	0	0.102074	0.0253973	0	0	0	0.574469	0.0446114	0.207805	0	0	0	0	3L	10263909	10266270	-1	can	2953	gene	.	.
FBgn0267912	6020	3897	6914	5917	4977	6817	7711	6236	6883	4697	5167	7120	5.02527	4.68645	5.42123	5.12721	4.94232	5.25781	5.46918	5.15172	5.02887	4.8816	4.9373	5.37635	X	16560684	16568276	-1	CanA-114F	8258	gene	.	.
FBgn0040233	0	20	0	0	0	0	0	0	0	2	0	0	0	0.202246	0	0	0	0	0	0	0	0.0205799	0	0	2L	11269780	11270042	1	cana	6970	gene	.	.
FBgn0010015	0	0	0	0	0	0	1	0	10	0	0	0	0	0	0	0	0	0	0.0216699	0	0.168538	0	0	0	3R	31039374	31040310	1	CanA1	3064	gene	.	.
FBgn0010014	33603	27638	30495	31520	29097	32454	33772	32392	41141	28483	30040	30504	10.2047	10.1992	10.2718	10.2423	10.1858	10.2145	10.3107	10.2311	10.307	10.1758	10.1726	10.1839	X	5332499	5332518	1	CanB	1234	gene	.	.
FBgn0015614	2990	2634	2945	2971	2531	2783	2874	3353	3445	2512	3483	3329	5.99589	6.08801	6.17842	6.11482	5.9451	5.95303	6.03697	6.23708	6.01046	5.9548	6.34079	6.26572	2R	7786010	7786268	1	CanB2	2061	gene	.	.
FBgn0027568	3977	3194	1937	2564	3220	2094	2971	2419	2086	3937	1996	2191	5.41945	5.38051	4.61474	4.93012	5.30647	4.58143	5.10594	4.80022	4.338	5.61015	4.58189	4.70062	2L	10358134	10358437	-1	Cand1	4120	gene	.	.
FBgn0039680	1	46	16	1	1	26	0	48	7	26	28	0	0.0144516	0.642386	0.246042	0.0158064	0.0164611	0.348075	0	0.595109	0.0865058	0.381478	0.387784	0	3R	29675651	29675856	1	Cap-1D2	4301	gene	.	.
FBgn0051989	165	53	299	221	389	195	23	192	43	304	371	94	1.46703	0.754021	2.22996	1.84243	2.52148	1.66622	0.337312	1.66424	0.488747	2.25073	2.41694	1.06455	2L	5525905	5526654	1	Cap-1D3	4049	gene	.	.
FBgn0259876	318	213	271	357	505	203	180	360	386	528	341	336	2.04917	1.82633	2.03132	2.27969	2.74015	1.62698	1.53733	2.24924	2.11795	2.81273	2.22713	2.20195	2R	13133142	13133559	1	Cap-1G	4387	gene	.	.
FBgn0037831	1131	746	781	551	745	493	436	711	594	1070	1031	683	3.6985	3.40228	3.39943	2.88516	3.32146	2.68813	2.5721	3.16335	2.70451	3.81849	3.69484	3.14685	3R	10761310	10761616	1	Cap-1H2	4087	gene	.	.
FBgn0033504	257	104	291	170	40	275	182	328	287	210	327	289	0.681175	0.373809	0.838971	0.52285	0.146727	0.742532	0.543634	0.85897	0.669857	0.650925	0.879682	0.796455	2R	10269016	10269116	1	CAP	18441	gene	.	.
FBgn0039722	0	0	3	0	0	5	0	2	0	1	2	17	0	0	0.281864	0	0	0.405699	0	0.178436	0	0.100362	0.184364	1.10437	3R	29912991	29913370	-1	Capa	695	gene	.	.
FBgn0037100	18	0	0	23	2	3	3	30	42	4	0	3	0.512583	0	0	0.674897	0.0759141	0.103152	0.105867	0.808379	0.905233	0.150067	0	0.10729	3L	21558974	21559306	-1	CapaR	1827	gene	.	.
FBgn0031883	3968	3313	5299	3853	3627	4157	3451	7216	3630	4036	6450	4923	5.76356	5.77942	6.37864	5.84952	5.82169	5.8884	5.66294	6.69298	5.4521	5.99365	6.58237	6.18663	2L	7032721	7032839	1	Caper	3222	gene	.	.
FBgn0042134	3745	2633	2691	2586	2669	1570	2189	3114	2403	3574	2699	3403	5.34855	5.12288	5.08612	4.95566	5.05687	4.19921	4.69368	5.16666	4.54612	5.48735	5.01507	5.32967	3L	18668153	18671188	-1	Capr	4080	gene	.	.
FBgn0023095	3299	3206	3206	2925	3137	2030	2110	3570	3738	3465	3590	3564	4.9311	5.15915	5.09184	4.88892	5.04363	4.31671	4.40673	5.11848	4.92209	5.20312	5.17507	5.15438	3L	13228692	13229140	1	caps	4841	gene	.	.
FBgn0261458	2445	1290	1890	1879	1861	1559	1843	2233	1787	2326	2266	1831	5.07666	4.45458	4.9175	4.8348	4.87824	4.50881	4.77787	5.02678	4.45857	5.21034	5.09598	4.78805	2L	1151678	1152115	-1	capt	3233	gene	.	.
FBgn0000256	762	470	772	802	618	859	798	823	962	576	831	774	2.65251	2.30748	2.84481	2.82573	2.55779	2.85073	2.79286	2.81437	2.77685	2.49103	2.86955	2.77228	2L	3872646	3872947	-1	capu	6240	gene	.	.
FBgn0000257	2651	1966	2099	2361	2322	2283	1732	1891	2308	2475	2224	2175	5.20224	5.05183	5.07623	5.16608	5.19997	5.05105	4.70369	4.80703	4.82489	5.3098	5.08196	5.04032	X	19566019	19566126	1	car	3205	gene	.	.
FBgn0029962	269	316	538	287	341	382	286	549	482	271	522	385	2.00211	2.39966	2.98912	2.1729	2.41772	2.44617	2.14483	2.90339	2.51673	2.17045	2.88385	2.50369	X	7826197	7826834	1	CARPA	3875	gene	.	.
FBgn0052698	742	583	652	709	687	595	1042	804	586	484	607	725	2.21844	2.16261	2.23463	2.26918	2.27981	2.01947	2.69933	2.37386	1.81983	1.9092	2.09425	2.28588	X	9783223	9783399	1	CARPB	8793	gene	.	.
FBgn0032879	0	1	20	0	0	0	0	8	0	0	0	0	0	0.0296815	0.481545	0	0	0	0	0.195433	0	0	0	0	2L	20727151	20727892	-1	CarT	2523	gene	.	.
FBgn0004878	9	2	5	3	8	15	7	15	10	10	4	1	0.168225	0.0472422	0.110118	0.063656	0.170318	0.280805	0.141448	0.284267	0.16414	0.212757	0.0842451	0.0213677	3R	5712975	5713952	-1	cas	3151	gene	.	.
FBgn0013759	9122	7702	10744	9943	8211	6862	7712	11659	8658	9762	11733	11848	5.40535	5.43692	5.83957	5.65412	5.44153	5.06393	5.26548	5.82994	5.14733	5.70619	5.88821	5.89144	3R	21783400	21786862	-1	CASK	9545	gene	.	.
FBgn0034068	3320	2985	2949	3174	2424	1999	2730	3488	2761	3351	3432	3107	5.80722	5.9281	5.84276	5.87116	5.54744	5.15048	5.62725	5.9553	5.36121	6.0265	5.9817	5.82995	2R	16024628	16025134	-1	casp	2614	gene	.	.
FBgn0286781	4732	4221	5246	4684	4156	4002	4162	7523	4761	4996	6253	4794	6.39847	6.50876	6.75063	6.5124	6.40003	6.21899	6.31317	7.13981	6.22001	6.68326	6.92488	6.5345	2L	17474912	17475842	-1	cass	2458	gene	.	.
FBgn0000261	1607	1924	1427	1888	1854	2160	2049	1447	2067	1820	1130	1429	5.16647	5.69012	5.20124	5.51996	5.55191	5.64154	5.60505	5.09664	5.33552	5.54607	4.80001	5.11734	3L	18822604	18822842	1	Cat	1993	gene	.	.
FBgn0029093	5266	5643	3940	4641	4894	7494	6396	3835	6965	4452	4114	3258	7.00913	7.38275	6.79953	6.95723	7.09164	7.57446	7.38582	6.63443	7.22145	6.9767	6.78447	6.44068	2R	7815339	7815726	-1	cathD	1784	gene	.	.
FBgn0002022	1560	1193	776	1127	1225	1433	1912	1020	1612	1281	815	864	5.34983	5.24212	4.57554	5.02006	5.19403	5.28884	5.73373	4.83202	5.21124	5.27699	4.56903	4.63945	2L	19041862	19042324	1	Catsup	1698	gene	.	.
FBgn0015919	0	6	9	4	4	0	0	18	4	2	22	0	0	0.101503	0.143013	0.0619866	0.0645118	0	0	0.251883	0.0498827	0.0330831	0.311971	0	3L	12609631	12610819	1	caup	4317	gene	.	.
FBgn0026257	469	283	384	462	257	485	459	417	533	320	424	390	3.44772	3.04326	3.37402	3.54639	2.84609	3.54647	3.50937	3.3661	3.44317	3.1407	3.43326	3.31455	3R	24221103	24221753	1	cav	2049	gene	.	.
FBgn0285954	1014	893	826	997	977	1123	835	766	1298	859	893	800	4.7737	4.86351	4.68833	4.87553	4.90418	4.97388	4.59936	4.46175	4.93461	4.74503	4.72197	4.55931	X	16288810	16288957	1	caz	1666	gene	.	.
FBgn0033842	871	654	755	715	568	792	1210	787	999	681	865	632	4.57301	4.44208	4.57391	4.42508	4.16584	4.49912	5.12608	4.50899	4.58092	4.43397	4.6878	4.24529	2R	13483512	13483904	-1	cbc	1654	gene	.	.
FBgn0020224	3762	2719	3164	3242	2746	1578	2273	3337	3108	3075	3134	3252	4.77977	4.59524	4.73873	4.69828	4.525	3.65238	4.18006	4.68976	4.33455	4.70146	4.65097	4.69183	3L	8424954	8425862	1	Cbl	6154	gene	.	.
FBgn0026144	2	11	14	13	0	34	2	11	0	0	5	2	0.0476487	0.291237	0.346355	0.308986	0	0.673616	0.0509678	0.257176	0	0	0.126758	0.0516662	X	7337352	7337856	1	CBP	2579	gene	.	.
FBgn0022943	1123	1297	1070	1184	1267	2397	1565	1131	2262	1082	1042	917	6.35832	6.83755	6.49411	6.56223	6.71729	7.50243	6.93013	6.44692	7.17135	6.51242	6.37964	6.187	3R	18164661	18164776	1	Cbp20	600	gene	.	.
FBgn0004580	2749	2838	3364	3043	2592	2973	2358	4438	2967	2013	5194	3011	5.46668	5.78253	5.95552	5.73751	5.5684	5.63595	5.34704	6.22354	5.38907	5.23257	6.49727	5.71161	2R	16973927	16974124	1	Cbp53E	2754	gene	.	.
FBgn0022942	1835	1926	1621	1607	1438	1085	1451	1477	1597	1884	1403	1582	4.66055	4.99459	4.68769	4.60157	4.50447	3.99749	4.43092	4.43686	4.28818	4.89911	4.41399	4.56921	X	4650015	4650372	1	Cbp80	3271	gene	.	.
FBgn0031148	710	601	577	800	772	861	903	629	1162	871	622	748	3.90318	3.93678	3.81741	4.18697	4.19404	4.22104	4.32304	3.81441	4.39481	4.37886	3.84605	4.08501	X	21045138	21045349	1	Cbs	2202	gene	.	.
FBgn0086757	999	948	1241	1090	879	678	822	1751	967	1232	2047	1466	4.33383	4.52534	4.83209	4.57788	4.33783	3.86386	4.16092	5.18958	4.10999	4.8243	5.45819	4.97907	2R	13450586	13450998	1	cbs	2257	gene	.	.
FBgn0043364	2619	2895	1943	2089	1970	2498	1769	1496	2924	1643	1410	2150	5.16866	5.57946	4.95178	4.97825	4.95333	5.16061	4.71666	4.46629	5.1389	4.72064	4.43266	5.00767	2L	476446	478204	-1	cbt	3243	gene	.	.
FBgn0039396	45	17	123	43	100	30	34	82	70	31	82	110	0.724691	0.376937	1.61307	0.750451	1.40756	0.539522	0.611635	1.17401	0.918458	0.603892	1.20216	1.44997	3R	25923499	25924593	-1	CCAP-1R	2986	gene	.	.
FBgn0036219	0	7	0	3	6	2	0	0	0	0	0	9	0	0.261806	0	0.107076	0.214752	0.0689178	0	0	0	0	0	0.297896	3L	11881384	11881453	1	CCDC151	1845	gene	.	.
FBgn0031979	142	158	211	115	132	350	184	144	290	199	156	148	3.37674	3.77092	4.09611	3.22016	3.45238	4.65072	3.81004	3.46704	4.15467	4.01899	3.61847	3.53899	2L	8041106	8041193	1	CCDC53	655	gene	.	.
FBgn0036909	133	123	239	118	164	369	245	331	340	209	285	282	2.17225	2.30117	3.04886	2.13914	2.56791	3.47814	2.98528	3.35369	3.14763	2.88226	3.20506	3.18186	3L	19805181	19806452	1	Ccdc58	1642	gene	.	.
FBgn0031488	6	0	8	0	0	0	2	0	0	2	23	12	0.110589	0	0.166878	0	0	0	0.0404564	0	0	0.0436358	0.415868	0.230221	2L	2999286	3000001	1	Ccdc85	3261	gene	.	.
FBgn0050106	0	0	48	32	0	70	28	31	17	43	21	3	0	0	0.932166	0.654331	0	1.13483	0.576697	0.619946	0.315347	0.859897	0.461025	0.0750365	2R	17646848	17647748	-1	CCHa1-1R	2642	gene	.	.
FBgn0038199	0	0	0	26	0	0	0	0	0	0	14	0	0	0	0	1.28539	0	0	0	0	0	0	0.826871	0	3R	14092504	14093037	-1	CCHa1	857	gene	.	.
FBgn0033058	0	5	14	5	5	57	0	14	0	29	23	43	0	0.12346	0.308514	0.11199	0.116472	0.908126	0	0.284788	0	0.579879	0.45545	0.756025	2R	6050949	6051363	1	CCHa2-1R	2935	gene	.	.
FBgn0038147	37	0	4	2	2	12	0	14	0	0	25	2	1.06907	0	0.185283	0.0907865	0.0944471	0.455489	0	0.525073	0	0	0.857329	0.0901091	3R	13389059	13389759	-1	CCHa2	1459	gene	.	.
FBgn0038925	3876	3573	3506	2955	3331	3852	3385	3497	4894	3353	3433	3188	6.96312	7.12091	7.02503	6.70396	6.93358	7.01371	6.86733	6.89466	7.10889	6.96356	6.91799	6.80139	3R	22025975	22026390	-1	Cchl	1356	gene	.	.
FBgn0259231	1210	1319	1377	1205	1302	607	841	1788	998	1418	1351	1323	4.12217	4.5028	4.49591	4.23931	4.40134	3.26055	3.72434	4.73483	3.68608	4.5387	4.39568	4.35665	X	18707494	18709081	-1	CCKLR-117D1	3192	gene	.	.
FBgn0030954	1449	1157	1323	988	1001	1191	670	1715	929	1252	1758	1216	4.8647	4.81815	4.93805	4.45893	4.53322	4.65002	3.90031	5.17732	4.07189	4.86348	5.26091	4.73541	X	18764483	18765226	-1	CCKLR-117D3	2230	gene	.	.
FBgn0038331	866	926	1067	716	773	981	1141	1333	1246	887	1208	1148	4.62049	4.98015	5.11123	4.4822	4.64442	4.85133	5.09999	5.29939	4.94359	4.85546	5.20991	5.12797	3R	15371957	15372217	1	Ccm3	1589	gene	.	.
FBgn0052183	2453	1819	2545	2569	2065	1870	1554	3614	2454	2612	2845	2830	5.29405	5.14324	5.54822	5.48597	5.23602	4.97196	4.75163	5.91931	5.11022	5.58729	5.62971	5.61167	3L	17690015	17690475	1	Ccn	2778	gene	.	.
FBgn0010531	282	324	490	528	418	595	463	483	603	525	594	371	3.75468	4.20102	4.70429	4.7337	4.46703	4.83234	4.52197	4.5618	4.61083	4.80247	4.89724	4.23679	2R	10121486	10121753	-1	Ccs	977	gene	.	.
FBgn0003676	3013	2656	1940	2621	2602	3052	2769	2147	3379	2731	2634	1918	6.06373	6.15685	5.64315	5.99369	6.04132	6.1411	6.04106	5.66134	6.03994	6.13053	6.00036	5.54054	3R	22489105	22489858	-1	CCT1	1980	gene	.	.
FBgn0030086	1376	1352	1255	1535	1096	1891	1822	932	1825	1151	1108	1160	4.8625	5.10561	4.93435	5.14122	4.72812	5.36607	5.35167	4.39941	5.07339	4.81615	4.68626	4.73953	X	9089513	9089598	1	CCT2	2121	gene	.	.
FBgn0015019	2726	2581	2116	2378	2777	2451	2373	1598	3039	2482	2324	2226	5.79494	5.98919	5.63964	5.72909	6.0069	5.70322	5.69557	5.11972	5.76279	5.86791	5.69623	5.62473	3R	16647605	16647741	1	CCT3	2165	gene	.	.
FBgn0032444	3102	2906	2142	3069	2733	3271	2812	2329	3315	2789	2490	2368	6.15183	6.33169	5.82989	6.26481	6.15787	6.28649	6.10966	5.82305	6.05945	6.20717	5.96719	5.88529	2L	12690336	12690555	-1	CCT4	1916	gene	.	.
FBgn0010621	1998	2454	1289	2034	1850	1800	1835	1454	2205	2025	1732	1581	5.48129	6.04368	5.06715	5.6337	5.55739	5.39278	5.45787	5.11186	5.43503	5.70547	5.40652	5.26766	2R	12174802	12175028	1	CCT5	1981	gene	.	.
FBgn0027329	3971	3832	2855	3438	3395	3413	3260	2649	4218	2892	2398	3232	6.49775	6.72047	6.23214	6.42065	6.4609	6.34109	6.31413	5.99978	6.39642	6.25286	5.90785	6.32157	X	15746648	15746907	1	CCT6	1924	gene	.	.
FBgn0037632	1545	972	1067	1339	1069	771	1230	1084	1337	1019	1165	986	5.13186	4.75251	4.81537	5.0576	4.80033	4.22647	4.90882	4.71432	4.74671	4.75371	4.86288	4.62083	3R	8801564	8801680	1	CCT7	1964	gene	.	.
FBgn0284436	3292	2589	1915	2019	2382	2132	2118	1575	2747	2038	2446	1983	6.24537	6.17618	5.68016	5.67929	5.97145	5.68769	5.71649	5.27967	5.80167	5.77065	5.9508	5.64292	2R	8904844	8905578	-1	CCT8	1904	gene	.	.
FBgn0035470	673	567	556	491	592	531	780	597	779	657	544	365	4.32438	4.35211	4.25948	4.01752	4.32801	4.0579	4.622	4.23573	4.34477	4.49098	4.15636	3.60988	3L	3897444	3897940	-1	Ccz1	1531	gene	.	.
FBgn0037533	11554	11582	10569	9033	10306	9052	10235	11834	12347	11825	13759	9697	7.72795	8.00667	7.80617	7.50393	7.75176	7.43734	7.65225	7.8414	7.63462	7.9699	8.10794	7.59463	3R	7974409	7974865	-1	CD98hc	2371	gene	.	.
FBgn0051973	170	84	162	222	143	53	57	349	240	202	238	227	0.750193	0.493822	0.807576	0.981549	0.725892	0.288833	0.316017	1.30998	0.883073	0.953893	1.03179	0.991944	2L	25402	26688	-1	Cda5	10793	gene	.	.
FBgn0034197	34	5	40	5	0	70	0	60	6	42	8	18	0.925491	0.214356	1.15146	0.194995	0	1.55097	0	1.42055	0.187977	1.19195	0.300411	0.601205	2R	17128480	17129051	1	Cda9	1637	gene	.	.
FBgn0039774	0	14	9	29	45	17	0	36	74	47	24	16	0	0.320551	0.2047	0.551517	0.809514	0.333454	0	0.63981	0.965039	0.845949	0.470146	0.327595	3R	30459521	30459540	1	CDase	2951	gene	.	.
FBgn0031952	1300	1680	1671	1462	1500	1951	1322	1721	1644	1227	1129	1747	3.51865	4.11884	4.04635	3.79425	3.88344	4.11816	3.63135	3.96647	3.65538	3.63425	3.45138	4.02365	2L	7801668	7803576	-1	cdc14	5381	gene	.	.
FBgn0025781	110	280	282	287	305	253	309	334	366	345	271	280	1.49642	2.72586	2.67591	2.63231	2.75628	2.42412	2.69583	2.77473	2.6586	2.92709	2.56293	2.59319	3R	23281201	23281386	1	Cdc16	2615	gene	.	.
FBgn0032863	231	199	102	193	174	158	146	167	153	167	86	123	2.43464	2.48481	1.69868	2.33012	2.25797	2.05023	1.99363	2.12625	1.83153	2.2276	1.48265	1.82684	2L	20459342	20460390	1	Cdc23	2270	gene	.	.
FBgn0012058	2324	1531	1897	2004	1752	1059	1679	1887	2065	2295	2001	1923	4.8126	4.49984	4.72999	4.73189	4.6022	3.7943	4.45735	4.59998	4.46705	4.99765	4.72946	4.66394	3L	7245481	7248434	-1	Cdc27	3713	gene	.	.
FBgn0013435	513	476	370	443	346	601	593	386	422	372	278	240	4.22929	4.38923	3.98038	4.15207	3.87289	4.50365	4.52233	3.91805	3.78744	3.98994	3.52689	3.32481	2R	10067217	10067372	-1	Cdc2rk	1251	gene	.	.
FBgn0011573	3151	3142	2692	2990	2643	3332	3223	2752	3886	3064	3322	2871	6.42109	6.6905	6.40133	6.47475	6.35706	6.56006	6.55103	6.30659	6.53274	6.58839	6.62468	6.40582	3L	1795392	1795732	1	Cdc37	1611	gene	.	.
FBgn0010341	4595	3730	4746	4846	3852	5018	4558	4903	6225	4077	4767	4933	6.59616	6.57196	6.84754	6.80085	6.53123	6.78135	6.68244	6.76749	6.84225	6.63278	6.77699	6.81524	X	19697091	19697225	1	Cdc42	2078	gene	.	.
FBgn0026143	819	549	452	779	396	469	313	669	286	552	567	557	4.08895	3.80783	3.48605	4.14333	3.29686	3.40076	2.91752	3.8899	2.56187	3.75312	3.71493	3.68128	X	1028291	1029364	-1	Cdc45	2214	gene	.	.
FBgn0265574	1265	1441	1034	1268	1448	738	815	1314	1163	1647	1501	1166	4.11854	4.55987	4.03973	4.24456	4.48277	3.4536	3.61995	4.24539	3.82753	4.68064	4.47572	4.1197	3L	357851	359185	-1	Cdc5	3346	gene	.	.
FBgn0030752	4553	3057	2735	3567	4248	4104	4239	3036	4788	3510	2379	2951	6.77244	6.4772	6.25012	6.55248	6.86044	6.68345	6.7682	6.27274	6.6566	6.60826	5.97542	6.27117	X	16438680	16439286	-1	CDC50	1820	gene	.	.
FBgn0028360	1226	1760	1199	1324	1230	836	773	1363	1536	1242	1373	1432	4.17855	4.94235	4.34443	4.40714	4.36204	3.71817	3.64978	4.3989	4.30705	4.39511	4.4568	4.50447	X	6654541	6654896	1	Cdc7	3103	gene	.	.
FBgn0265082	6296	4530	5802	6129	5210	4274	5026	6261	4869	5770	4899	6806	3.96408	3.77916	4.04778	4.04958	3.88532	3.50288	3.75349	4.031	3.44694	4.04256	3.74779	4.18151	3R	4910552	4911085	1	Cdep	18664	gene	.	.
FBgn0032821	848	556	495	516	598	220	203	623	255	416	270	412	2.5092	2.2409	2.05742	2.04434	2.25468	1.18219	1.13954	2.21505	1.16188	1.8727	1.39763	1.79736	2L	19774874	19777020	-1	CdGAPr	7824	gene	.	.
FBgn0004876	2347	1649	2278	2249	2119	2741	2170	1790	2982	1519	1702	2050	4.05071	3.83308	4.20541	4.11509	4.08964	4.31892	4.03727	3.7601	4.19767	3.66155	3.73922	3.97905	3R	19044882	19047448	-1	cdi	6526	gene	.	.
FBgn0038865	0	0	35	51	0	7	28	6	6	3	10	14	0	0	0.958377	1.20331	0	0.226916	0.76547	0.199098	0.167114	0.112333	0.328104	0.438126	3R	21159238	21161092	-1	cDIP	1855	gene	.	.
FBgn0037093	1523	1131	1449	1405	1218	1176	1644	1399	1782	1064	1393	1297	3.79468	3.65338	3.92063	3.80731	3.67116	3.50659	3.9897	3.75474	3.82907	3.51135	3.79549	3.69019	3L	21516306	21516654	1	Cdk12	5121	gene	.	.
FBgn0004107	619	344	481	640	499	623	625	579	580	492	457	430	3.66203	3.14525	3.51829	3.82682	3.54999	3.72593	3.76617	3.64642	3.40312	3.55031	3.38076	3.29189	3R	20735623	20735824	1	Cdk2	2299	gene	.	.
FBgn0030269	985	1007	1028	1197	1450	853	1088	725	1502	924	774	1025	4.60251	4.89934	4.86116	4.99888	5.325	4.46127	4.8356	4.25666	5.00659	4.71519	4.39397	4.77189	X	11137859	11139689	1	CDK2AP1	1831	gene	.	.
FBgn0013762	1561	990	1269	1162	1410	1553	1255	1415	1846	1407	1538	1137	5.43093	5.06045	5.34148	5.14262	5.47203	5.48228	5.22036	5.37016	5.48212	5.48929	5.53669	5.10131	2R	15569528	15570295	-1	Cdk5	1604	gene	.	.
FBgn0027491	17036	15618	15023	14222	15074	12817	14498	19023	17902	16812	18663	15370	8.50223	8.65289	8.52788	8.3721	8.5145	8.15275	8.3687	8.7402	8.38455	8.6922	8.76276	8.47265	2L	10308131	10308475	-1	Cdk5alpha	2040	gene	.	.
FBgn0263237	1007	697	780	722	851	1008	969	697	1273	802	717	596	4.95943	4.71395	4.80353	4.62207	4.9072	5.01889	5.00138	4.52496	5.1035	4.84458	4.61211	4.34711	X	5307465	5308757	-1	Cdk7	1448	gene	.	.
FBgn0015618	512	439	520	396	297	458	489	504	561	416	401	303	3.95415	4.0052	4.1699	3.73026	3.40422	3.86003	3.98458	4.00726	3.90024	3.87013	3.74667	3.36699	3L	9837080	9838412	-1	Cdk8	1529	gene	.	.
FBgn0019949	488	570	609	758	683	777	658	869	509	569	688	643	3.93697	4.4096	4.43457	4.66293	4.57522	4.63002	4.43774	4.80405	3.81697	4.34354	4.52858	4.42507	2R	22636063	22636873	-1	Cdk9	1476	gene	.	.
FBgn0261532	5264	5702	4211	4344	4508	2847	3009	5371	3342	5908	4835	3625	5.97162	6.35789	5.85867	5.82691	5.93734	5.16254	5.27806	6.07841	5.14481	6.34241	5.97846	5.55998	3R	18179275	18180001	-1	cdm	3691	gene	.	.
FBgn0010350	17797	17999	13831	15487	16175	14611	14895	17943	17175	17110	15460	13972	8.21124	8.50306	8.05521	8.14086	8.26203	7.98744	8.05382	8.30215	7.97125	8.36352	8.13799	7.98179	3L	8127762	8127854	1	Cds	2609	gene	.	.
FBgn0000276	5	8	0	0	0	0	0	0	0	0	0	0	0.712503	1.16198	0	0	0	0	0	0	0	0	0	0	3R	30210874	30211046	1	CecA1	339	gene	.	.
FBgn0000277	47	22	0	0	0	0	0	0	0	0	0	0	2.75118	2.0875	0	0	0	0	0	0	0	0	0	0	3R	30212156	30212336	1	CecA2	355	gene	.	.
FBgn0032409	1242	728	440	845	760	737	710	806	1144	900	563	486	4.446	3.97857	3.24867	4.04285	3.95466	3.79327	3.77938	3.93164	4.15354	4.20364	3.4999	3.29809	2L	12097838	12098062	1	Ced-112	2586	gene	.	.
FBgn0029092	38	23	58	38	27	33	4	22	38	11	14	77	0.627117	0.484552	0.970376	0.674276	0.527033	0.578116	0.0859365	0.414745	0.563097	0.241537	0.28623	1.13618	2R	9434669	9435325	-1	ced-16	3022	gene	.	.
FBgn0032876	3847	3204	2366	2843	2731	1867	2784	3407	2619	3451	2657	2396	5.85623	5.86858	5.37222	5.55574	5.55661	4.89729	5.49568	5.76212	5.12867	5.90817	5.45992	5.3038	2L	20678921	20681533	-1	Cen	2926	gene	.	.
FBgn0039056	1611	1190	1293	1137	953	948	727	1714	942	1612	1448	995	4.37697	4.22456	4.27237	4.02453	3.84155	3.71504	3.40026	4.53812	3.47778	4.57798	4.35385	3.83429	3R	23118400	23118841	1	CenB1A	3527	gene	.	.
FBgn0028509	1097	1782	1329	1282	1359	1153	865	1545	1171	1242	1610	2005	3.29994	4.20242	3.7415	3.62243	3.75436	3.41888	3.08271	3.82455	3.21454	3.65359	3.9267	4.21422	2L	13835564	13836432	1	CenG1A	5368	gene	.	.
FBgn0266916	137	83	86	49	150	37	15	64	52	62	122	97	1.18079	0.948389	0.939711	0.580991	1.36805	0.440106	0.199824	0.70078	0.507613	0.733815	1.15984	0.981178	3R	8564105	8564256	1	Cenp-1C	4682	gene	.	.
FBgn0036480	0	3	6	0	0	31	0	13	0	5	0	0	0	0.0622204	0.116377	0	0	0.477108	0	0.222309	0	0.0977798	0	0	3L	15116737	15116959	1	Cep135	3570	gene	.	.
FBgn0035168	0	0	5	34	6	5	0	2	0	9	10	61	0	0	0.0549215	0.322057	0.0648497	0.0496854	0	0.0203508	0	0.0975596	0.102381	0.531345	3L	843926	844683	1	cep290	6441	gene	.	.
FBgn0031575	2764	2630	3309	3151	3066	2603	3010	3162	2987	3110	3354	2815	5.36464	5.56474	5.82171	5.67669	5.69574	5.33867	5.58147	5.63209	5.28896	5.73624	5.7647	5.50647	2L	3867697	3867988	1	Cep97	2977	gene	.	.
FBgn0034443	209	157	147	186	151	330	276	164	274	121	166	163	4.26369	4.13481	3.98043	4.22746	3.99957	4.95283	4.74151	4.0087	4.455	3.72137	4.07225	4.03738	2R	19396215	19396562	-1	cer	497	gene	.	.
FBgn0037315	1235	955	1083	954	699	826	914	1447	1008	1523	1182	1094	4.31877	4.22915	4.33555	4.08944	3.72568	3.82949	4.00214	4.61278	3.86464	4.80898	4.38183	4.26554	3R	5358873	5359287	-1	Cerk	2821	gene	.	.
FBgn0027569	1455	1486	1810	1370	1292	1289	1091	1708	1733	1457	1483	1136	4.50619	4.80082	5.00889	4.54743	4.52285	4.39663	4.20513	4.80455	4.56619	4.70905	4.65672	4.27929	3L	8282528	8283213	-1	cert	2900	gene	.	.
FBgn0030657	406	286	342	337	311	285	293	372	317	213	328	223	4.03628	3.82229	3.99842	3.90635	3.85326	3.61759	3.69013	3.99241	3.52966	3.37113	3.8696	3.34895	X	15576986	15577765	-1	cerv	1141	gene	.	.
FBgn0000286	3343	3152	3324	2927	2880	1797	2251	3663	3088	3129	2794	3874	5.11046	5.29682	5.30399	5.05052	5.08498	4.30726	4.65476	5.31606	4.8162	5.2214	4.98515	5.43335	2L	4876891	4879196	-1	Cf2	4315	gene	.	.
FBgn0030121	887	921	931	909	879	717	720	981	1057	1119	1156	1190	4.08546	4.39864	4.34752	4.24153	4.25144	3.85423	3.89606	4.29789	4.14521	4.60324	4.57158	4.60132	X	9270434	9271854	-1	Cfp1	2404	gene	.	.
FBgn0000289	13243	11175	13822	13384	12481	11321	10449	15089	13881	13454	13518	14911	6.73637	6.76755	7.00294	6.8803	6.83876	6.57174	6.4958	7.00176	6.61588	6.96672	6.8942	7.02385	2R	14173693	14174572	1	cg	5429	gene	.	.
FBgn0039590	1844	1145	1434	1735	1390	1433	1890	1330	1273	1282	1108	1558	3.35003	2.98487	3.2104	3.388	3.1541	3.07897	3.47175	3.00155	2.71528	3.06925	2.81667	3.23836	3R	28607939	28609578	-1	CG10011	8682	gene	.	.
FBgn0031568	266	504	432	425	455	345	311	633	512	538	451	684	1.46639	2.33531	2.10629	2.02957	2.14989	1.75874	1.68156	2.44191	1.99136	2.35725	2.09445	2.56642	2L	3730466	3730792	1	CG10019	6532	gene	.	.
FBgn0032785	0	15	0	0	0	13	0	0	0	0	0	0	0	0.460711	0	0	0	0.356848	0	0	0	0	0	0	2L	19454256	19454563	1	CG10026	2091	gene	.	.
FBgn0031563	15	23	2	1	4	0	1	0	0	13	2	4	1.08791	1.62785	0.230523	0.113856	0.424546	0	0.111517	0	0	1.08955	0.21933	0.407015	2L	3698451	3698761	-1	CG10031	577	gene	.	.
FBgn0038028	56	21	69	62	116	98	55	76	41	114	80	116	1.25244	0.703016	1.56869	1.41945	2.09224	1.81637	1.29515	1.57645	0.916498	2.0889	1.66017	2.03894	3R	12380869	12382351	-1	CG10035	1754	gene	.	.
FBgn0038013	543	295	287	381	201	465	270	354	452	360	326	205	4.35045	3.78294	3.68218	3.99047	3.1993	4.19516	3.50207	3.84427	3.9222	3.98842	3.78045	3.16229	3R	12348987	12349364	-1	CG10038	1212	gene	.	.
FBgn0037492	131	195	157	77	128	90	124	125	71	176	105	107	1.99815	2.67797	2.36274	1.54907	2.1162	1.653	2.01287	2.007	1.27699	2.49894	1.85842	1.87033	3R	7249795	7249957	1	CG10050	1894	gene	.	.
FBgn0034437	0	0	4	0	0	3	0	15	0	3	7	0	0	0	0.100619	0	0	0.0689056	0	0.319533	0	0.076239	0.163232	0	2R	19363641	19363726	1	CG10051	2768	gene	.	.
FBgn0037490	235	286	369	277	206	360	221	356	530	290	242	270	3.50615	4.02452	4.30617	3.84451	3.50507	4.13318	3.51546	4.13634	4.42575	3.9806	3.66375	3.79983	3R	7247090	7247296	1	CG10053	982	gene	.	.
FBgn0037482	909	726	794	939	982	495	981	1067	917	957	1024	1089	4.1086	4.06355	4.11991	4.27572	4.39308	3.35404	4.30608	4.40294	3.94256	4.37739	4.3942	4.46859	3R	7184101	7185757	-1	CG10055	2422	gene	.	.
FBgn0035727	0	0	5	2	0	0	16	4	8	4	3	26	0	0	0.380962	0.156508	0	0	0.923812	0.2884	0.451322	0.312867	0.228772	1.30927	3L	6971579	6972229	-1	CG10063	827	gene	.	.
FBgn0035724	0	25	2	0	1	23	0	0	0	0	0	0	0	0.633314	0.0593861	0	0.0296242	0.522444	0	0	0	0	0	0	3L	6965260	6965971	-1	CG10064	2379	gene	.	.
FBgn0037473	635	398	605	507	536	532	621	738	530	584	713	670	4.13698	3.76521	4.26683	3.95397	4.08451	3.95345	4.19993	4.41796	3.71639	4.22085	4.41839	4.32272	3R	7126271	7127472	-1	CG10068	1657	gene	.	.
FBgn0035722	461	540	517	408	544	764	559	671	558	486	565	511	4.49846	4.98412	4.85639	4.45429	4.90966	5.26008	4.86061	5.09692	4.5807	4.77269	4.90522	4.75498	3L	6956946	6957284	-1	CG10075	924	gene	.	.
FBgn0035720	31706	30375	39795	25955	26827	22933	18587	59276	22275	35654	49739	34388	7.95865	8.17241	8.49182	7.80053	7.90662	7.55316	7.29044	8.9379	7.26337	8.33618	8.73544	8.19373	3L	6949491	6951202	-1	CG10077	5541	gene	.	.
FBgn0034644	2910	2372	2907	2798	2609	2778	2294	3554	2785	2769	3259	3702	4.88112	4.86327	5.08025	4.95202	4.91138	4.87434	4.64579	5.23791	4.63757	5.01456	5.1651	5.33363	2R	21646177	21646491	1	CG10082	4426	gene	.	.
FBgn0037517	0	0	0	0	0	0	0	5	0	0	0	0	0	0	0	0	0	0	0	0.167001	0	0	0	0	3R	7790633	7790841	1	CG10086	1864	gene	.	.
FBgn0036369	2225	1898	2194	1932	1619	1464	1326	2203	2162	2059	2349	1637	4.75395	4.79934	4.93433	4.68299	4.49503	4.23429	4.13604	4.81667	4.53221	4.84814	4.95459	4.4434	3L	13465552	13466888	-1	CG10089	3708	gene	.	.
FBgn0037472	1630	1805	1623	1593	1563	1717	1580	1889	1891	1681	1929	1632	5.55674	5.97248	5.75367	5.65157	5.6824	5.68897	5.60948	5.84328	5.58094	5.80579	5.92232	5.67485	3R	7124548	7124806	1	CG10098	1532	gene	.	.
FBgn0036367	0	0	2	0	0	0	55	2	0	2	10	0	0	0	0.14913	0	0	0	1.91768	0.137077	0	0.149368	0.600279	0	3L	13456208	13456955	-1	CG10116	918	gene	.	.
FBgn0038088	14	43	17	12	34	12	0	11	0	19	20	8	0.69585	1.72503	0.902165	0.661173	1.44139	0.635833	0	0.598916	0	0.980186	0.977247	0.469464	3R	12855544	12855767	-1	CG10126	978	gene	.	.
FBgn0032798	5029	4548	4669	4870	5367	2833	4549	4736	5560	6647	4745	5253	5.56923	5.69798	5.66718	5.65112	5.84649	4.82245	5.52431	5.5622	5.52545	6.17068	5.61401	5.74731	2L	19518824	19519159	1	CG10132	4685	gene	.	.
FBgn0032800	3298	2552	3106	2980	2888	1718	2046	3358	2554	4175	3754	3598	5.49994	5.40854	5.61798	5.48397	5.4973	4.64561	4.92599	5.60312	4.95654	6.03954	5.81007	5.73937	2L	19526686	19526811	1	CG10137	3227	gene	.	.
FBgn0033951	1803	1324	1672	1819	1757	2332	2282	1598	2754	1464	1646	1425	6.27965	6.1129	6.37674	6.4206	6.42934	6.70597	6.71349	6.1862	6.69651	6.18994	6.27783	6.06208	2R	14645270	14645556	1	CG10139	1018	gene	.	.
FBgn0035702	531	488	555	713	558	442	636	503	263	518	395	366	3.51861	3.66036	3.76781	4.03297	3.75805	3.33296	3.84973	3.51977	2.4707	3.67805	3.24986	3.14225	3L	6486167	6487795	-1	CG10147	2198	gene	.	.
FBgn0033960	1749	1527	1270	1463	1343	1511	1235	1759	1431	1554	1507	1479	4.9633	5.04138	4.71763	4.83992	4.77763	4.81732	4.57493	5.04821	4.50233	5.00108	4.88085	4.8443	2R	14753337	14753890	-1	CG10151	2508	gene	.	.
FBgn0035697	0	0	0	0	0	0	0	6	0	0	0	0	0	0	0	0	0	0	0	0.292786	0	0	0	0	3L	6257423	6257745	-1	CG10163	1220	gene	.	.
FBgn0032801	213	212	149	142	79	183	193	160	275	127	86	142	2.60709	2.83579	2.35404	2.23731	1.65672	2.47537	2.57087	2.334	2.75821	2.17352	1.70021	2.22853	2L	19526910	19527705	-1	CG10165	1811	gene	.	.
FBgn0032799	575	419	414	466	513	725	691	449	778	424	341	405	4.98813	4.81398	4.73054	4.82064	5.0116	5.37159	5.3419	4.72031	5.22762	4.76602	4.38833	4.6152	2L	19525434	19525884	-1	CG10166	810	gene	.	.
FBgn0036353	190	226	308	374	339	190	265	328	360	280	144	316	2.44866	2.89223	3.22411	3.40663	3.33178	2.49782	2.93738	3.19116	3.07186	3.10411	2.23178	3.17835	3L	13385946	13386538	-1	CG10171	1845	gene	.	.
FBgn0039094	0	0	9	0	0	0	0	5	10	0	5	0	0	0	0.420345	0	0	0	0	0.228967	0.362307	0	0.236439	0	3R	23602507	23602918	-1	CG10184	1330	gene	.	.
FBgn0032793	256	317	250	324	440	504	614	315	291	394	275	281	3.15302	3.68271	3.30751	3.57703	4.04154	4.10461	4.41133	3.49372	3.14887	3.91177	3.36152	3.3799	2L	19491647	19492908	-1	CG10189	1404	gene	.	.
FBgn0032790	293	381	486	401	337	514	449	431	540	314	404	329	3.51626	4.1248	4.39192	4.0564	3.87671	4.32878	4.18078	4.10679	4.15987	3.80113	4.06617	3.77939	2L	19488682	19489212	-1	CG10194	1215	gene	.	.
FBgn0032787	46	0	32	95	6	42	0	80	55	36	88	52	0.956368	0	0.811644	1.64396	0.188801	0.922257	0	1.44788	0.989845	0.888336	1.56956	1.10724	2L	19482232	19483362	-1	CG10195	2118	gene	.	.
FBgn0033970	0	117	0	0	0	1	0	0	0	2	1	0	0	2.96119	0	0	0	0.0702943	0	0	0	0.151564	0.0736833	0	2R	14832832	14832955	1	CG10205	904	gene	.	.
FBgn0039118	42	0	3	3	0	10	0	17	11	12	4	5	1.43788	0	0.190219	0.180905	0	0.510177	0	0.791588	0.477714	0.64588	0.236439	0.287996	3R	23772998	23773819	-1	CG10208	1064	gene	.	.
FBgn0033971	2281	2435	2069	2010	1992	1311	1495	2139	1801	2171	1955	2328	5.63802	6.00213	5.70312	5.58658	5.63154	4.91823	5.13957	5.62498	5.12042	5.77363	5.54704	5.78342	2R	14846064	14847764	-1	CG10209	2024	gene	.	.
FBgn0039115	853	697	708	775	700	979	844	759	1159	720	643	557	5.28826	5.27369	5.22821	5.28008	5.19445	5.5409	5.3697	5.20158	5.53502	5.25418	5.01795	4.80727	3R	23766519	23767488	-1	CG10214	970	gene	.	.
FBgn0036356	176	121	111	128	158	86	170	171	229	89	120	76	2.74875	2.52711	2.3689	2.47331	2.77704	1.96875	2.79037	2.78102	2.9122	2.11952	2.39713	1.88074	3L	13411122	13412453	-1	CG10222	1332	gene	.	.
FBgn0035695	0	1	0	5	0	0	1	12	1	0	4	0	0	0.0159518	0	0.0706973	0	0	0.014113	0.15884	0.0115663	0	0.0568184	0	3L	6234323	6234701	-1	CG10226	4717	gene	.	.
FBgn0039108	0	0	0	0	0	0	0	0	0	0	15	0	0	0	0	0	0	0	0	0	0	0	0.465916	0	3R	23719343	23719875	-1	CG10232	1864	gene	.	.
FBgn0032783	8	45	81	1	38	130	14	19	21	226	70	63	0.170053	0.889319	1.29995	0.0244777	0.746157	1.64114	0.303863	0.393885	0.365082	2.34669	1.13586	1.04944	2L	19435850	19436633	-1	CG10237	2769	gene	.	.
FBgn0027514	396	575	354	565	376	172	407	474	371	433	354	319	2.87742	3.60463	2.91671	3.44776	2.97648	1.95396	2.9977	3.17454	2.63582	3.1742	2.84968	2.71213	3R	6377349	6378179	-1	CG1024	2701	gene	.	.
FBgn0039104	17	22	39	2	0	1	2	32	0	7	19	18	0.913551	1.25405	1.73996	0.15544	0	0.0761304	0.15229	1.46338	0	0.506655	1.0569	1.01147	3R	23695221	23695545	-1	CG10252	833	gene	.	.
FBgn0027512	1675	544	1605	1319	1281	873	852	1634	1449	1597	1284	751	3.94718	2.7386	4.08372	3.74735	3.76281	3.14358	3.14689	3.98805	3.57798	4.07922	3.71114	3.00407	3R	23689007	23689737	-1	CG10254	5028	gene	.	.
FBgn0033985	920	776	1209	1241	882	1102	1576	1475	1601	1141	1579	1290	4.9035	4.93334	5.48823	5.44962	5.02738	5.21425	5.75679	5.64405	5.49651	5.40899	5.78969	5.49333	2R	14942398	14943089	1	CG10257	1377	gene	.	.
FBgn0033990	1115	797	757	728	835	865	1047	771	1249	742	776	822	5.12829	4.92671	4.78808	4.6596	4.90698	4.83169	5.13609	4.6906	5.10321	4.7626	4.74783	4.8175	2R	14992332	14992901	-1	CG10265	1421	gene	.	.
FBgn0032811	269	225	209	248	211	295	291	283	300	246	335	204	3.46935	3.48642	3.32728	3.4809	3.32317	3.64601	3.66365	3.60883	3.44009	3.54287	3.88043	3.21678	2L	19579093	19579953	-1	CG10268	1156	gene	.	.
FBgn0035690	371	323	187	123	173	98	91	355	242	230	194	378	2.65415	2.71881	2.02887	1.5464	1.9314	1.29747	1.25749	2.66748	2.01024	2.26172	2.01039	2.77773	3L	6178677	6180115	-1	CG10274	3034	gene	.	.
FBgn0032681	1008	866	1365	1106	730	926	832	1487	957	1186	1319	1142	3.9382	3.99191	4.54843	4.1862	3.68127	3.87991	3.77249	4.5444	3.69256	4.35722	4.42709	4.21936	2L	18472964	18473328	-1	CG10283	3046	gene	.	.
FBgn0037439	242	321	375	341	268	463	608	393	440	483	301	332	2.55373	3.14184	3.28012	3.0894	2.83781	3.42167	3.81833	3.22634	3.13204	3.61388	2.93143	3.0456	3R	6368965	6371115	1	CG10286	2151	gene	.	.
FBgn0037432	12	11	7	5	0	38	0	3	17	0	1	6	0.76337	0.827295	0.555485	0.398347	0	1.72348	0	0.243951	0.900261	0	0.0889333	0.463265	3R	6343002	6343150	1	CG10298	745	gene	.	.
FBgn0039107	0	0	1	0	0	0	8	0	0	5	0	0	0	0	0.0477937	0	0	0	0.321897	0	0	0.224902	0	0	3R	23711527	23711859	1	CG10300	1484	gene	.	.
FBgn0034655	0	25	18	12	10	0	9	6	4	0	30	0	0	0.972801	0.731706	0.503306	0.446122	0	0.385607	0.264891	0.15252	0	1.03096	0	2R	21688773	21689222	1	CG10307	1362	gene	.	.
FBgn0038420	45	83	32	36	37	62	73	57	38	22	35	20	1.48244	2.3243	1.30619	1.36214	1.42306	1.83871	2.04158	1.76608	1.21944	1.01028	1.33722	0.899849	3R	16350786	16351230	-1	CG10311	1086	gene	.	.
FBgn0034643	2354	1164	1946	1500	1457	990	1237	1845	1182	2244	2081	1894	4.98563	4.27622	4.92034	4.48507	4.50123	3.85315	4.19114	4.72298	3.85894	5.12192	4.93893	4.79733	2R	21634679	21634981	1	CG10321	3322	gene	.	.
FBgn0038454	341	382	343	396	239	412	328	401	432	422	398	482	3.19427	3.59244	3.3878	3.50597	2.90948	3.49425	3.2324	3.47642	3.33015	3.66303	3.51227	3.75634	3R	16645072	16645946	-1	CG10324	1811	gene	.	.
FBgn0032690	1609	993	986	1158	1212	850	1162	1022	1554	1231	782	1036	4.76719	4.36511	4.28957	4.43683	4.55594	3.9491	4.41189	4.21757	4.537	4.5973	3.90178	4.27347	2L	18606832	18607090	1	CG10333	2656	gene	.	.
FBgn0032698	27	83	70	26	46	2	79	27	85	30	25	30	0.885801	2.0554	1.82266	0.920935	1.40401	0.091482	1.87044	0.922785	1.74	1.06299	0.894347	1.01639	2L	18689528	18689710	1	CG10336	1379	gene	.	.
FBgn0032805	16	12	1	0	0	7	16	4	3	5	3	0	0.617446	0.570684	0.0545558	0	0	0.314534	0.652626	0.190421	0.121444	0.254619	0.149997	0	2L	19545376	19546136	-1	CG10337	1297	gene	.	.
FBgn0032700	774	410	449	645	438	456	408	772	725	525	523	597	3.89339	3.30636	3.36203	3.76966	3.31329	3.24979	3.14147	3.96411	3.63045	3.56939	3.49131	3.65631	2L	18695664	18696208	1	CG10338	2418	gene	.	.
FBgn0022344	2633	2723	2417	3334	3026	4224	3814	2510	5015	2844	2404	2164	6.93717	7.25972	7.02015	7.40439	7.32391	7.67429	7.5664	6.94749	7.67242	7.25559	6.9355	6.77438	3R	16613398	16614047	-1	CG10340	938	gene	.	.
FBgn0032701	1213	639	657	797	596	812	715	621	815	706	596	704	4.86008	4.23973	4.21207	4.40339	4.06222	4.36236	4.22507	4.01514	4.13105	4.31274	4.0066	4.22281	2L	18698714	18698976	1	CG10341	1873	gene	.	.
FBgn0032703	588	294	348	325	408	474	266	438	650	349	362	527	4.96358	4.26981	4.43527	4.26805	4.63733	4.72136	3.96639	4.63057	4.92011	4.44153	4.41559	4.92564	2L	18703473	18703660	1	CG10343	843	gene	.	.
FBgn0034729	0	0	0	7	0	26	23	12	17	3	1	8	0	0	0	0.354694	0	0.990009	0.923131	0.547303	0.625188	0.171496	0.056315	0.396246	2R	22425733	22426254	-1	CG10344	1190	gene	.	.
FBgn0027562	0	72	3	0	0	0	0	10	20	114	20	75	0	1.35525	0.0866326	0	0	0	0	0.249528	0.39331	1.74662	0.476123	1.29592	3R	16597073	16597755	-1	CG10345	2423	gene	.	.
FBgn0030342	1048	923	861	753	670	1273	1040	1009	1017	1045	837	822	4.4877	4.57687	4.41478	4.15811	4.05487	4.81466	4.57166	4.51132	4.26605	4.68456	4.30222	4.26723	X	11852692	11853341	-1	CG10347	2117	gene	.	.
FBgn0032707	0	0	0	0	0	0	0	0	3	0	0	6	0	0	0	0	0	0	0	0	0.0417651	0	0	0.101306	2L	18714453	18716702	-1	CG10348	3878	gene	.	.
FBgn0030348	0	25	1	10	1	0	0	7	25	8	5	2	0	0.910241	0.047573	0.398113	0.0469828	0	0	0.280709	0.710732	0.343293	0.212696	0.0882331	X	11875306	11875929	-1	CG10352	1491	gene	.	.
FBgn0030349	855	889	1092	947	735	621	758	1511	641	998	1217	888	3.06176	3.35843	3.56519	3.30861	3.03596	2.71477	2.99604	3.88013	2.54395	3.44896	3.6375	3.2155	X	11877737	11878988	-1	CG10353	5037	gene	.	.
FBgn0035452	8	0	15	0	0	0	0	3	8	6	6	0	0.258935	0	0.511497	0	0	0	0	0.108217	0.229452	0.227122	0.215746	0	3L	3612192	3612492	1	CG10359	1762	gene	.	.
FBgn0036208	0	1	8	3	1	1	2	9	4	0	2	2	0	0.0519278	0.355517	0.136627	0.0489197	0.0448034	0.090593	0.364842	0.145524	0	0.0924849	0.0918173	3L	11798948	11799176	-1	CG10361	1431	gene	.	.
FBgn0030358	1937	1542	1512	1645	1519	920	1077	1908	1816	2045	1727	1668	4.5368	4.48651	4.39337	4.43573	4.38229	3.58466	3.83043	4.59202	4.26757	4.81335	4.5024	4.44421	X	11926424	11926937	-1	CG10362	3776	gene	.	.
FBgn0039109	786	346	353	458	558	385	563	415	492	406	694	393	4.18154	3.34221	3.30584	3.57681	3.89474	3.28609	3.82291	3.40122	3.38003	3.49069	4.13434	3.36578	3R	23723331	23723658	1	CG10365	1985	gene	.	.
FBgn0032814	1471	1239	1411	1551	1348	828	1178	1471	1246	1339	1209	1266	4.99502	5.02293	5.13768	5.19533	5.05594	4.25739	4.78087	5.07201	4.58155	5.06668	4.84669	4.90047	2L	19584235	19584552	1	CG10366	2062	gene	.	.
FBgn0039116	1193	967	1161	867	789	1081	1184	1338	1425	906	1284	903	5.70728	5.68122	5.87215	5.38383	5.3086	5.62663	5.79354	5.94787	5.77284	5.52365	5.93876	5.43026	3R	23767712	23767870	1	CG10375	1008	gene	.	.
FBgn0032702	584	750	705	497	690	505	746	681	419	665	581	722	3.47442	4.06467	3.91609	3.38121	3.87007	3.33882	3.89111	3.75087	2.88041	3.83981	3.58601	3.86576	2L	18700606	18703105	-1	CG10376	2500	gene	.	.
FBgn0032699	808	1146	598	1066	845	649	555	769	912	666	533	548	3.64224	4.37375	3.43474	4.13602	3.87694	3.40834	3.24015	3.64965	3.62857	3.57864	3.21551	3.24164	2L	18690904	18692180	-1	CG10383	3046	gene	.	.
FBgn0034731	1689	1495	1359	1329	989	1065	769	1502	1182	1653	2004	1599	4.32198	4.41753	4.22101	4.1177	3.77419	3.75375	3.35957	4.23675	3.6622	4.49204	4.68163	4.35982	2R	22454741	22455468	1	CG10384	3849	gene	.	.
FBgn0033019	1679	1532	1705	1519	1334	2406	1806	1625	2251	1419	1468	1570	5.6881	5.82968	5.91328	5.67385	5.548	6.25781	5.88842	5.71974	5.91732	5.65558	5.62521	5.70964	2R	5350477	5350821	1	CG10395	1438	gene	.	.
FBgn0038431	0	0	0	1	0	0	0	95	0	0	1	2	0	0	0	0.0717663	0	0	0	2.50551	0	0	0.0717489	0.139103	3R	16454492	16455180	1	CG10405	929	gene	.	.
FBgn0032689	1294	1719	1037	1263	1592	943	1357	1135	1290	1540	1119	1162	3.90426	4.55349	3.79975	3.99308	4.36418	3.53787	4.06107	3.80213	3.72404	4.33833	3.82971	3.8703	2L	18599755	18601051	-1	CG10413	4010	gene	.	.
FBgn0033021	7775	7373	6067	6190	5655	4733	5302	7816	6816	7652	7201	5852	7.06229	7.26073	6.91275	6.86493	6.79402	6.41236	6.61278	7.14866	6.68606	7.24753	7.08109	6.77359	2R	5360331	5360965	-1	CG10417	2538	gene	.	.
FBgn0036277	572	464	462	491	442	797	792	387	815	433	418	434	5.84991	5.8249	5.75074	5.76119	5.67016	6.38062	6.41005	5.3756	6.16614	5.66138	5.53326	5.57574	3L	12336676	12336717	1	CG10418	437	gene	.	.
FBgn0039304	1019	695	587	615	645	905	950	662	860	550	592	613	5.0211	4.75478	4.45472	4.44522	4.56719	4.91344	5.01883	4.49842	4.60232	4.36752	4.39246	4.4301	3R	25260963	25261480	-1	CG10425	1402	gene	.	.
FBgn0032724	523	298	256	508	364	664	400	380	566	366	344	611	3.67679	3.19151	2.93758	3.75807	3.37184	4.05328	3.41351	3.32914	3.60728	3.39774	3.24529	3.99587	2L	18948884	18949141	1	CG10428	1921	gene	.	.
FBgn0032730	102	71	61	0	44	13	48	88	60	113	38	55	1.2119	1.07715	0.932686	0	0.720087	0.232537	0.734148	1.13752	0.747624	1.42567	0.619673	0.824374	2L	18974710	18974847	1	CG10431	3355	gene	.	.
FBgn0034638	99	147	161	144	97	135	165	164	177	111	102	81	1.59917	2.21732	2.26617	2.08085	1.70787	1.95799	2.20872	2.18669	2.06421	1.86056	1.7171	1.48707	2R	21605676	21606193	-1	CG10433	2112	gene	.	.
FBgn0037539	1138	888	947	858	822	825	861	1057	1099	953	852	911	4.80966	4.73121	4.75384	4.54303	4.5402	4.42211	4.51806	4.78353	4.57907	4.76495	4.533	4.6152	3R	8010907	8011234	-1	CG10435	1822	gene	.	.
FBgn0034494	373	654	592	787	670	635	596	801	993	654	757	677	2.76317	3.73266	3.53683	3.84452	3.68396	3.49483	3.44699	3.82119	3.85934	3.67092	3.79209	3.63328	2R	20271653	20273199	-1	CG10444	2790	gene	.	.
FBgn0037531	0	0	0	0	0	0	0	8	0	0	0	0	0	0	0	0	0	0	0	0.147542	0	0	0	0	3R	7916599	7917794	-1	CG10445	3399	gene	.	.
FBgn0032815	0	1	0	11	0	0	0	2	0	0	2	4	0	0.0228369	0	0.212336	0	0	0	0.039612	0	0	0.040994	0.0802693	2L	19732080	19732676	-1	CG10462	3287	gene	.	.
FBgn0032819	203	199	323	284	255	318	175	290	313	295	264	176	2.47915	2.68546	3.23337	3.00088	2.91678	3.0827	2.38522	2.98307	2.84529	3.11918	2.9088	2.40807	2L	19758879	19758943	1	CG10463	1921	gene	.	.
FBgn0033017	3043	2521	2550	2555	2730	3696	3491	2712	3915	2313	2380	2412	6.74381	6.7487	6.69641	6.62279	6.77575	7.08141	7.03827	6.65793	6.91625	6.5595	6.52114	6.52953	2R	5339706	5340512	-1	CG10465	1241	gene	.	.
FBgn0032822	158	144	138	187	140	242	232	177	190	165	110	167	3.58698	3.71821	3.59787	3.93243	3.60012	4.21644	4.19562	3.81148	3.65728	3.8383	3.23124	3.77017	2L	19792104	19792451	1	CG10466	621	gene	.	.
FBgn0035679	295	218	193	239	271	190	318	234	233	304	274	222	3.21304	3.07121	2.85762	3.05906	3.27243	2.71248	3.39921	2.988	2.75055	3.44072	3.23362	2.95609	3L	6093204	6094747	-1	CG10467	1544	gene	.	.
FBgn0035678	29	37	67	41	46	84	43	72	46	70	100	78	1.12224	1.49499	2.04919	1.49603	1.64514	2.18697	1.5204	2.03112	1.39884	2.09922	2.44348	2.14959	3L	6092188	6092790	-1	CG10469	1067	gene	.	.
FBgn0032746	877	1054	910	938	830	1554	1206	910	1751	808	957	791	5.78585	6.3193	6.04195	6.009	5.89331	6.6591	6.33583	5.91626	6.58257	5.87558	6.03714	5.75631	2L	19049076	19049235	1	CG10470	701	gene	.	.
FBgn0035670	17	0	30	7	0	19	5	10	0	1	14	7	0.837082	0	1.37968	0.437599	0	0.938288	0.319274	0.57414	0	0.0751808	0.772748	0.434691	3L	6061372	6061731	-1	CG10472	936	gene	.	.
FBgn0035661	0	0	0	0	5	0	0	0	0	3	0	0	0	0	0	0	0.240399	0	0	0	0	0.151036	0	0	3L	6033199	6034293	-1	CG10477	1361	gene	.	.
FBgn0035656	55	0	1	0	14	17	0	42	11	8	1	22	1.27557	0	0.0423982	0	0.498021	0.543831	0	1.10198	0.321003	0.309171	0.0402101	0.693467	3L	5967545	5968593	-1	CG10479	1676	gene	.	.
FBgn0032827	0	31	15	5	25	24	0	12	32	0	16	14	0	0.855718	0.457749	0.160897	0.691071	0.622454	0	0.348698	0.682646	0	0.461998	0.409044	2L	19890201	19890561	-1	CG10481	2008	gene	.	.
FBgn0035649	1539	826	1337	1569	1186	1034	1233	1526	1544	1717	1503	1148	4.94374	4.34741	4.94775	5.09668	4.76315	4.44985	4.73048	5.00879	4.76526	5.30062	5.03618	4.65063	3L	5917905	5918165	-1	CG10483	2238	gene	.	.
FBgn0032748	1162	1198	935	909	560	479	577	1000	755	1313	945	906	3.60451	3.90114	3.50713	3.40002	2.8344	2.53535	2.79419	3.47911	2.87979	3.96222	3.45051	3.38562	2L	19054078	19055570	1	CG10492	4507	gene	.	.
FBgn0034634	580	367	309	392	329	222	278	466	289	434	416	357	3.6468	3.29765	3.01585	3.25155	3.07929	2.48509	2.78993	3.43085	2.59354	3.45583	3.32819	3.12152	2R	21516774	21517921	-1	CG10494	2179	gene	.	.
FBgn0032750	425	301	423	319	418	329	636	358	468	342	287	411	3.85027	3.64549	4.03758	3.58791	4.0043	3.56458	4.49254	3.6945	3.80332	3.75382	3.4484	3.91597	2L	19063295	19063469	1	CG10495	1371	gene	.	.
FBgn0034612	1	1	0	0	0	0	0	6	0	0	0	0	0.0140455	0.0169944	0	0	0	0	0	0.0868121	0	0	0	0	2R	21285248	21286011	-1	CG10505	4426	gene	.	.
FBgn0037060	4666	4874	5085	5060	4982	3838	4578	5408	4929	5349	4800	3929	5.97236	6.30689	6.29884	6.21564	6.25162	5.7543	6.0426	6.26047	5.86374	6.37335	6.14024	5.84529	3L	21210215	21210804	1	CG10508	3270	gene	.	.
FBgn0037057	15	49	70	138	15	21	56	105	14	94	75	41	0.346309	1.05202	1.29958	1.89966	0.388733	0.48124	1.05982	1.58814	0.289292	1.5685	1.31267	0.852171	3L	21202920	21203322	1	CG10512	2394	gene	.	.
FBgn0039311	0	16	37	6	25	0	0	11	43	13	8	0	0	0.69413	1.23995	0.274224	0.932515	0	0	0.454794	1.13898	0.564925	0.355079	0	3R	25275790	25276060	-1	CG10513	1358	gene	.	.
FBgn0039312	20	19	6	20	17	13	0	14	0	2	13	10	0.711675	0.79391	0.287885	0.763677	0.694077	0.518129	0	0.557441	0	0.102645	0.539497	0.428915	3R	25278427	25278710	-1	CG10514	1358	gene	.	.
FBgn0036549	298	384	379	340	401	553	343	483	617	493	429	371	3.42077	4.01377	3.93118	3.71388	3.99023	4.3061	3.69684	4.13973	4.21935	4.29083	4.02599	3.82019	3L	15968204	15968693	1	CG10516	1329	gene	.	.
FBgn0034583	278	305	271	315	156	299	247	286	338	200	267	175	3.50806	3.88649	3.66421	3.79353	2.93309	3.65931	3.44276	3.61823	3.59256	3.26794	3.57328	3.01668	2R	21070368	21071060	-1	CG10527	1160	gene	.	.
FBgn0034570	2722	2128	2788	3145	2261	3109	2806	2799	3483	2253	2269	3123	4.07598	4.00204	4.30443	4.39633	4.00191	4.31396	4.21057	4.18882	4.23276	4.01655	3.9512	4.37607	2R	20996220	20996928	1	CG10543	7429	gene	.	.
FBgn0039321	0	90	30	19	0	77	8	14	43	31	21	18	0	1.98591	0.956618	0.645953	0	1.66922	0.301848	0.487307	1.01739	0.980938	0.699612	0.614408	3R	25306407	25306701	-1	CG10550	1594	gene	.	.
FBgn0039324	48	0	6	0	0	0	0	0	0	10	6	11	1.28767	0	0.272601	0	0	0	0	0	0	0.429988	0.259544	0.442182	3R	25316461	25316805	-1	CG10553	1442	gene	.	.
FBgn0030034	949	956	625	635	785	704	635	876	853	970	1016	725	3.15713	3.41469	2.81183	2.76541	3.08202	2.8329	2.73889	3.12517	2.85654	3.37316	3.36131	2.92037	X	8398940	8400003	1	CG10555	5188	gene	.	.
FBgn0039325	0	11	0	0	14	16	0	0	0	5	11	0	0	0.507937	0	0	0.590211	0.611937	0	0	0	0.242616	0.465896	0	3R	25318550	25318811	-1	CG10560	1367	gene	.	.
FBgn0002036	794	948	610	626	761	557	878	810	800	769	853	730	4.15012	4.65701	3.98725	3.94996	4.27081	3.72816	4.38132	4.25244	3.9821	4.30479	4.37095	4.14781	2L	19114401	19114566	1	CG10561	2052	gene	.	.
FBgn0039326	0	0	1	0	0	0	11	6	0	10	14	22	0	0	0.0464693	0	0	0	0.415795	0.238502	0	0.409141	0.520347	0.746215	3R	25321053	25321464	-1	CG10562	1527	gene	.	.
FBgn0037051	1427	1135	1160	1195	807	965	1291	1265	1105	1439	1209	1447	4.66367	4.61197	4.57568	4.54283	4.0612	4.18287	4.61982	4.57309	4.13183	4.87718	4.55857	4.79732	3L	21133250	21134905	-1	CG10565	2538	gene	.	.
FBgn0035630	1051	906	1293	1071	812	935	786	1240	940	943	1262	853	4.64253	4.70234	5.13144	4.79371	4.46696	4.53828	4.33648	4.94906	4.30775	4.69357	5.02222	4.46795	3L	5761963	5762524	-1	CG10576	1898	gene	.	.
FBgn0037046	73	20	21	9	11	40	13	21	11	19	10	13	2.67465	1.47865	1.47935	0.787819	0.944772	2.02709	1.0193	1.39875	0.775271	1.38992	0.85358	1.02946	3L	21033554	21034083	-1	CG10581	587	gene	.	.
FBgn0037045	36	28	22	54	31	83	57	99	56	32	64	47	1.28806	1.23783	1.01241	1.75141	1.27224	2.15888	1.78452	2.37572	1.56897	1.3116	1.92771	1.60607	3L	21030280	21031360	-1	CG10584	1081	gene	.	.
FBgn0032717	2888	2307	2574	2614	2709	1504	2004	2802	1401	2565	2419	2936	4.62157	4.57592	4.661	4.60828	4.71429	3.78878	4.21332	4.65594	3.46547	4.65848	4.50084	4.75863	2L	18833710	18836089	-1	CG10600	5295	gene	.	.
FBgn0032721	1178	997	987	1123	810	651	917	893	1061	888	779	806	4.47135	4.50552	4.42548	4.52963	4.13767	3.72278	4.22175	4.16724	4.14809	4.28275	4.02895	4.065	2L	18855126	18856077	-1	CG10602	2408	gene	.	.
FBgn0036286	882	694	849	865	711	912	960	1327	702	828	1183	750	4.40936	4.3433	4.55468	4.5066	4.29325	4.51266	4.62076	5.0527	3.91959	4.52242	4.94077	4.2999	3L	12471728	12471929	1	CG10616	1886	gene	.	.
FBgn0032726	1	0	0	0	0	0	0	0	0	0	10	0	0.0405498	0	0	0	0	0	0	0	0	0	0.3916	0	2L	18952206	18952997	-1	CG10621	1519	gene	.	.
FBgn0032727	328	455	386	371	305	394	341	421	402	468	316	250	3.20685	3.89077	3.60705	3.4842	3.28193	3.49948	3.34575	3.60476	3.29989	3.86632	3.27465	2.96607	2L	18955481	18956324	-1	CG10623	1725	gene	.	.
FBgn0032818	621	383	457	532	372	560	295	506	553	403	574	448	4.48819	4.08898	4.26427	4.39926	3.96728	4.40307	3.57391	4.2825	4.14925	4.09516	4.50353	4.15357	2L	19757245	19757891	-1	CG10628	1254	gene	.	.
FBgn0032817	1042	850	1187	1019	733	1034	820	1073	1192	764	790	1104	2.23838	2.2247	2.55832	2.31596	1.9934	2.27701	2.0475	2.33515	2.24191	2.05409	2.0301	2.40003	2L	19742817	19743644	-1	CG10631	12133	gene	.	.
FBgn0036290	269	247	195	317	244	319	319	337	403	225	228	196	2.52656	2.65443	2.31758	2.83605	2.56643	2.78381	2.8171	2.86856	2.85912	2.4869	2.43709	2.25323	3L	12498106	12498687	-1	CG10638	2446	gene	.	.
FBgn0036292	932	812	541	664	574	840	966	671	882	781	590	485	4.92158	4.99667	4.36726	4.57578	4.4312	4.83465	5.06737	4.54188	4.6622	4.87765	4.41254	4.13422	3L	12502467	12503605	-1	CG10646	1377	gene	.	.
FBgn0046302	0	1	40	4	17	47	32	70	17	20	107	0	0	0.0418001	1.08458	0.14566	0.556123	1.13038	0.873221	1.48293	0.445526	0.642764	1.94153	0	2L	18993360	18993991	-1	CG10650	1784	gene	.	.
FBgn0036294	880	597	800	700	623	777	792	805	929	812	1085	736	4.46665	4.1974	4.5332	4.27613	4.17273	4.35264	4.41591	4.41981	4.3605	4.55608	4.88139	4.33424	3L	12505374	12506487	-1	CG10654	1805	gene	.	.
FBgn0039329	292	328	357	299	229	263	270	319	333	345	467	208	2.26898	2.63156	2.67608	2.40056	2.14228	2.19738	2.25775	2.43542	2.26898	2.63662	2.94172	1.98351	3R	25331363	25332308	-1	CG10669	3310	gene	.	.
FBgn0035588	796	946	738	1070	897	1369	1150	1048	1674	1008	977	842	5.03803	5.55007	5.13314	5.58063	5.38944	5.86072	5.65203	5.50186	5.9007	5.57426	5.45196	5.2322	3L	5140440	5140777	-1	CG10672	1082	gene	.	.
FBgn0035592	37	54	52	53	47	110	90	51	90	22	38	38	2.12157	2.79176	2.68656	2.64469	2.54916	3.50935	3.28255	2.55615	3.02661	1.72441	2.25272	2.2442	3L	5135748	5136010	-1	CG10674	478	gene	.	.
FBgn0032836	102	35	5	0	0	39	19	12	0	5	11	11	2.16098	1.28869	0.258801	0	0	1.25334	0.759269	0.517639	0	0.259199	0.49533	0.492203	2L	19964136	19964281	1	CG10680	1272	gene	.	.
FBgn0036291	350	271	223	209	179	233	336	315	380	248	295	251	3.97789	3.89132	3.56727	3.41175	3.26338	3.49064	4.01531	3.91002	3.91158	3.71048	3.86856	3.64281	3L	12501513	12501722	1	CG10681	1027	gene	.	.
FBgn0039147	0	3	0	0	0	0	0	5	0	0	0	0	0	0.217276	0	0	0	0	0	0.306047	0	0	0	0	3R	24107391	24108358	1	CG10694	968	gene	.	.
FBgn0032754	0	0	0	0	0	0	0	0	0	0	7	0	0	0	0	0	0	0	0	0	0	0	0.249936	0	2L	19077276	19079028	-1	CG10700	1753	gene	.	.
FBgn0032752	36	31	22	0	5	5	22	30	10	23	90	2	0.422211	0.437856	0.310158	0	0.0756318	0.0693214	0.289828	0.37779	0.114781	0.323274	0.948474	0.0292888	2L	19064832	19066738	-1	CG10702	4585	gene	.	.
FBgn0036377	0	0	9	7	21	3	67	29	3	9	16	0	0	0	0.227247	0.170919	0.478242	0.0722444	1.1231	0.587976	0.0610096	0.2276	0.364478	0	3L	13516273	13518675	-1	CG10710	2637	gene	.	.
FBgn0036360	600	592	592	589	495	333	429	651	513	605	633	696	3.49219	3.72818	3.66423	3.58656	3.41159	2.7932	3.14573	3.67284	3.1188	3.69535	3.6818	3.79845	3L	13428839	13430199	-1	CG10713	2534	gene	.	.
FBgn0032843	0	0	1	10	9	7	0	31	0	13	7	0	0	0	0.0356137	0.306737	0.28936	0.211612	0	0.773267	0	0.406484	0.221313	0	2L	20070081	20071708	-1	CG10730	2000	gene	.	.
FBgn0034081	398	326	455	403	338	575	595	393	612	365	434	411	4.21052	4.19968	4.59175	4.35087	4.16618	4.77484	4.85991	4.26846	4.62145	4.29076	4.45238	4.36724	2R	16148812	16149639	-1	CG10731	984	gene	.	.
FBgn0034082	31	32	25	6	34	7	18	8	12	11	15	7	0.945882	1.10983	0.897173	0.258455	1.10976	0.28458	0.65629	0.324916	0.39445	0.464772	0.57567	0.295293	2R	16157267	16158600	-1	CG10734	1449	gene	.	.
FBgn0034420	2082	1643	1823	1772	1891	1302	1443	3065	1883	2325	2272	1939	4.30465	4.24282	4.31935	4.20738	4.35217	3.72583	3.8997	4.91568	3.98908	4.65691	4.54833	4.31998	2R	19164143	19164175	1	CG10737	4805	gene	.	.
FBgn0036368	308	216	106	156	182	24	228	281	335	340	320	210	1.8497	1.68351	1.02478	1.28887	1.46157	0.276843	1.61566	1.81165	1.80066	2.11246	1.98551	1.54994	3L	13450770	13451574	1	CG10738	5121	gene	.	.
FBgn0037250	115	89	71	120	88	107	111	125	135	101	99	101	1.98247	1.91334	1.634	2.12775	1.83776	1.94968	2.01828	2.1342	2.01379	1.99915	1.91833	1.93164	3R	4433965	4434186	1	CG1074	1687	gene	.	.
FBgn0032845	716	500	378	548	450	523	556	507	819	422	489	367	4.32002	4.09153	3.65115	4.07814	3.86714	3.94928	4.06852	3.92558	4.32416	3.80023	3.92373	3.53108	2L	20089636	20090939	-1	CG10747	1634	gene	.	.
FBgn0037405	0	0	0	2	0	0	0	0	0	2	0	11	0	0	0	0.0581994	0	0	0	0	0	0.0614318	0	0.29239	3R	6167483	6167728	1	CG1077	2302	gene	.	.
FBgn0029980	528	345	393	542	416	590	406	371	570	402	353	275	4.14967	3.83343	3.94405	4.30843	4.00374	4.35825	3.88675	3.7479	4.07512	3.97689	3.72794	3.3885	X	7931745	7932294	-1	CG10778	1365	gene	.	.
FBgn0029656	91	27	18	5	2	29	12	10	20	5	14	19	1.75494	0.890279	0.625119	0.192575	0.0833835	0.839171	0.417279	0.351371	0.543725	0.202766	0.485163	0.621494	X	3314744	3316402	-1	CG10793	1659	gene	.	.
FBgn0034626	666	600	534	526	494	610	745	554	823	647	564	667	4.7664	4.88784	4.65911	4.56419	4.53387	4.70215	5.01815	4.58747	4.87812	4.92837	4.66037	4.8831	2R	21383227	21383837	-1	CG10795	1100	gene	.	.
FBgn0033821	9	4	0	0	0	0	0	0	0	2	0	0	0.729687	0.437609	0	0	0	0	0	0	0	0.225465	0	0	2R	13257886	13258477	1	CG10799	592	gene	.	.
FBgn0029664	729	621	479	604	418	576	570	657	486	564	577	486	4.48827	4.5314	4.10983	4.35345	3.90836	4.22207	4.24456	4.42089	3.75872	4.33516	4.29044	4.04642	X	3482965	3483083	1	CG10802	1472	gene	.	.
FBgn0029666	2277	1309	2446	2060	1653	1886	1861	2489	2359	1901	2437	2261	4.39894	3.90623	4.69607	4.3851	4.13992	4.19787	4.21642	4.59759	4.26731	4.35058	4.6165	4.50261	X	3485650	3486021	1	CG10803	4906	gene	.	.
FBgn0029663	2639	2859	2943	2644	2031	2592	2755	2556	2792	2103	2288	2493	4.62629	5.00428	4.97762	4.75383	4.44547	4.65896	4.78099	4.65827	4.52259	4.51328	4.55315	4.66152	X	3476463	3478549	-1	CG10804	4822	gene	.	.
FBgn0036052	3633	2943	2860	2802	2589	2508	2719	2528	3203	2741	2734	2716	6.15881	6.13176	6.02283	5.91779	5.86354	5.69199	5.84454	5.72232	5.79343	5.96486	5.88259	5.86261	3L	9857383	9858063	-1	CG10809	2233	gene	.	.
FBgn0033830	0	0	0	10	9	0	0	0	0	0	0	0	0	0	0	0.405966	0.383676	0	0	0	0	0	0	0	2R	13375975	13376496	-1	CG10814	1458	gene	.	.
FBgn0038163	5	25	0	0	76	10	0	6	10	0	13	9	0.124306	0.62755	0	0	1.35559	0.248054	0	0.155868	0.211397	0	0.328774	0.233732	3R	13631942	13632097	1	CG10841	2406	gene	.	.
FBgn0027552	176	175	233	163	126	264	282	248	171	199	298	216	2.99964	3.23692	3.54779	3.0165	2.74642	3.57802	3.70129	3.51335	2.79951	3.34334	3.80349	3.36816	3L	3941008	3941304	-1	CG10863	1089	gene	.	.
FBgn0038621	29	48	21	9	18	0	0	8	7	43	42	10	0.855262	1.39067	0.745323	0.35023	0.652985	0	0	0.305478	0.228051	1.25534	1.19024	0.381774	3R	18410080	18411631	-1	CG10864	1552	gene	.	.
FBgn0035475	314	208	349	359	326	439	435	336	492	359	254	276	3.0453	2.76998	3.36582	3.33297	3.2609	3.53279	3.55625	3.20209	3.45527	3.40487	2.8915	2.98633	3L	3936060	3937393	-1	CG10866	1874	gene	.	.
FBgn0031347	23	32	19	25	2	8	0	36	0	59	43	6	0.533259	0.81031	0.512438	0.61532	0.0625699	0.216792	0	0.798732	0	1.21816	0.937071	0.172069	2L	1584866	1586788	-1	CG10869	2227	gene	.	.
FBgn0031395	276	324	324	304	253	285	270	339	234	205	305	250	3.09343	3.55014	3.4869	3.3337	3.14945	3.18762	3.15283	3.43015	2.72289	2.90145	3.33765	3.07231	2L	2189914	2190646	-1	CG10874	1586	gene	.	.
FBgn0038804	0	19	3	0	10	0	0	17	22	25	39	14	0	0.704757	0.130653	0	0.391745	0	0	0.576892	0.611656	0.840956	1.11621	0.5019	3R	20562486	20564067	-1	CG10877	1582	gene	.	.
FBgn0037911	694	342	440	686	311	693	704	498	561	621	584	433	4.02341	3.33761	3.60525	4.12992	3.13678	4.07779	4.1358	3.65206	3.56291	4.06965	3.91166	3.50327	3R	11557776	11558364	1	CG10898	1969	gene	.	.
FBgn0037238	4768	3196	3253	3142	2983	2604	2847	4270	3301	3623	3815	4030	5.7082	5.4139	5.37115	5.24708	5.23147	4.91623	5.07855	5.63004	5.00591	5.52537	5.52002	5.58687	3R	4359883	4360500	1	CG1090	4026	gene	.	.
FBgn0037543	65	67	66	83	66	84	90	66	98	48	62	53	1.69083	1.91919	1.85282	2.04045	1.83961	2.00073	2.10577	1.76161	1.98043	1.53748	1.73351	1.57192	3R	8030411	8030549	1	CG10903	1263	gene	.	.
FBgn0034945	823	654	762	743	532	825	930	673	837	640	599	559	5.10033	5.0468	5.19366	5.08327	4.67464	5.16198	5.36817	4.89607	4.94021	4.95178	4.78231	4.67598	2R	23968941	23969532	-1	CG10904	1070	gene	.	.
FBgn0036207	395	433	423	416	423	284	327	651	737	415	647	368	3.53895	3.91693	3.82098	3.72712	3.80397	3.16384	3.38101	4.28534	4.20013	3.79765	4.32453	3.55418	3L	11793514	11794176	1	CG10907	1610	gene	.	.
FBgn0034289	0	0	0	0	0	0	0	223	0	0	1	0	0	0	0	0	0	0	0	2.61454	0	0	0.0339225	0	2R	18020268	18020348	1	CG10910	1991	gene	.	.
FBgn0034296	0	0	0	0	0	0	0	5	0	0	0	0	0	0	0	0	0	0	0	0.323517	0	0	0	0	2R	18056064	18056559	-1	CG10912	910	gene	.	.
FBgn0034307	717	422	446	476	517	485	403	443	318	582	421	222	4.01033	3.55765	3.56727	3.58259	3.74662	3.54326	3.33598	3.44193	2.78206	3.92478	3.42078	2.60446	2R	18158257	18160310	1	CG10914	2054	gene	.	.
FBgn0034312	573	319	410	519	351	299	634	448	706	357	331	356	3.70727	3.19112	3.45458	3.69541	3.236	2.91859	3.9347	3.45473	3.81061	3.27646	3.1081	3.19173	2R	18173669	18174683	1	CG10916	2057	gene	.	.
FBgn0031178	11	0	0	1	0	0	0	4	0	0	0	0	0.799708	0	0	0.102575	0	0	0	0.361328	0	0	0	0	X	21428614	21429256	-1	CG10918	643	gene	.	.
FBgn0037514	10	0	12	0	0	0	0	2	7	0	2	6	0.640354	0	0.826981	0	0	0	0	0.161006	0.4254	0	0.166387	0.447844	3R	7758122	7758574	1	CG10919	775	gene	.	.
FBgn0037228	15	4	11	6	7	0	29	35	3	11	14	20	0.521375	0.189797	0.452622	0.251619	0.300486	0	0.926981	1.05189	0.10614	0.453275	0.530558	0.705094	3R	4266770	4267205	1	CG1092	1492	gene	.	.
FBgn0034360	202	85	181	140	232	106	230	149	203	144	165	44	3.0877	2.26998	3.13082	2.7418	3.43566	2.35146	3.34294	2.77534	2.92796	2.84469	2.94547	1.47208	2R	18613090	18614255	1	CG10927	1166	gene	.	.
FBgn0029969	223	498	315	297	307	366	614	251	343	409	258	207	2.77207	4.06794	3.39343	3.24759	3.34338	3.45629	4.18529	2.98813	3.14801	3.74052	3.06696	2.7818	X	7887130	7888785	-1	CG10932	1656	gene	.	.
FBgn0034263	0	0	0	9	1	0	0	0	0	0	0	0	0	0	0	0.494521	0.0667029	0	0	0	0	0	0	0	2R	17722339	17723381	1	CG10934	1043	gene	.	.
FBgn0034253	623	194	603	407	364	317	357	799	326	413	785	471	2.58903	1.53216	2.72369	2.19737	2.11807	1.87227	2.0281	2.96317	1.72334	2.27673	2.9847	2.35571	2R	17604951	17605685	-1	CG10936	5377	gene	.	.
FBgn0010620	4	69	25	37	16	79	15	65	57	24	26	43	0.138649	1.63579	0.788938	1.01509	0.54589	1.62143	0.490668	1.44994	1.17662	0.76542	0.780146	1.12265	2R	17394593	17395026	1	CG10939	1717	gene	.	.
FBgn0032857	4647	3502	3016	3297	3853	2982	3899	3443	5501	3563	3181	3452	6.05528	5.92567	5.646	5.69632	5.97505	5.48591	5.90335	5.70808	6.10832	5.88441	5.64531	5.75041	2L	20385293	20387592	-1	CG10947	3072	gene	.	.
FBgn0036317	541	847	1236	623	488	675	492	1661	665	925	1839	1360	3.1578	4.00247	4.4529	3.4576	3.19345	3.49916	3.12398	4.73918	3.25425	4.059	4.92931	4.50026	3L	12844254	12844924	-1	CG10948	2956	gene	.	.
FBgn0032858	631	784	608	593	767	738	845	659	858	648	666	590	4.10238	4.66357	4.24744	4.1404	4.54923	4.37313	4.59686	4.23654	4.34255	4.33697	4.29856	4.12299	2L	20415173	20416106	-1	CG10949	1689	gene	.	.
FBgn0030004	130	416	257	384	223	144	206	244	379	337	272	280	1.63135	3.19087	2.53307	2.96003	2.35112	1.77509	2.18912	2.36757	2.66981	2.86572	2.53662	2.56235	X	8132285	8134967	1	CG10958	2683	gene	.	.
FBgn0030010	436	309	378	297	399	243	256	530	252	277	567	372	3.49603	3.29668	3.49712	3.11514	3.55162	2.802	2.90024	3.82852	2.63492	3.09661	3.96614	3.39592	X	8148783	8149476	1	CG10959	1836	gene	.	.
FBgn0036316	5074	4915	2959	3400	4693	3180	3724	3524	4555	4394	3284	3660	6.04065	6.26791	5.48037	5.60096	6.11574	5.43809	5.69915	5.60209	5.70133	6.04259	5.55158	5.69422	3L	12824880	12826305	-1	CG10960	3389	gene	.	.
FBgn0030073	0	0	0	0	13	0	0	7	0	0	3	4	0	0	0	0	0.675734	0	0	0.3765	0	0	0.179279	0.232795	X	8972908	8973380	-1	CG10962	1074	gene	.	.
FBgn0036306	454	432	329	579	478	498	596	506	596	446	577	440	4.32544	4.52066	4.08196	4.78572	4.57654	4.50979	4.79595	4.55041	4.51902	4.50071	4.78056	4.39547	3L	12753239	12753344	-1	CG10973	1032	gene	.	.
FBgn0037379	744	309	707	636	814	498	723	798	523	796	654	828	2.98425	2.16272	3.10159	2.90046	3.26623	2.54194	3.03462	3.14316	2.39542	3.2559	2.93509	3.22559	3R	5794705	5795040	1	CG10979	4660	gene	.	.
FBgn0036305	2004	1826	2045	1961	1591	1372	1504	2421	1977	1995	2221	2023	5.14817	5.28659	5.37837	5.24414	5.00832	4.67776	4.84282	5.49148	4.94538	5.34589	5.41895	5.27702	3L	12750119	12750201	1	CG10984	2518	gene	.	.
FBgn0030524	16	4	20	37	28	6	7	16	22	24	24	11	0.977429	0.371167	1.26195	1.78739	1.55227	0.463388	0.539999	1.01706	1.11655	1.42259	1.37297	0.785203	X	13790338	13790707	-1	CG10993	715	gene	.	.
FBgn0030525	19	6	10	27	4	0	0	18	18	7	18	4	0.729585	0.32393	0.485307	1.01681	0.211556	0	0	0.730149	0.629241	0.356582	0.750284	0.202203	X	13796389	13797638	-1	CG10996	1250	gene	.	.
FBgn0263353	3223	2755	3392	3616	2859	4142	3730	3463	4080	2759	3295	4177	4.42457	4.47236	4.69351	4.708	4.43977	4.82932	4.72113	4.59959	4.56851	4.41056	4.57891	4.89787	3R	5802328	5803264	1	CG11000	6816	gene	.	.
FBgn0034455	1900	996	1052	1290	1096	1658	1442	1236	1958	1233	945	934	5.77813	5.13782	5.14717	5.35852	5.18684	5.64414	5.48507	5.24914	5.63476	5.37258	4.92197	4.89521	2R	19503068	19504268	1	CG11007	1527	gene	.	.
FBgn0031735	0	53	32	11	0	40	27	21	22	9	20	38	0	1.34479	0.915459	0.365974	0	1.0002	0.760112	0.61568	0.548711	0.321529	0.608688	0.992643	2L	5746157	5747961	1	CG11029	1805	gene	.	.
FBgn0037235	832	409	753	470	368	489	410	527	737	563	428	408	4.74849	4.03646	4.80939	4.0873	3.81229	4.07523	3.8736	4.19541	4.39936	4.40945	3.96022	3.88565	3R	4337755	4337923	1	CG1103	1392	gene	.	.
FBgn0031736	2172	1318	1510	1616	1637	1084	1106	2083	1577	1381	2354	1651	4.55687	4.13457	4.25454	4.27415	4.34775	3.66961	3.73224	4.57513	3.94004	4.13503	4.79293	4.2929	2L	5724656	5725228	1	CG11030	4173	gene	.	.
FBgn0037544	761	585	563	620	495	913	995	653	1230	681	785	653	4.21158	4.11431	3.99721	4.05535	3.80685	4.51857	4.67477	4.07819	4.69161	4.25828	4.37708	4.11527	3R	8031130	8033009	-1	CG11035	1880	gene	.	.
FBgn0034484	0	0	0	0	15	0	0	0	0	0	0	0	0	0	0	0	0.446498	0	0	0	0	0	0	0	2R	20231829	20232332	1	CG11044	2041	gene	.	.
FBgn0037465	817	446	751	539	666	627	563	1139	587	715	1098	749	4.37136	3.80979	4.45296	3.92787	4.27069	4.06677	3.95752	4.90759	3.7452	4.38771	4.90496	4.36512	3R	7064186	7064769	-1	CG1105	1796	gene	.	.
FBgn0031836	4739	4601	3783	4136	4330	4026	3751	4627	4955	4141	4435	3929	6.43166	6.66295	6.31516	6.36605	6.48961	6.25853	6.19617	6.47606	6.30792	6.44644	6.46521	6.28189	2L	6611011	6611268	1	CG11050	2405	gene	.	.
FBgn0030536	18	12	7	32	7	29	0	3	29	24	9	34	0.690375	0.58067	0.351075	1.13347	0.34714	1.02198	0	0.148052	0.900726	0.960656	0.417586	1.1755	X	13955236	13955675	1	CG11068	1270	gene	.	.
FBgn0028467	2386	1426	1185	1315	1309	1104	1424	1061	1753	1226	801	1031	4.97577	4.52697	4.20693	4.27606	4.32569	3.97226	4.35561	3.93685	4.36655	4.25568	3.60755	3.93499	2L	6658517	6659318	1	CG11070	3391	gene	.	.
FBgn0034693	0	2	0	0	0	1	0	0	0	1	11	0	0	0.0395598	0	0	0	0.017157	0	0	0	0.0190193	0.186632	0	2R	22091489	22092062	-1	CG11073	3773	gene	.	.
FBgn0039929	2473	2243	2288	2097	1769	2602	2821	2696	3094	2213	2532	2080	6.20545	6.33929	6.29916	6.09898	5.91537	6.33704	6.49066	6.40685	6.33737	6.25409	6.36696	6.07643	4	1029711	1030777	-1	CG11076	1471	gene	.	.
FBgn0039930	7	6	4	7	5	13	11	6	8	8	5	4	0.527265	0.544025	0.36853	0.568305	0.442766	0.890743	0.801125	0.484983	0.528212	0.662708	0.427346	0.349083	4	1028675	1029361	-1	CG11077	687	gene	.	.
FBgn0030408	0	10	2	3	5	11	0	0	7	7	0	0	0	0.421877	0.0905121	0.127055	0.213912	0.402259	0	0	0.229143	0.295134	0	0	X	12616316	12616749	1	CG11085	1544	gene	.	.
FBgn0039241	107	87	73	163	120	32	106	131	60	118	110	109	1.59818	1.58343	1.3768	2.13091	1.84477	0.706749	1.65585	1.85715	0.99783	1.84223	1.71386	1.69725	3R	24877045	24877134	1	CG11089	2285	gene	.	.
FBgn0030528	433	321	324	392	273	471	474	313	541	307	276	285	4.14773	4.0016	3.94927	4.13494	3.70261	4.3194	4.36506	3.78391	4.27232	3.87894	3.66253	3.69526	X	13811684	13812045	1	CG11095	1121	gene	.	.
FBgn0034485	3340	2942	3020	2524	3004	3087	2732	3859	3211	3492	3721	3455	5.98559	6.07755	6.04648	5.71617	6.0209	5.93277	5.79774	6.26927	5.74345	6.25542	6.26694	6.15074	2R	20236235	20236968	1	CG11099	2319	gene	.	.
FBgn0030522	628	617	550	659	531	975	687	600	1098	476	531	535	4.92889	5.17225	4.94418	5.12223	4.87745	5.60527	5.1503	4.94207	5.52881	4.74531	4.82027	4.8203	X	13782459	13783381	1	CG11103	923	gene	.	.
FBgn0037200	5	16	22	15	12	19	14	20	12	10	14	11	0.194145	0.63997	0.792153	0.558629	0.479286	0.651316	0.517953	0.685978	0.381997	0.414818	0.527305	0.426642	3L	22872200	22872346	1	CG11109	1503	gene	.	.
FBgn0034535	411	366	533	464	311	761	513	470	760	433	478	522	4.62441	4.72929	5.187	4.91817	4.42032	5.54466	5.02825	4.88724	5.29913	4.89869	4.95931	5.07196	2R	20641742	20641930	1	CG11110	752	gene	.	.
FBgn0030266	1311	993	1613	1581	977	1545	1297	1301	1597	1006	1113	1501	2.49862	2.39706	2.92725	2.83555	2.30777	2.74724	2.56756	2.55514	2.57738	2.35821	2.41145	2.76186	X	11112395	11115530	-1	CG11122	12204	gene	.	.
FBgn0033169	490	293	252	348	207	252	269	246	404	297	246	174	3.45925	3.0429	2.79412	3.13264	2.53967	2.6691	2.78203	2.65622	3.04067	3.00141	2.69855	2.27956	2R	7440706	7440968	1	CG11123	2122	gene	.	.
FBgn0033174	0	0	0	0	0	14	43	8	25	1	7	0	0	0	0	0	0	0.367677	0.93802	0.224193	0.522078	0.0328052	0.204534	0	2R	7447473	7447711	1	CG11125	2177	gene	.	.
FBgn0033178	665	815	498	559	471	842	759	553	988	619	486	684	4.35073	4.89735	4.1517	4.23633	4.05872	4.73392	4.62738	4.17382	4.71581	4.45186	4.04555	4.50276	2R	7463504	7464987	1	CG11127	1484	gene	.	.
FBgn0037304	153	391	270	219	199	213	246	216	232	284	329	267	2.11295	3.49751	2.95887	2.63439	2.56817	2.54262	2.74984	2.57553	2.43885	3.02475	3.14137	2.86828	3R	5253153	5253375	1	CG1113	1992	gene	.	.
FBgn0030518	421	180	246	204	258	336	292	302	382	234	269	216	4.33837	3.4539	3.80435	3.48491	3.85121	4.0873	3.93383	3.96112	4.02677	3.73973	3.85214	3.55	X	13737942	13737988	1	CG11134	948	gene	.	.
FBgn0033177	1594	1527	1251	1723	1493	915	916	1402	1175	1479	1062	1061	4.37335	4.57819	4.23813	4.60478	4.46333	3.67848	3.7158	4.27289	3.78139	4.47015	3.94274	3.93139	2R	7459685	7461200	-1	CG11141	3499	gene	.	.
FBgn0031734	0	69	57	47	1	156	25	23	4	417	78	220	0	1.13376	0.956295	0.794903	0.0233105	1.73288	0.467374	0.430052	0.0705595	2.98016	1.15018	2.14201	2L	5733675	5734340	-1	CG11147	3030	gene	.	.
FBgn0031732	0	0	0	0	0	12	0	0	0	0	0	0	0	0	0	0	0	0.320417	0	0	0	0	0	0	2L	5718121	5718601	-1	CG11149	2178	gene	.	.
FBgn0030519	1293	1151	1409	1350	1118	2074	1612	1236	1930	1157	1360	1340	5.69245	5.79903	6.01781	5.88116	5.67189	6.42284	6.10238	5.70656	6.07418	5.74074	5.89127	5.85966	X	13739744	13739860	1	CG11151	1104	gene	.	.
FBgn0039927	5115	4831	6101	4994	4655	4875	4244	11088	5400	6011	7655	6322	5.15078	5.33968	5.60107	5.24359	5.20219	5.14167	4.98537	6.32333	5.0427	5.58244	5.84615	5.56484	4	1126602	1126752	1	CG11155	6415	gene	.	.
FBgn0030511	120	41	99	178	181	137	80	257	218	162	178	222	2.08112	1.22479	2.02767	2.64269	2.71271	2.2767	1.72551	3.05522	2.62	2.59558	2.64239	2.90518	X	13682952	13683188	1	CG11158	1608	gene	.	.
FBgn0037297	1383	1137	1400	1242	1102	1508	963	1597	1294	1205	1327	1133	5.17978	5.17381	5.39879	5.15529	5.04495	5.35977	4.76991	5.45956	4.90294	5.19027	5.24785	5.01586	3R	5219657	5219855	1	CG1116	1699	gene	.	.
FBgn0030507	108	71	8	49	41	110	63	53	123	73	48	89	2.05059	1.80835	0.343395	1.3563	1.23874	2.11662	1.56718	1.39482	2.04913	1.78926	1.33803	1.93061	X	13668014	13668447	1	CG11164	1488	gene	.	.
FBgn0039249	21	42	163	16	159	119	74	215	180	202	237	126	0.344354	0.725118	1.77212	0.292495	1.73403	1.37432	1.01243	1.96946	1.59751	1.99947	2.11383	1.46275	3R	24918106	24918264	1	CG11168	3373	gene	.	.
FBgn0034705	101	75	45	132	42	188	123	95	101	103	144	129	2.19405	2.07593	1.50549	2.6121	1.43026	2.98888	2.5017	2.18708	2.0481	2.38317	2.71753	2.57513	2R	22177419	22178496	-1	CG11170	1223	gene	.	.
FBgn0030499	2628	1788	1337	1591	1881	1101	1173	1689	1684	1777	1410	1313	5.15799	4.88741	4.41828	4.58436	4.87345	4.01399	4.13652	4.61859	4.35753	4.81426	4.41747	4.30938	X	13605681	13605771	1	CG11178	3279	gene	.	.
FBgn0034528	275	211	321	367	278	282	299	244	311	216	208	217	2.54608	2.45899	2.91121	3.01234	2.71755	2.62628	2.73032	2.46933	2.53608	2.43198	2.32344	2.36385	2R	20620914	20621317	-1	CG11180	2460	gene	.	.
FBgn0033249	11671	9548	11096	11488	10725	10021	13070	10639	14267	11308	11379	11023	8.44033	8.42715	8.57422	8.54719	8.50703	8.28088	8.70179	8.38635	8.54026	8.60386	8.53311	8.47662	2R	8000490	8001750	-1	CG11191	1459	gene	.	.
FBgn0034500	126	46	161	42	94	181	121	149	108	99	144	54	2.08138	1.28047	2.52796	1.12362	1.9063	2.54596	2.11234	2.33297	1.77791	1.97693	2.33371	1.32429	2R	20304517	20305028	-1	CG11200	1688	gene	.	.
FBgn0037195	0	0	1	1	8	0	5	6	1	2	2	3	0	0	0.0639416	0.0606796	0.441452	0	0.275245	0.320624	0.0488266	0.125371	0.118881	0.173612	3L	22837068	22838170	1	CG11226	1103	gene	.	.
FBgn0037290	0	94	18	0	18	22	24	0	15	3	10	8	0	2.4376	0.852972	0	0.844829	0.918239	0.997981	0	0.594868	0.182178	0.510415	0.41904	3R	4965445	4965647	1	CG1124	1116	gene	.	.
FBgn0037186	58	6	13	17	8	31	8	40	1	16	32	22	0.789057	0.125927	0.248961	0.302727	0.156328	0.491169	0.147339	0.613949	0.0157908	0.301244	0.525439	0.378309	3L	22732013	22733588	-1	CG11241	3450	gene	.	.
FBgn0037120	4730	3144	3227	3589	3172	2879	3222	4214	3835	3817	3849	4246	6.18163	5.87363	5.84248	5.91738	5.80013	5.53672	5.73392	6.09564	5.69752	6.08322	6.01632	6.14522	3L	21724326	21725495	-1	CG11247	2861	gene	.	.
FBgn0037117	1324	921	1003	888	1069	483	580	1227	719	1243	1385	754	4.33074	4.09688	4.14755	3.91018	4.21712	3.04823	3.31771	4.30192	3.33713	4.44356	4.51624	3.68086	3L	21680050	21680223	1	CG11248	2998	gene	.	.
FBgn0034442	450	562	331	500	288	376	754	373	596	451	339	438	3.62547	4.18238	3.41014	3.88652	3.21315	3.44344	4.41623	3.45063	3.82497	3.82212	3.37116	3.69898	2R	19390128	19391490	1	CG11257	1718	gene	.	.
FBgn0036329	0	36	11	0	0	0	0	0	0	0	0	0	0	0.869183	0.311196	0	0	0	0	0	0	0	0	0	3L	12995135	12997418	1	CG11262	2284	gene	.	.
FBgn0036330	0	0	0	0	0	0	0	0	0	0	10	0	0	0	0	0	0	0	0	0	0	0	0.530856	0	3L	13006817	13007881	1	CG11263	1065	gene	.	.
FBgn0036334	4445	4162	4319	4306	3977	8135	5559	4320	8429	3283	5147	4061	8.34439	8.5254	8.50956	8.42826	8.37263	9.27419	8.76473	8.38255	9.07625	8.11754	8.6846	8.33288	3L	13016050	13016164	1	CG11267	594	gene	.	.
FBgn0034700	27	22	4	9	10	5	4	9	8	7	12	2	1.96919	1.95505	0.583623	1.04504	1.15756	0.644144	0.548479	1.01922	0.813511	0.906145	1.27354	0.303924	2R	22138895	22139295	1	CG11269	401	gene	.	.
FBgn0034706	0	61	11	3	5	0	0	1	0	13	0	0	0	1.54723	0.411896	0.118258	0.199503	0	0	0.0391305	0	0.476297	0	0	2R	22179695	22179991	1	CG11275	1664	gene	.	.
FBgn0036342	512	366	386	418	496	715	588	468	686	453	572	398	3.67721	3.48672	3.49352	3.52792	3.80956	4.18322	3.95447	3.63099	3.89284	3.70759	3.94603	3.45333	3L	13046977	13047171	1	CG11279	1880	gene	.	.
FBgn0037516	0	0	3	0	0	9	0	5	0	2	14	6	0	0	0.237497	0	0	0.57024	0	0.348205	0	0.162851	0.841071	0.418606	3R	7770860	7771151	-1	CG11286	838	gene	.	.
FBgn0037279	2438	1786	1964	2205	1843	1728	2112	1927	2115	2215	2249	2156	5.30274	5.13484	5.20072	5.28815	5.09378	4.87896	5.19731	5.05002	4.9196	5.37215	5.31558	5.24571	3R	4811444813260	4812226	1	CG1129	2744	gene	.	.
FBgn0030058	364	405	96	38	127	341	181	179	140	22	309	185	3.7234	4.12536	2.23786	1.25982	2.54973	3.69181	2.90711	2.87646	2.35543	0.890047	3.62503	2.95187	X	8691820	8692746	-1	CG11294	1291	gene	.	.
FBgn0034721	2	0	5	5	2	10	14	7	12	5	3	0	0.204388	0	0.525307	0.502185	0.230794	0.842599	1.09823	0.644168	0.848597	0.526047	0.321642	0	2R	22348307	22348875	1	CG11298	569	gene	.	.
FBgn0037106	723	662	579	681	579	658	568	663	446	518	596	577	4.41204	4.55463	4.30427	4.45363	4.2869	4.33975	4.17548	4.36865	3.58193	4.15452	4.27031	4.21582	3L	21617623	21617690	1	CG11307	1543	gene	.	.
FBgn0037070	22	18	10	21	18	28	18	35	40	28	18	23	0.518051	0.51412	0.294772	0.537298	0.488412	0.653679	0.463131	0.787601	0.755979	0.709999	0.471647	0.575723	3L	21301785	21303549	-1	CG11309	2205	gene	.	.
FBgn0039816	5964	5598	7553	7154	5216	5364	5487	8215	7187	7389	8139	8436	7.17142	7.35528	7.71616	7.56146	7.16695	7.07907	7.15013	7.70969	7.25044	7.68706	7.74628	7.78701	3R	31090712	31091562	-1	CG11317	1804	gene	.	.
FBgn0039818	0	0	8	0	0	0	0	0	0	0	0	0	0	0	0.194939	0	0	0	0	0	0	0	0	0	3R	31106362	31107794	-1	CG11318	2764	gene	.	.
FBgn0031835	7176	7739	7644	7934	5875	5286	4108	10294	6017	10306	7732	9298	5.30355	5.68036	5.595	5.57202	5.20641	4.93351	4.6205	5.89105	4.87296	6.02074	5.53526	5.78549	2L	6568400	6572542	-1	CG11319	8072	gene	.	.
FBgn0031856	0	0	0	0	8	0	3	0	0	0	0	0	0	0	0	0	0.291257	0	0.109449	0	0	0	0	0	2L	6757864	6759628	-1	CG11322	1765	gene	.	.
FBgn0039849	605	417	384	471	423	608	455	378	768	449	446	556	4.01123	3.76837	3.59481	3.79545	3.7064	4.07425	3.72044	3.45744	4.15673	3.80528	3.72224	4.00837	3R	31459822	31460341	-1	CG11334	1732	gene	.	.
FBgn0035537	23	46	29	36	27	58	82	38	141	64	24	66	1.02292	1.80734	1.32317	1.46863	1.25152	1.89256	2.30458	1.48624	2.71101	2.11126	1.12307	2.07576	3L	4366494	4367458	-1	CG11342	965	gene	.	.
FBgn0035557	26	0	0	5	10	0	0	1	14	2	0	0	0.445105	0	0	0.10575	0.212188	0	0	0.0210351	0.227306	0.0456489	0	0	3L	4533170	4533525	1	CG11353	3115	gene	.	.
FBgn0030375	0	0	0	0	0	0	19	0	0	4	5	0	0	0	0	0	0	0	1.09348	0	0	0.330854	0.383856	0	X	12102944	12103051	-1	CG11356	777	gene	.	.
FBgn0035558	2152	1521	2219	1491	1478	1798	1530	2295	1747	1729	1898	1698	4.92664	4.71037	5.1704	4.54225	4.58654	4.73432	4.5481	5.09353	4.45536	4.82408	4.87676	4.71151	3L	4542051	4542104	1	CG11357	3168	gene	.	.
FBgn0035490	0	0	0	0	0	15	0	0	0	0	0	0	0	0	0	0	0	0.322382	0	0	0	0	0	0	3L	4046596	4047006	1	CG1136	2704	gene	.	.
FBgn0039920	2282	2166	2693	2683	2039	2800	2713	3842	2630	2021	2372	2774	3.86596	4.05419	4.28545	4.20725	3.89056	4.19929	4.19298	4.65295	3.88013	3.89796	4.03937	4.24224	4	671142	671616	1	CG11360	7276	gene	.	.
FBgn0034737	2	0	7	0	0	17	0	5	1	2	7	13	0.154717	0	0.543381	0	0	1.0022	0	0.377428	0.0698843	0.177472	0.51949	0.847177	2R	22562307	22562433	1	CG11362	765	gene	.	.
FBgn0037185	188	153	159	128	56	116	151	259	268	143	178	245	2.46794	2.45095	2.43968	2.12989	1.34421	1.96914	2.29237	2.92556	2.73676	2.31806	2.50964	2.8902	3L	22728111	22729093	1	CG11367	1796	gene	.	.
FBgn0040923	9	1	1	3	0	6	0	0	0	1	4	0	1.05624	0.195697	0.187089	0.478974	0	0.807526	0	0	0	0.187383	0.608688	0	X	7452209	7452299	1	CG11368	361	gene	.	.
FBgn0037454	17	16	1	7	14	4	1	1	2	1	0	2	0.622987	0.692107	0.0519611	0.314219	0.591631	0.179467	0.0482648	0.0476308	0.0782186	0.0520469	0	0.0962485	3R	6558618	6559030	-1	CG1137	1363	gene	.	.
FBgn0037181	1	0	1	1	1	1	18	1	0	1	7	0	0.0464614	0	0.0535033	0.0507645	0.0528409	0.0484002	0.705654	0.0490466	0	0.0535916	0.322659	0	3L	22712155	22712383	1	CG11370	1323	gene	.	.
FBgn0031214	30	22	53	20	30	4	7	42	31	17	18	32	0.958043	0.877582	1.54721	0.755045	1.05276	0.177629	0.305155	1.25968	0.890767	0.693938	0.694891	1.06476	2L	76348	77583	1	CG11374	1378	gene	.	.
FBgn0031217	936	639	639	650	624	705	748	700	937	716	676	624	4.7335	4.47055	4.40445	4.35441	4.3544	4.39933	4.51795	4.40809	4.55301	4.56357	4.40794	4.28788	2L	102380	102906	1	CG11377	1583	gene	.	.
FBgn0040364	0	0	0	0	0	0	0	76	0	4	4	30	0	0	0	0	0	0	0	1.17766	0	0.101242	0.09596	0.596438	X	1170828	1171171	1	CG11378	2755	gene	.	.
FBgn0040363	0	0	0	0	0	0	0	23	0	0	0	0	0	0	0	0	0	0	0	0.572779	0	0	0	0	X	1173877	1176035	-1	CG11384	2159	gene	.	.
FBgn0038732	0	0	0	0	0	0	0	0	0	5	0	16	0	0	0	0	0	0	0	0	0	0.187872	0	0.503783	3R	19778750	19779433	1	CG11391	1800	gene	.	.
FBgn0040366	353	285	254	231	259	235	198	309	350	330	286	202	2.60041	2.57351	2.38041	2.20996	2.38835	2.17462	2.01513	2.50696	2.43384	2.69483	2.45654	2.05204	X	1211989	1214792	-1	CG11398	3018	gene	.	.
FBgn0037021	1961	2539	2207	1644	1895	1459	1284	2024	1341	2403	1802	2132	4.38959	5.01354	4.75129	4.27135	4.52268	4.04272	3.90651	4.50891	3.697	4.872	4.39684	4.61845	3L	20780350	20782330	-1	CG11399	4254	gene	.	.
FBgn0034198	35	6	0	0	0	0	6	526	0	2	2	6	1.16689	0.331776	0	0	0	0	0.297028	4.3767	0	0.114078	0.108152	0.300768	2R	17134129	17135345	1	CG11400	1217	gene	.	.
FBgn0026876	132	6	73	96	36	75	28	55	31	83	8	53	1.57421	0.149106	1.17799	1.36397	0.69136	1.11862	0.535316	0.903569	0.492908	1.28569	0.177761	0.897043	X	1236873	1237707	-1	CG11403	2890	gene	.	.
FBgn0037169	0	0	2	0	0	0	2	0	0	0	11	0	0	0	0.168685	0	0	0	0.157124	0	0	0	0.719389	0	3L	22548437	22548544	1	CG11404	806	gene	.	.
FBgn0034990	892	508	843	881	862	844	641	711	809	713	605	664	3.24282	2.774	3.35568	3.34343	3.36818	3.22508	2.90985	3.02332	2.95106	3.14166	2.86434	2.97146	2R	24202091	24202574	-1	CG11406	4562	gene	.	.
FBgn0038733	0	134	74	47	44	1	44	63	57	99	56	8	0	2.30107	1.61711	1.16658	1.14658	0.0359484	1.09792	1.38467	1.14388	1.91485	1.31196	0.275303	3R	19781246	19781451	1	CG11407	1789	gene	.	.
FBgn0024366	0	0	0	0	0	0	0	0	0	0	0	10	0	0	0	0	0	0	0	0	0	0	0	0.136994	X	1329518	1333436	-1	CG11409	4720	gene	.	.
FBgn0035022	0	3	0	5	1	8	2	4	0	4	3	1	0	0.334973	0	0.478748	0.113681	0.677922	0.20671	0.382934	0	0.414339	0.305751	0.108492	2R	24536190	24536791	1	CG11413	602	gene	.	.
FBgn0035024	1940	1016	1281	1494	1634	1005	1282	1370	1370	1551	1253	1317	4.79498	4.16791	4.41945	4.55772	4.73832	3.94967	4.31745	4.39009	4.13515	4.68592	4.31532	4.3734	2R	24561607	24562138	1	CG11414	3139	gene	.	.
FBgn0024364	458	521	441	399	352	274	335	326	530	448	425	571	3.17976	3.5978	3.31626	3.11853	3.01117	2.59156	2.87078	2.82026	3.19854	3.3389	3.19909	3.57449	X	1354014	1356473	1	CG11417	2460	gene	.	.
FBgn0037504	1079	1094	1264	796	980	1287	1288	1281	1410	1057	1413	783	5.70833	5.99955	6.13656	5.406	5.75738	6.01719	6.05657	6.02972	5.90126	5.88494	6.21863	5.37193	3R	7472458	7472847	-1	CG1142	911	gene	.	.
FBgn0037167	20	19	0	1	0	10	0	9	1	11	11	7	0.901292	0.998883	0	0.0669178	0	0.538319	0	0.498334	0.0538689	0.634006	0.606073	0.411184	3L	22474795	22475792	1	CG11425	998	gene	.	.
FBgn0037166	0	0	17	0	0	45	0	6	0	11	19	9	0	0	0.53756	0	0	1.05608	0	0.196428	0	0.37033	0.563868	0.292595	3L	22470556	22470794	1	CG11426	1882	gene	.	.
FBgn0035359	0	0	13	0	27	3	2	2	0	2	15	10	0	0	0.477326	0	0.851374	0.113329	0.0785669	0.0775454	0	0.0846547	0.514818	0.36036	3L	2645368	2645464	1	CG1143	1657	gene	.	.
FBgn0029713	818	842	869	847	514	534	516	754	585	726	714	804	4.22845	4.53129	4.50857	4.3996	3.77713	3.70883	3.69904	4.1924	3.60029	4.26391	4.1655	4.31749	X	4549883	4551878	-1	CG11436	1996	gene	.	.
FBgn0037165	0	0	0	0	0	0	0	0	0	0	6	1	0	0	0	0	0	0	0	0	0	0	0.363463	0.0668069	3L	22468862	22469853	1	CG11437	992	gene	.	.
FBgn0037164	36	21	46	22	4	18	27	9	0	1	3	16	0.708563	0.534127	0.952668	0.510032	0.111456	0.412015	0.59393	0.223443	0	0.0290924	0.0810872	0.385209	3L	22465619	22468076	1	CG11438	2458	gene	.	.
FBgn0029715	2949	2098	2083	2392	2300	2944	2563	2052	4096	2401	2128	2071	6.65254	6.44006	6.36136	6.4823	6.48457	6.70949	6.55003	6.21392	6.93441	6.5664	6.31523	6.26591	X	4553117	4554398	-1	CG11444	1282	gene	.	.
FBgn0038737	340	448	461	523	364	540	496	422	772	497	421	413	3.98693	4.62695	4.60007	4.70075	4.25765	4.67782	4.59743	4.35629	4.93443	4.70656	4.40079	4.36417	3R	19861610	19862600	1	CG11447	991	gene	.	.
FBgn0038734	0	0	0	0	0	7	0	0	0	0	0	0	0	0	0	0	0	0.229665	0	0	0	0	0	0	3R	19783522	19783758	1	CG11453	1831	gene	.	.
FBgn0031224	1392	1460	1152	1328	1136	2000	1816	1263	1887	1140	1086	1277	6.07897	6.41966	6.01409	6.14012	5.9762	6.65466	6.55532	6.01901	6.32496	6.0016	5.85409	6.07346	2L	143323	144227	1	CG11454	905	gene	.	.
FBgn0037031	773	834	869	700	696	949	684	1330	912	826	982	826	4.28786	4.65643	4.64684	4.27537	4.32341	4.62752	4.21428	5.11655	4.3344	4.57894	4.74184	4.4921	3L	20841987	20842349	1	CG11456	1806	gene	.	.
FBgn0040637	3	0	2	1	5	7	7	0	0	0	0	0	0.312549	0	0.246306	0.121988	0.545519	0.66756	0.682079	0	0	0	0	0	3L	20905795	20906331	1	CG11458	537	gene	.	.
FBgn0035346	33	6	4	1	0	84	1	25	0	24	17	16	0.683686	0.18079	0.117468	0.0287141	0	1.38329	0.028107	0.57072	0	0.594386	0.424016	0.399623	3L	2488804	2489009	1	CG1146	2357	gene	.	.
FBgn0039671	7	0	0	0	5	0	0	0	0	0	0	0	0.478855	0	0	0	0.401071	0	0	0	0	0	0	0	3R	29588993	29589762	-1	CG11470	770	gene	.	.
FBgn0034688	955	778	672	644	910	915	781	791	932	702	779	608	4.60191	4.58341	4.31567	4.18437	4.71639	4.60021	4.41895	4.41796	4.38716	4.37789	4.44477	4.09557	2R	22071234	22071707	-1	CG11474	1776	gene	.	.
FBgn0034687	3	40	16	19	30	20	33	40	59	29	11	29	0.11525	1.22837	0.596473	0.656582	0.961937	0.658047	0.985243	1.11875	1.28343	0.948292	0.415315	0.905282	2R	22069725	22071286	-1	CG11475	1562	gene	.	.
FBgn0039733	3433	2868	3083	3099	2937	2512	2614	3233	2819	3483	3288	3255	6.34147	6.35827	6.39285	6.32398	6.30563	5.95632	6.0511	6.33439	5.87453	6.56927	6.408	6.38296	3R	29997900	29999755	1	CG11504	1856	gene	.	.
FBgn0037156	676	500	699	693	476	824	708	734	1042	634	887	676	5.10814	4.95433	5.35674	5.26937	4.80116	5.44478	5.26914	5.30094	5.53192	5.22189	5.6169	5.22363	3L	22265806	22266679	-1	CG11523	874	gene	.	.
FBgn0036264	0	0	1	0	0	0	1	0	0	7	2	7	0	0	0.0570147	0	0	0	0.0529655	0	0	0.359128	0.106218	0.339613	3L	12197791	12199030	1	CG11529	1240	gene	.	.
FBgn0035400	17867	14697	15149	15354	14565	9619	10324	17835	14196	16510	17740	17917	7.22668	7.22137	7.19595	7.13856	7.12145	6.40081	6.54012	7.30301	6.7095	7.32166	7.34521	7.34873	3L	3128034	3129423	-1	CG11537	5200	gene	.	.
FBgn0039859	82	65	62	62	42	74	161	61	66	76	43	68	2.4056	2.35812	2.24852	2.18792	1.8113	2.33451	3.32743	2.1305	2.01215	2.4872	1.79326	2.28411	3R	31615284	31616020	-1	CG11539	826	gene	.	.
FBgn0039864	19	19	0	0	0	0	6	0	0	0	0	1	0.828741	0.956095	0	0	0	0	0.336251	0	0	0	0	0.0626128	3R	31678147	31678381	-1	CG11550	1060	gene	.	.
FBgn0086856	466	521	426	385	367	574	662	447	661	390	393	395	4.50292	4.92357	4.57725	4.36414	4.35444	4.84946	5.08627	4.52144	4.80516	4.45775	4.39204	4.38874	2L	273836	274694	1	CG11555	931	gene	.	.
FBgn0036249	1007	1293	1121	1339	994	1423	1445	1101	1471	1112	984	1021	5.32827	5.95249	5.68215	5.85804	5.49436	5.87552	5.9355	5.53161	5.67755	5.67312	5.42221	5.4637	3L	12120019	12120588	1	CG11560	1113	gene	.	.
FBgn0031247	209	270	185	173	244	226	384	248	322	226	218	181	3.71134	4.31692	3.74014	3.57997	4.09591	3.87163	4.63255	4.01513	4.11644	4.01149	3.88807	3.6296	2L	292419	292660	1	CG11562	748	gene	.	.
FBgn0039868	307	216	314	326	254	519	287	380	397	353	407	315	4.08717	3.87105	4.31378	4.29187	4.00771	4.86743	4.08871	4.45424	4.25845	4.47696	4.59695	4.23437	3R	31737035	31737239	1	CG11563	831	gene	.	.
FBgn0035524	938	874	888	1000	770	1108	852	868	1209	819	814	1032	5.06241	5.23196	5.18684	5.27852	4.96947	5.35453	5.0237	5.03092	5.23402	5.07583	4.98974	5.31194	3L	4281504282610	4282548	-1	CG11583	1253	gene	.	.
FBgn0035520	733	805	685	699	622	804	940	721	1018	671	753	696	4.88095	5.28036	4.9868	4.94034	4.83454	5.06814	5.32525	4.93471	5.15647	4.9603	5.04398	4.92356	3L	4261297	4262204	-1	CG11586	1115	gene	.	.
FBgn0036221	0	0	0	13	0	2	0	0	0	1	0	0	0	0	0	0.647692	0	0.115099	0	0	0	0.0649685	0	0	3L	11921513	11922487	1	CG11588	1087	gene	.	.
FBgn0030545	416	215	260	283	235	498	263	184	516	216	173	264	4.6823	4.03968	4.23289	4.27564	4.07795	4.99061	4.14616	3.64751	4.799	3.98323	3.61188	4.17019	X	14200178	14200907	1	CG11590	730	gene	.	.
FBgn0035488	1516	1056	1320	1440	1070	859	1260	1371	1263	1238	1322	1361	4.62481	4.39038	4.63192	4.67835	4.32513	3.90519	4.46399	4.56191	4.19325	4.54556	4.55968	4.58953	3L	4037523	4038579	-1	CG11593	2773	gene	.	.
FBgn0035484	68	26	1	13	3	5	4	13	2	6	10	7	1.01226	0.556806	0.0246972	0.278302	0.0719621	0.108301	0.0895917	0.269564	0.037355	0.142441	0.218627	0.155341	3L	4022700	4023216	-1	CG11594	2895	gene	.	.
FBgn0023522	944	1079	872	804	881	642	519	1064	898	970	983	743	4.49852	4.94996	4.58723	4.40154	4.58388	4.02823	3.7782	4.74032	4.24953	4.73714	4.6787	4.28272	X	1927683	1927893	1	CG11596	1892	gene	.	.
FBgn0036212	136	187	196	188	167	202	195	235	315	197	160	245	2.06399	2.65497	2.65372	2.53913	2.44702	2.56703	2.55704	2.76732	2.89946	2.66194	2.34898	2.85263	3L	11820338	11821719	-1	CG11597	1851	gene	.	.
FBgn0031244	133	232	201	203	300	256	214	227	244	231	152	130	2.31214	3.22953	2.98541	2.9306	3.48509	3.1632	2.96977	3.02724	2.88371	3.1644	2.57502	2.38114	2L	281670	282505	-1	CG11601	1452	gene	.	.
FBgn0037313	5080	4662	4987	4656	4446	7148	6004	5057	8054	4555	5439	4711	7.47774	7.62948	7.65727	7.48193	7.47427	8.02783	7.81596	7.55022	7.95079	7.52964	7.70466	7.48769	3R	5355092	5355253	1	CG1161	1241	gene	.	.
FBgn0031232	29	17	3	1	9	32	3	2	11	1	9	2	0.945123	0.728584	0.151217	0.0495142	0.408535	1.04573	0.140795	0.0941404	0.38712	0.0522729	0.394151	0.0966601	2L	204743	205212	-1	CG11617	1357	gene	.	.
FBgn0036836	38	0	2	8	1	28	77	44	24	17	20	2	0.748633	0	0.0584237	0.210012	0.0291392	0.606412	1.30802	0.873557	0.461221	0.43496	0.476793	0.0550191	3L	18985905	18988323	-1	CG11619	2419	gene	.	.
FBgn0038705	30	0	30	21	0	25	13	57	4	25	62	29	0.695248	0	0.778006	0.559997	0	0.620927	0.364377	1.16542	0.10083	0.675033	1.26295	0.722377	3R	19408873	19409155	1	CG11626	2098	gene	.	.
FBgn0033283	3	0	0	10	4	14	0	3	4	1	0	1	0.18768	0	0	0.591444	0.276372	0.744898	0	0.197606	0.217148	0.0752591	0	0.0707813	2R	8358538	8359472	1	CG11635	935	gene	.	.
FBgn0040351	647	292	531	438	286	503	357	726	516	413	777	639	3.62983	2.85202	3.55836	3.23716	2.75133	3.35358	2.94932	3.85709	3.16313	3.23253	3.99546	3.72279	X	1013984	1015079	-1	CG11638	2462	gene	.	.
FBgn0030638	102	40	95	73	51	34	1	60	118	100	134	154	1.83503	1.15033	1.91105	1.59022	1.30067	0.920105	0.038379	1.37627	1.84994	1.96754	2.22972	2.38118	X	15453471	15454612	1	CG11655	1720	gene	.	.
FBgn0038109	45	6	32	25	0	22	41	31	0	14	20	0	1.45979	0.359209	1.28519	1.04563	0	0.920069	1.43731	1.18541	0	0.704699	0.888467	0	3R	13009895	13010084	1	CG11656	1113	gene	.	.
FBgn0036196	1812	1418	1820	1478	1462	1058	1205	2352	1610	2081	1869	2063	4.89382	4.81919	5.10062	4.73566	4.77724	4.2084	4.42357	5.33634	4.54743	5.29103	5.06256	5.19048	3L	11699496	11701173	-1	CG11658	2731	gene	.	.
FBgn0040341	25	0	2	7	0	0	0	0	0	5	0	4	1.15622	0	0.155068	0.460973	0	0	0	0	0	0.360828	0	0.279138	X	875732	876612	1	CG11664	881	gene	.	.
FBgn0038113	0	1	0	0	27	0	0	14	0	5	2	0	0	0.0550248	0	0	0.991198	0	0	0.560523	0	0.245593	0.09792	0	3R	13038375	13038474	1	CG11668	1349	gene	.	.
FBgn0037563	0	0	0	0	0	0	0	6	0	0	0	0	0	0	0	0	0	0	0	0.315747	0	0	0	0	3R	8289395	8290435	-1	CG11672	1122	gene	.	.
FBgn0030551	0	0	0	0	0	0	0	0	8	0	3	0	0	0	0	0	0	0	0	0	0.332477	0	0.165112	0	X	14224647	14225270	-1	CG11674	1172	gene	.	.
FBgn0030678	136	112	112	155	70	73	66	84	93	114	19	74	2.32996	2.32702	2.2718	2.59056	1.74979	1.70212	1.62915	1.85943	1.77199	2.29401	0.69208	1.75693	X	15737493	15738954	-1	CG11679	1462	gene	.	.
FBgn0040551	0	8	7	23	3	16	14	16	0	5	1	2	0	0.896481	0.781131	1.69498	0.382984	1.31206	1.2222	1.32372	0	0.598423	0.133916	0.2547	3R	13260356	13260418	1	CG11686	487	gene	.	.
FBgn0030316	909	549	718	458	590	609	436	655	883	734	636	439	4.51517	4.0871	4.3881	3.70664	4.10245	4.02428	3.61257	4.14145	4.29468	4.4207	4.14871	3.64003	X	11576883	11577078	1	CG11695	1800	gene	.	.
FBgn0030314	1119	591	691	782	714	597	789	881	777	972	925	903	4.50329	3.89414	4.04038	4.13572	4.06757	3.70674	4.11849	4.25052	3.82781	4.50939	4.36492	4.32164	X	11573731	11573983	1	CG11696	2235	gene	.	.
FBgn0029856	454	397	322	307	444	387	330	399	404	425	461	358	3.94798	4.02563	3.68003	3.54596	4.09503	3.78925	3.61294	3.84827	3.61617	4.05517	4.09029	3.73966	X	6282037	6283280	-1	CG11700	1362	gene	.	.
FBgn0031115	997	693	703	580	571	694	399	874	597	754	827	533	4.56592	4.32901	4.28285	3.9487	3.98269	4.12607	3.42255	4.46023	3.69057	4.38117	4.43201	3.82463	X	20427411	20427739	-1	CG11710	1903	gene	.	.
FBgn0264712	1562	1202	1036	1222	1042	611	542	1441	942	1180	1539	1265	4.05204	3.95684	3.69318	3.84239	3.68398	2.87894	2.76389	4.01739	3.20837	3.86953	4.15393	3.87847	3R	5393922	5394102	1	CG1172	4339	gene	.	.
FBgn0037777	473	607	633	652	604	1138	980	712	1385	563	654	578	4.78653	5.40405	5.39547	5.36178	5.31161	6.08129	5.90728	5.43645	6.11467	5.23302	5.36574	5.18162	3R	10044596	10044754	-1	CG11722	770	gene	.	.
FBgn0031391	717	1196	891	976	767	1014	1044	941	1005	948	854	715	4.11104	5.08285	4.60612	4.6582	4.38203	4.6439	4.72168	4.55921	4.39299	4.69434	4.47335	4.21942	2L	2145297	2146813	-1	CG11723	1907	gene	.	.
FBgn0037592	449	296	642	476	375	529	402	595	458	468	539	445	3.22738	2.94106	3.88834	3.42016	3.16413	3.49498	3.17328	3.66826	3.08452	3.47026	3.58332	3.32233	3R	8517868	8518391	1	CG11737	2324	gene	.	.
FBgn0030292	1492	1541	1411	1563	1459	3028	1868	1265	2813	1272	1382	1383	7.0921	7.41303	7.21782	7.28777	7.24757	8.16758	7.51247	6.93464	7.81322	7.07166	7.11106	7.10139	X	11349998	11350474	1	CG11752	477	gene	.	.
FBgn0037603	1255	1180	1071	1252	1007	2077	1290	1047	1786	939	1054	1180	6.09991	6.28488	6.07863	6.22464	5.97308	6.87781	6.23648	5.92073	6.41521	5.89425	5.97955	6.12938	3R	8652821	8652889	1	CG11753	804	gene	.	.
FBgn0037611	48	91	96	74	46	114	138	130	99	85	64	76	1.67674	2.59572	2.6023	2.23462	1.76551	2.68693	2.95686	2.86534	2.31426	2.45913	2.07201	2.25618	3R	8676915	8677047	1	CG11755	946	gene	.	.
FBgn0030290	0	5	0	0	0	18	0	0	0	0	4	3	0	0.43457	0	0	0	1.06289	0	0	0	0	0.326529	0.24984	X	11348120	11348865	1	CG11756	746	gene	.	.
FBgn0037615	89	62	119	120	103	121	140	148	197	89	111	140	1.59444	1.4352	2.04178	1.99276	1.87356	1.94953	2.13829	2.18548	2.29874	1.73791	1.90911	2.15376	3R	8719198	8719588	1	CG11760	1908	gene	.	.
FBgn0037625	116	71	115	145	90	148	154	92	149	71	67	92	0.743319	0.584652	0.824874	0.942565	0.67453	0.923302	0.969574	0.646	0.814898	0.562713	0.511868	0.660339	3R	8749206	8750713	-1	CG11768	7452	gene	.	.
FBgn0039252	1797	1768	1108	1442	1405	1332	1398	1376	1813	1770	934	1123	4.82136	5.06609	4.35138	4.64086	4.66139	4.46425	4.56814	4.52767	4.65123	5.00284	4.04506	4.2859	3R	24932010	24932236	1	CG11771	2853	gene	.	.
FBgn0033527	218	149	177	199	281	188	255	158	306	195	147	151	3.85456	3.60257	3.76778	3.85306	4.37742	3.71208	4.15929	3.49976	4.13538	3.89995	3.45068	3.47609	2R	10468616	10468636	1	CG11777	701	gene	.	.
FBgn0038683	1531	1312	1565	1468	1630	708	1248	1553	1396	1652	1186	1518	4.55381	4.60529	4.78323	4.62025	4.82219	3.56564	4.36668	4.64969	4.24639	4.86086	4.32604	4.65593	3R	19154097	19155797	-1	CG11779	2948	gene	.	.
FBgn0034495	584	336	468	604	527	638	510	603	503	476	454	361	4.22464	3.73675	4.11855	4.39416	4.26316	4.40275	4.13333	4.3438	3.84447	4.1439	4.00446	3.68679	2R	20274597	20274728	1	CG11788	1429	gene	.	.
FBgn0039265	1135	939	626	706	917	902	1049	618	1182	762	812	611	5.45564	5.45851	4.82296	4.91598	5.33959	5.19089	5.44112	4.68212	5.32774	5.09981	5.11119	4.70417	3R	25047706	25048349	1	CG11790	1146	gene	.	.
FBgn0039266	80	82	101	77	29	123	44	74	107	80	111	83	1.2434	1.43178	1.58164	1.28708	0.646219	1.67439	0.852382	1.2244	1.38067	1.36813	1.62097	1.34518	3R	25049616	25050368	1	CG11791	2533	gene	.	.
FBgn0033996	1824	1322	1330	1136	1258	1142	1320	1570	1581	1318	1373	1354	5.26687	5.08412	5.02535	4.73108	4.92988	4.67108	4.90996	5.13367	4.88282	5.01503	4.99469	4.96478	2R	15201253	15201319	1	CG11807	2106	gene	.	.
FBgn0034000	221	213	128	239	200	233	347	255	389	189	246	175	3.69452	3.90169	3.16795	3.92006	3.73589	3.82068	4.39834	3.96022	4.2809	3.67967	3.95866	3.49468	2R	15216207	15216878	1	CG11808	801	gene	.	.
FBgn0036099	1518	1359	1716	1899	1608	1525	1786	1975	2148	1981	1729	1865	5.41728	5.53146	5.79339	5.86117	5.6834	5.48235	5.74368	5.86715	5.72198	5.99947	5.72796	5.82461	3L	10691024	10692598	1	CG11811	1575	gene	.	.
FBgn0030495	0	0	0	0	6	0	0	0	0	0	0	0	0	0	0	0	0.194749	0	0	0	0	0	0	0	X	13552559	13553000	-1	CG11816	2049	gene	.	.
FBgn0033519	8	22	4	0	1	7	1	4	5	4	8	6	0.342919	0.921221	0.207735	0	0.0541264	0.315847	0.0509096	0.19125	0.197931	0.20806	0.371322	0.285122	2R	10420414	10420572	-1	CG11825	1291	gene	.	.
FBgn0039616	0	0	2	0	0	0	0	2	0	1	0	8	0	0	0.0898353	0	0	0	0	0.0824376	0	0.0456923	0	0.312353	3R	28923044	28923211	1	CG11828	1556	gene	.	.
FBgn0031264	392	457	416	335	312	243	407	406	363	443	379	407	2.63679	3.06523	2.8864	2.55605	2.51984	2.12856	2.76625	2.7467	2.38908	2.96729	2.70501	2.78331	2L	560568	563189	-1	CG11835	3252	gene	.	.
FBgn0039272	47	75	114	114	91	90	117	166	100	62	121	105	1.29006	1.92356	2.33546	2.2739	2.0669	1.95799	2.27893	2.6767	1.88622	1.68022	2.34222	2.17192	3R	25071126	25071164	1	CG11836	1408	gene	.	.
FBgn0039627	173	249	232	208	251	238	437	301	338	209	233	202	2.96188	3.6825	3.52528	3.31253	3.61251	3.42486	4.27586	3.75328	3.65936	3.39058	3.46028	3.26461	3R	29049493	29049657	1	CG11837	1103	gene	.	.
FBgn0039271	89	95	203	134	175	143	275	152	243	151	187	167	2.48792	2.79902	3.71563	3.10344	3.50227	3.12448	4.02266	3.22007	3.58933	3.32821	3.53554	3.37742	3R	25069927	25070050	1	CG11839	836	gene	.	.
FBgn0039628	0	16	3	0	13	0	0	0	0	29	7	17	0	0.831757	0.18823	0	0.674731	0	0	0	0	1.23233	0.387547	0.801432	3R	29051056	29051167	1	CG11841	1076	gene	.	.
FBgn0039629	23	31	0	0	0	0	0	0	0	0	0	0	0.918989	1.29525	0	0	0	0	0	0	0	0	0	0	3R	29052680	29052800	1	CG11842	1118	gene	.	.
FBgn0039297	0	32	0	0	0	7	0	0	0	0	0	0	0	1.38182	0	0	0	0.381124	0	0	0	0	0	0	3R	25237614	25237779	1	CG11852	1045	gene	.	.
FBgn0039303	2981	2261	2233	2407	3078	2196	2641	2198	2761	2417	2591	2236	6.18329	6.06264	5.97671	6.00729	6.41533	5.80831	6.10847	5.82872	5.88771	6.09159	6.11162	5.89173	3R	25258898	25259432	1	CG11857	1801	gene	.	.
FBgn0039305	293	339	370	315	363	694	635	382	649	353	386	362	4.74061	5.21189	5.26733	4.9669	5.22267	6.01213	5.92424	5.18784	5.67195	5.20363	5.25129	5.1507	3R	25262741	25262885	1	CG11858	493	gene	.	.
FBgn0039633	3843	2609	3630	3478	2967	2378	2790	3056	2964	2978	2453	3526	3.82859	3.56807	3.94502	3.81556	3.65797	3.25088	3.49422	3.59661	3.31215	3.68199	3.35372	3.82357	3R	29063040	29063147	1	CG11873	12599	gene	.	.
FBgn0039310	0	0	2	0	0	0	17	5	0	0	0	0	0	0	0.103434	0	0	0	0.665473	0.226603	0	0	0	0	3R	25273837	25274913	1	CG11878	1345	gene	.	.
FBgn0039642	86	62	99	82	66	69	87	165	166	129	175	142	2.14593	1.99687	2.47314	2.19356	1.99882	1.95055	2.23613	2.98999	2.76519	2.79535	3.10873	2.83633	3R	29147016	29147880	-1	CG11882	1087	gene	.	.
FBgn0033538	932	1103	1144	853	990	730	799	1031	978	1065	1265	990	3.48093	3.96079	3.94522	3.48291	3.73419	3.21721	3.3691	3.68721	3.37205	3.85117	4.00844	3.66955	2R	10617662	10617836	1	CG11883	3970	gene	.	.
FBgn0031253	277	227	182	272	199	490	317	228	388	196	193	235	4.49647	4.48619	4.11787	4.59571	4.22226	5.34977	4.77808	4.30459	4.78116	4.22113	4.12458	4.38351	2L	420895	421450	-1	CG11885	556	gene	.	.
FBgn0039313	0	0	0	15	2	6	0	0	23	8	0	0	0	0	0	0.528338	0.0860028	0.224693	0	0	0.626135	0.32107	0	0	3R	25281548	25281644	1	CG11892	1607	gene	.	.
FBgn0039316	22	86	87	70	56	74	84	83	55	64	83	47	0.742625	2.06608	2.0262	1.74156	1.56232	1.7487	1.90793	1.88112	1.30791	1.70692	1.91784	1.35709	3R	25289889	25290992	1	CG11893	1415	gene	.	.
FBgn0039645	10	0	91	15	4	73	54	30	5	9	25	43	0.133333	0	1.01232	0.21279	0.0623234	0.796444	0.641475	0.386165	0.0599806	0.138508	0.338924	0.538125	3R	29165643	29165866	1	CG11898	4472	gene	.	.
FBgn0014427	274	51	42	19	46	60	91	46	18	99	72	25	3.47101	1.71123	1.47778	0.820091	1.55118	1.72375	2.19791	1.48004	0.66098	2.38268	1.96354	0.999644	3R	29200454	29200565	1	CG11899	1176	gene	.	.
FBgn0028647	691	608	623	698	458	387	566	828	466	858	783	717	2.90747	2.98739	2.9576	3.03352	2.56389	2.26202	2.74508	3.20685	2.27667	3.36975	3.17973	3.05778	3R	25335257	25335528	1	CG11902	4601	gene	.	.
FBgn0034425	418	553	471	406	294	336	287	497	640	670	392	379	3.15496	3.77296	3.49638	3.23328	2.87562	2.93087	2.7685	3.4507	3.53804	3.9686	3.18781	3.13501	2R	19281418	19282067	-1	CG11906	2289	gene	.	.
FBgn0031249	0	0	3	2	11	0	28	6	16	10	13	2	0	0	0.207386	0.134476	0.641267	0	1.22559	0.359514	0.701585	0.600441	0.70916	0.133487	2L	320279	321248	-1	CG11911	970	gene	.	.
FBgn0031248	18	0	5	2	4	0	0	0	0	8	0	0	0.901441	0	0.354244	0.144734	0.286698	0	0	0	0	0.532121	0	0	2L	318362	319259	-1	CG11912	898	gene	.	.
FBgn0039274	263	159	211	264	197	270	284	199	359	174	160	191	3.61505	3.20787	3.51373	3.73989	3.40704	3.70516	3.80869	3.32141	3.85491	3.26435	3.08564	3.30359	3R	25074877	25075123	1	CG11920	1012	gene	.	.
FBgn0031638	685	1038	989	1161	1166	1069	945	1099	1384	1158	1047	1138	4.17834	5.01767	4.88311	5.03229	5.09542	4.84935	4.71539	4.90672	4.96832	5.1059	4.88763	4.99351	2L	4847766	4849499	1	CG11927	1734	gene	.	.
FBgn0039656	0	25	0	0	0	10	0	1	0	0	0	0	0	0.566543	0	0	0	0.22105	0	0.0240119	0	0	0	0	3R	29235322	29235592	-1	CG11951	2726	gene	.	.
FBgn0034436	73	69	153	156	155	173	133	185	58	167	69	152	0.857043	0.947723	1.56705	1.53466	1.56733	1.58703	1.36902	1.6656	0.646388	1.65361	0.878874	1.50301	2R	19357532	19357838	1	CG11961	3896	gene	.	.
FBgn0037644	1505	1545	1221	1618	1373	965	1585	1635	1427	1671	1613	1126	5.15264	5.45895	5.06082	5.38094	5.20748	4.59141	5.32157	5.34635	4.8945	5.50415	5.37623	4.86222	3R	8942954	8943143	-1	CG11964	1885	gene	.	.
FBgn0027503	1296	855	1478	1039	1120	506	1164	1464	1458	1470	1138	1234	3.46053	3.16948	3.82539	3.28983	3.44078	2.34295	3.40957	3.69439	3.44269	3.82037	3.40792	3.50431	3R	8984718	8986302	1	CG11970	5607	gene	.	.
FBgn0037648	4128	3286	2707	3668	3545	3896	4060	3187	4771	3522	2813	3141	6.70239	6.65023	6.30522	6.66229	6.67186	6.67912	6.77655	6.4117	6.7215	6.68309	6.28337	6.42989	3R	8993253	8993450	1	CG11975	1733	gene	.	.
FBgn0037652	1118	938	840	1028	765	1166	1272	933	1346	1107	774	870	5.32564	5.34824	5.12581	5.33429	4.9772	5.44335	5.60417	5.14891	5.40194	5.51637	4.9362	5.0892	3R	9004017	9004075	1	CG11980	1238	gene	.	.
FBgn0037654	64	139	66	134	119	56	132	162	63	57	60	145	1.33829	2.32794	1.49552	2.17056	2.0839	1.25955	2.12964	2.34711	1.21374	1.3641	1.36046	2.25105	3R	9008321	9008630	1	CG11983	1813	gene	.	.
FBgn0037656	140	99	128	154	152	129	150	155	82	115	150	103	2.53692	2.35449	2.60166	2.76169	2.79588	2.489	2.70299	2.72664	1.79372	2.47576	2.72908	2.27421	3R	9015446	9015519	1	CG11986	1262	gene	.	.
FBgn0037662	31	9	2	3	6	15	0	21	0	2	5	7	0.910886	0.389029	0.0916047	0.12857	0.256026	0.530046	0	0.704881	0	0.0917539	0.208281	0.281923	3R	9177517	9177689	1	CG11997	1525	gene	.	.
FBgn0037312	1540	1086	1061	1363	1457	1690	1504	1002	1908	1070	1243	856	6.22426	6.00008	5.89885	6.1787	6.33176	6.41588	6.28811	5.69238	6.3423	5.91322	6.04731	5.50844	3R	5353717	5354433	-1	CG11999	904	gene	.	.
FBgn0035234	24	32	66	26	61	25	43	47	94	44	33	47	0.655442	0.947661	1.49861	0.749961	1.41474	0.699979	1.07275	1.13091	1.57296	1.15003	0.899238	1.15245	3L	1565392	1565567	1	CG12003	1807	gene	.	.
FBgn0035236	6334	5806	6664	6452	6268	5432	5379	7058	7377	6671	6704	6683	6.22892	6.37787	6.50592	6.38352	6.40045	6.06952	6.09387	6.46158	6.25888	6.50982	6.43779	6.42265	3L	1569181	1569541	1	CG12004	3706	gene	.	.
FBgn0037293	990	738	839	934	649	1011	774	831	874	914	734	509	4.59299	4.45203	4.56269	4.63706	4.19269	4.6796	4.34829	4.42744	4.24098	4.68353	4.30479	3.79857	3R	5128087	5129939	1	CG12007	1853	gene	.	.
FBgn0035443	334	122	300	239	152	164	166	234	282	296	227	81	2.89014	1.94012	2.93545	2.5902	2.11331	2.09853	2.14192	2.52294	2.52311	2.92073	2.52819	1.42699	3L	3374282	3375176	1	CG12010	2255	gene	.	.
FBgn0035257	0	15	39	48	1	0	32	22	0	36	30	11	0	0.542315	1.09137	1.21363	0.0407218	0	0.895842	0.663414	0	1.03248	0.867342	0.378502	3L	1694617	1694644	1	CG12011	1724	gene	.	.
FBgn0035444	1312	890	1027	1126	914	1444	1286	1035	1580	986	1017	1103	5.55344	5.27664	5.41052	5.46482	5.22871	5.74775	5.62193	5.29685	5.63041	5.35552	5.32108	5.42484	3L	3376757	3376947	1	CG12012	1236	gene	.	.
FBgn0035283	3569	2830	2556	2876	3170	2798	2751	2584	3249	2633	2622	2461	6.42321	6.36561	6.15223	6.24395	6.44079	6.13579	6.15001	6.04187	6.10237	6.19685	6.11205	6.01137	3L	1857165	1857403	1	CG12024	1822	gene	.	.
FBgn0035285	5510	4084	4189	4603	4533	4409	4317	5296	5445	4003	4825	4983	6.41003	6.25633	6.22409	6.2821	6.31841	6.15176	6.16008	6.43205	6.20597	6.16185	6.34885	6.38411	3L	1865430	1865917	1	CG12025	2839	gene	.	.
FBgn0035263	0	0	7	1	17	0	1	5	41	5	8	22	0	0	0.354044	0.0533396	0.737221	0	0.0522212	0.241034	1.16186	0.261837	0.379885	0.865707	3L	1724390	1725647	1	CG12035	1258	gene	.	.
FBgn0035179	3361	4291	3625	3552	3151	3720	3413	4715	4866	4478	4244	3935	6.65754	7.28134	6.97095	6.8653	6.75237	6.862	6.77736	7.22067	6.9988	7.27604	7.11972	7.00077	3L	993983	994210	1	CG12038	1456	gene	.	.
FBgn0039831	7842	7140	7144	6825	6312	5299	5231	6907	7624	6927	7272	9275	5.7927	5.93141	5.86407	5.72356	5.67075	5.29804	5.31775	5.6909	5.56697	5.82272	5.81305	6.14786	3R	31220702	31220842	1	CG12054	6238	gene	.	.
FBgn0030099	397	317	242	289	292	350	384	311	510	301	403	278	4.25224	4.20659	3.77678	3.94333	4.01242	4.13707	4.30041	3.99511	4.41552	4.07303	4.39592	3.88065	X	9192669	9193620	1	CG12056	952	gene	.	.
FBgn0030052	5	14	8	2	2	10	0	0	6	11	5	0	0.105524	0.33039	0.18924	0.0471408	0.0490714	0.211898	0	0	0.110831	0.254651	0.115056	0	X	8574306	8574407	1	CG12065	2853	gene	.	.
FBgn0039808	8169	5765	9635	8647	6720	5804	7234	9345	8463	8289	9286	9499	7.07665	6.85206	7.51907	7.28718	6.98449	6.64723	7.00068	7.34826	6.93918	7.30567	7.38904	7.41084	3R	30877084	30877997	-1	CG12071	2640	gene	.	.
FBgn0030065	0	0	0	4	0	7	5	0	0	2	0	0	0	0	0	0.0545638	0	0.0898496	0.0664718	0	0	0.0290866	0	0	X	8838323	8838484	1	CG12075	4917	gene	.	.
FBgn0037386	0	0	0	0	0	0	0	0	0	0	5	0	0	0	0	0	0	0	0	0	0	0	0.130637	0	3R	5831639	5831851	1	CG1208	2499	gene	.	.
FBgn0030053	1536	1078	1266	1651	1243	1078	1231	1548	1226	1311	1115	1534	5.12367	4.89656	5.05401	5.35157	5.01062	4.6879	4.90996	5.2118	4.62653	5.10527	4.80181	5.23737	X	8588811	8590710	1	CG12081	1964	gene	.	.
FBgn0043458	2595	2397	2380	2298	2567	1532	1705	2373	1857	2963	2485	2063	5.02241	5.17962	5.10231	4.97842	5.19056	4.34952	4.53384	4.97436	4.37621	5.41248	5.08749	4.81724	3L	1490951	1491918	-1	CG12084	3567	gene	.	.
FBgn0035228	8042	6353	6245	6845	6866	5765	7260	7045	8223	6839	6529	6246	7.52043	7.4571	7.36362	7.41845	7.48139	7.1028	7.47193	7.40953	7.36389	7.49635	7.35032	7.27607	3L	1534929	1536835	-1	CG12091	1907	gene	.	.
FBgn0035372	983	1263	1186	1275	975	1263	1025	961	1233	990	975	1084	5.08077	5.70348	5.54667	5.57331	5.25288	5.49147	5.23549	5.12618	5.21425	5.29453	5.19523	5.33363	3L	2772560	2773046	-1	CG12093	1296	gene	.	.
FBgn0030457	1029	817	897	1158	1005	768	713	1059	1517	1124	1064	1152	3.90164	3.84908	3.91011	4.18373	4.04657	3.56681	3.50436	4.01474	4.25004	4.21835	4.06825	4.16611	X	13159604	13161033	1	CG12096	3195	gene	.	.
FBgn0035232	4350	3613	4168	3971	4296	2570	2598	5998	3611	5534	6164	4998	6.02626	6.03475	6.16961	6.02472	6.1946	5.34071	5.39389	6.56219	5.57634	6.57602	6.65083	6.341	3L	1555363	1556003	-1	CG12099	2935	gene	.	.
FBgn0035238	482	603	570	555	499	526	518	664	736	565	539	539	3.95829	4.52593	4.38231	4.27241	4.18289	4.133	4.14881	4.47051	4.35572	4.37252	4.23209	4.22187	3L	1600726	1601933	-1	CG12104	1435	gene	.	.
FBgn0035241	0	0	0	1	0	30	6	0	0	0	0	0	0	0	0	0.0133259	0	0.339369	0.0765438	0	0	0	0	0	3L	1610696	1615801	-1	CG12105	5106	gene	.	.
FBgn0030100	359	371	498	396	338	462	448	377	672	421	294	493	3.6241	3.92425	4.25878	3.87536	3.71797	4.01787	4.01268	3.7625	4.29256	4.03244	3.47906	4.16144	X	9193898	9194207	1	CG12106	1372	gene	.	.
FBgn0033209	1610	1070	1175	1440	1309	1946	1555	1269	1783	1130	1170	1126	6.49421	6.18507	6.24994	6.46352	6.38571	6.82431	6.54235	6.23348	6.45238	6.19675	6.16737	6.10222	2R	7674450	7674659	1	CG12107	782	gene	.	.
FBgn0030048	160	132	76	105	51	83	109	51	101	61	54	39	2.84847	2.84752	2.13783	2.4473	1.70197	2.12234	2.46595	1.62709	2.14834	1.90085	1.7181	1.40141	X	8558879	8559363	-1	CG12112	1117	gene	.	.
FBgn0030041	302	194	163	112	81	42	67	181	109	132	250	93	3.22173	2.90313	2.62984	2.13096	1.82634	1.14241	1.57475	2.64949	1.86237	2.38119	3.09473	1.92032	X	8467443	8469012	-1	CG12116	1570	gene	.	.
FBgn0030101	518	559	621	504	498	640	619	500	791	528	593	489	4.21445	4.58241	4.66151	4.30014	4.33966	4.56205	4.55317	4.24133	4.61581	4.43977	4.52338	4.24824	X	9194750	9195221	-1	CG12118	1277	gene	.	.
FBgn0030109	4510	4102	3242	3273	4856	2554	3323	3862	3997	4402	3377	2879	6.06842	6.20607	5.80371	5.74142	6.3599	5.32285	5.73233	5.92632	5.7108	6.24056	5.78536	5.54915	X	9228796	9229855	-1	CG12121	2954	gene	.	.
FBgn0030039	1022	898	855	891	827	1306	1051	777	1154	731	879	788	5.43921	5.52703	5.39013	5.37287	5.3254	5.84461	5.57534	5.13135	5.42524	5.17226	5.35343	5.18934	X	8441247	8441683	-1	CG12123	1044	gene	.	.
FBgn0033473	474	201	379	221	292	381	221	289	362	385	331	249	2.68927	1.92566	2.59225	1.91857	2.27107	2.47677	1.89574	2.17341	2.21713	2.61321	2.36832	2.03866	2R	10026839	10027643	1	CG12128	3766	gene	.	.
FBgn0033475	1069	636	885	594	1030	1108	933	944	1362	850	899	750	5.26149	4.80327	5.19786	4.56776	5.39334	5.37034	5.16663	5.16421	5.41745	5.14362	5.14448	4.88071	2R	10033304	10033551	1	CG12129	1239	gene	.	.
FBgn0037387	0	0	0	0	0	38	0	1	0	0	0	0	0	0	0	0	0	0.789123	0	0.0277469	0	0	0	0	3R	5841170	5841370	1	CG1213	2356	gene	.	.
FBgn0033469	0	0	10	0	0	8	0	4	0	0	1	0	0	0	0.542907	0	0	0.411506	0	0.223149	0	0	0.0611534	0	2R	9967231	9967812	1	CG12133	1094	gene	.	.
FBgn0037325	11	0	4	3	25	18	9	5	25	0	7	24	0.324401	0	0.14515	0.10467	0.725254	0.516125	0.287976	0.164912	0.587364	0	0.233319	0.675684	3R	5425369	5427257	-1	CG12147	1889	gene	.	.
FBgn0029957	1353	1232	1269	1283	1330	942	1042	1248	1247	1245	1165	1387	4.51065	4.64601	4.62047	4.56166	4.66792	4.07196	4.24605	4.47518	4.21834	4.59638	4.4283	4.65881	X	7728755	7729374	1	CG12155	2688	gene	.	.
FBgn0040775	0	4	4	4	6	10	9	2	6	6	9	5	0	0.80892	0.779586	0.747864	1.04363	1.38837	1.31951	0.409214	0.861189	1.05434	1.33803	0.881738	2R	9362574	9362781	-1	CG12158	279	gene	.	.
FBgn0033232	3304	2815	3299	3396	3138	4239	4060	3234	4624	3307	2999	3155	7.10751	7.15254	7.31108	7.27592	7.22117	7.52433	7.50108	7.15569	7.40094	7.31696	7.09744	7.15937	2R	7915027	7915182	-1	CG12159	1045	gene	.	.
FBgn0260462	5431	4607	4051	3946	4061	4503	4017	4220	5095	4676	3927	4001	6.31798	6.35654	6.1051	5.99176	6.09056	6.11044	5.98644	6.03737	6.04019	6.31168	5.98456	6.00045	3R	5237651	5238156	-1	CG12163	2985	gene	.	.
FBgn0033158	1	25	0	0	0	0	0	0	0	0	0	0	0.0396489	0.882611	0	0	0	0	0	0	0	0	0	0	2R	7311395	7311503	1	CG12164	1554	gene	.	.
FBgn0037356	779	454	560	865	684	1080	1016	623	1245	797	712	551	4.6257	4.14735	4.36857	4.89635	4.62686	5.13888	5.09103	4.39341	5.09576	4.85915	4.62555	4.26248	3R	5637234	5638657	1	CG12170	1424	gene	.	.
FBgn0037354	418	369	487	424	562	535	533	442	665	501	491	233	4.23646	4.32805	4.64425	4.37937	4.82551	4.63315	4.66528	4.38837	4.69492	4.68585	4.58119	3.56116	3R	5633627	5634640	1	CG12171	1014	gene	.	.
FBgn0037305	753	779	773	732	699	1396	1260	744	1401	751	742	686	5.27078	5.58862	5.50989	5.35768	5.3502	6.20316	6.09569	5.33128	5.96242	5.47153	5.37643	5.25555	3R	5255444	5255619	-1	CG12173	867	gene	.	.
FBgn0030510	155	254	230	78	131	249	97	211	292	182	163	164	2.17614	2.99735	2.81325	1.55483	2.13436	2.78527	1.74787	2.59981	2.76846	2.5307	2.33597	2.33439	X	13677899	13678753	-1	CG12177	1907	gene	.	.
FBgn0025388	76	119	109	96	140	50	129	148	87	178	145	49	0.767074	1.22094	1.11234	0.978241	1.30661	0.566876	1.18631	1.28927	0.769329	1.5364	1.30149	0.576594	X	4631052	4631730	-1	CG12179	4689	gene	.	.
FBgn0037377	373	974	563	803	722	770	643	627	945	914	512	462	3.55232	5.12685	4.30004	4.71593	4.62512	4.59058	4.37929	4.32627	4.63465	4.97304	4.0972	3.94795	3R	5791879	5793383	1	CG1218	1505	gene	.	.
FBgn0028504	537	219	280	315	349	180	291	402	390	387	283	247	2.88758	2.05708	2.27871	2.35282	2.52136	1.69438	2.23701	2.59989	2.34367	2.66302	2.22958	2.06921	3L	2595842	2597142	-1	CG12182	3633	gene	.	.
FBgn0031636	4415	3585	4221	3990	3625	3959	3763	4218	4908	3875	4436	4639	6.37831	6.35459	6.51899	6.36243	6.2839	6.2822	6.24826	6.39172	6.34192	6.3994	6.51318	6.56637	2L	4838347	4838377	1	CG12194	2326	gene	.	.
FBgn0031022	135	80	128	180	78	71	132	99	222	121	35	107	2.6476	2.25696	2.7579	3.11827	2.15969	1.95872	2.7036	2.34496	3.10329	2.69109	1.31825	2.46787	X	19493292	19494401	-1	CG12204	1110	gene	.	.
FBgn0029662	3	11	6	24	30	5	34	4	4	8	4	2	0.067016	0.276392	0.150271	0.502061	0.624773	0.114512	0.657255	0.0935398	0.0780514	0.197383	0.0967413	0.0488211	X	3465737	3466207	-1	CG12206	2732	gene	.	.
FBgn0260742	2361	2237	1795	1818	1673	1741	1840	2420	1995	2038	2639	2091	5.20884	5.40242	5.026	4.96902	4.90997	4.84101	4.95568	5.32088	4.78985	5.20623	5.49191	5.154	3R	11964674	11965486	-1	CG12213	2841	gene	.	.
FBgn0043796	1361	1034	1391	831	979	525	729	1052	1302	1019	1002	1117	4.91662	4.80076	5.14791	4.35835	4.64061	3.67162	4.14984	4.63519	4.67227	4.71605	4.61592	4.7562	X	6299054	6299524	-1	CG12219	2018	gene	.	.
FBgn0037974	0	0	0	0	0	0	0	6	0	0	0	0	0	0	0	0	0	0	0	0.309553	0	0	0	0	3R	11980704	11980854	-1	CG12224	1147	gene	.	.
FBgn0036723	0	0	1	5	31	13	3	27	0	8	68	0	0	0	0.0363314	0.16462	0.832378	0.377825	0.098924	0.705084	0	0.268273	1.40242	0	3L	17434472	17436431	-1	CG12229	1960	gene	.	.
FBgn0031026	3	7	0	0	3	4	1	0	0	2	0	0	0.242085	0.60059	0	0	0.272919	0.326466	0.0911486	0	0	0.1901	0	0	X	19531032	19531742	-1	CG12231	711	gene	.	.
FBgn0029822	2935	2352	2682	2186	2287	1580	1529	2606	2617	2393	2551	2902	5.14657	5.10477	5.22154	4.86067	4.98062	4.34459	4.33654	5.05715	4.80289	5.06406	5.07597	5.24627	X	5908135	5908761	1	CG12236	3692	gene	.	.
FBgn0031048	2325	2536	2965	2748	2450	3198	2816	3444	2982	2939	3142	2914	5.92979	6.32578	6.48012	6.29552	6.1902	6.44251	6.2996	6.5675	6.09666	6.46995	6.48616	6.36807	X	19641191	19642869	-1	CG12237	1679	gene	.	.
FBgn0029810	1500	957	7187	3035	1007	5036	894	3074	1974	9853	11133	721	4.84403	4.48679	7.26985	5.96291	4.47329	6.61497	4.22443	5.93132	5.04392	7.7249	7.8207	3.95124	X	5792140	5794142	1	CG12239	2343	gene	.	.
FBgn0038304	2395	1553	1244	1216	1675	1812	1764	1849	1726	2162	1396	1211	5.15906	4.82152	4.44788	4.34308	4.84227	4.82736	4.82748	4.8743	4.52024	5.21927	4.53269	4.32683	3R	15219256	15219476	1	CG12241	2986	gene	.	.
FBgn0026148	1303	1129	936	1088	1059	1443	1207	1001	1584	1027	899	805	5.53916	5.60734	5.27542	5.41188	5.43132	5.74219	5.52782	5.24537	5.62942	5.40833	5.14335	4.97833	2L	10987806	10988155	1	CG12253	1240	gene	.	.
FBgn0039557	552	711	503	614	659	504	443	463	509	624	459	397	4.33505	4.95077	4.40454	4.60576	4.76041	4.26738	4.12815	4.16996	4.04532	4.70459	4.20555	3.99824	3R	27919844	27921089	-1	CG12259	1246	gene	.	.
FBgn0038057	363	216	284	194	258	294	302	357	226	260	309	284	3.39431	2.97402	3.262	2.71461	3.12234	3.1752	3.2444	3.44451	2.63094	3.15059	3.30163	3.18313	3R	12460414	12460473	1	CG12267	1652	gene	.	.
FBgn0039131	0	0	0	0	0	7	0	0	0	0	1	0	0	0	0	0	0	0.219472	0	0	0	0	0.0351076	0	3R	23943628	23944106	-1	CG12268	1923	gene	.	.
FBgn0037491	179	362	306	272	231	237	229	273	181	257	180	204	2.69545	3.8497	3.56189	3.33742	3.17908	3.09763	3.08821	3.29672	2.55011	3.33541	2.81267	2.95947	3R	7248151	7248401	-1	CG1227	1415	gene	.	.
FBgn0038847	0	0	0	0	0	2	0	0	0	0	6	0	0	0	0	0	0	0.147602	0	0	0	0	0.421331	0	3R	21044068	21044905	1	CG12278	838	gene	.	.
FBgn0038080	519	414	397	416	485	1073	613	399	795	449	457	342	5.26274	5.21439	5.08826	5.0788	5.35152	6.35026	5.59383	4.97148	5.67878	5.26327	5.21023	4.79467	3R	12705094	12705281	1	CG12279	601	gene	.	.
FBgn0032620	107	162	128	178	110	84	116	162	131	127	143	129	1.98774	2.68689	2.3494	2.67794	2.16212	1.7771	2.15173	2.52229	2.065	2.34226	2.41594	2.28775	2L	16900535	16901221	-1	CG12288	1562	gene	.	.
FBgn0039419	67	140	89	138	78	101	149	125	175	100	139	118	0.723773	1.40536	0.999305	1.30356	0.898804	1.01705	1.35138	1.19173	1.31739	1.08705	1.30955	1.16729	3R	26230248	26233329	1	CG12290	4453	gene	.	.
FBgn0032295	3132	1857	2093	2156	2575	1636	1703	2141	2367	2846	2440	2379	5.39134	4.92709	5.02712	4.99378	5.29996	4.54286	4.6356	4.93512	4.81515	5.46109	5.16668	5.1207	2L	10737345	10737767	1	CG12299	3310	gene	.	.
FBgn0036514	298	97	258	233	177	269	320	210	128	258	198	244	2.61603	1.59585	2.61535	2.43018	2.16141	2.54296	2.78659	2.26907	1.55209	2.61738	2.24163	2.47547	3L	15580800	15581294	1	CG12301	2515	gene	.	.
FBgn0032370	0	0	0	0	0	0	0	0	12	0	0	0	0	0	0	0	0	0	0	0	0.739881	0	0	0	2L	11651331	11652010	-1	CG12307	680	gene	.	.
FBgn0035134	595	576	555	547	525	466	520	692	777	625	648	672	4.44141	4.66122	4.54341	4.44962	4.44929	4.16366	4.35039	4.7263	4.62844	4.71016	4.6834	4.72348	3L	356422	357664	1	CG1231	1243	gene	.	.
FBgn0036467	0	0	0	0	0	4	0	5	0	0	0	0	0	0	0	0	0	0.413479	0	0.506402	0	0	0	0	3L	15050263	15050806	-1	CG12310	544	gene	.	.
FBgn0036483	1470	1227	955	1338	1659	809	1043	1363	1437	1461	1275	1280	3.95658	3.97132	3.57212	3.95116	4.29907	3.22238	3.5894	3.92889	3.74966	4.14516	3.88585	3.88106	3L	15131508	15133594	-1	CG12316	4382	gene	.	.
FBgn0038590	229	123	157	178	394	224	302	173	154	308	227	237	2.79739	2.28451	2.51362	2.59988	3.6636	2.82149	3.23352	2.52377	2.17304	3.35847	2.89808	2.94269	3R	18251069	18252734	-1	CG12320	1666	gene	.	.
FBgn0038577	311	277	348	291	314	540	587	286	651	421	216	290	3.99212	4.09489	4.34081	4.02406	4.18287	4.80697	4.96084	3.95329	4.82644	4.60547	3.62421	4.00895	3R	18187805	18188707	-1	CG12321	903	gene	.	.
FBgn0033557	316	326	250	165	268	152	138	184	303	275	215	179	2.32555	2.58828	2.22176	1.71925	2.28657	1.59072	1.52434	1.79438	2.12888	2.33281	1.99518	1.79412	2R	10823405	10823717	1	CG12325	3410	gene	.	.
FBgn0035137	1033	915	1076	883	839	583	402	1098	679	1226	742	1079	3.5857	3.67896	3.8313	3.49758	3.48404	2.90211	2.48202	3.73993	2.87651	4.0094	3.27033	3.75307	3L	361472	361699	1	CG1233	4064	gene	.	.
FBgn0033543	320	207	205	235	139	261	256	342	336	185	192	264	3.48682	3.16994	3.09613	3.20247	2.59826	3.27524	3.28507	3.64736	3.37869	2.96827	2.94528	3.34298	2R	10729578	10730188	-1	CG12338	1357	gene	.	.
FBgn0037489	686	454	466	610	512	529	514	587	737	638	543	394	3.64949	3.35859	3.33005	3.61323	3.43629	3.36229	3.35991	3.51621	3.57045	3.74632	3.45952	3.03605	3R	7244232	7244471	-1	CG1234	2572	gene	.	.
FBgn0033550	734	688	744	704	542	660	663	722	835	738	680	642	4.90174	5.07903	5.12136	4.9692	4.66213	4.8116	4.85541	4.95555	4.8983	5.11237	4.92044	4.82988	2R	10812157	10812896	-1	CG12341	1100	gene	.	.
FBgn0033556	1421	1158	1205	1373	1386	1742	1675	1239	1844	1367	1241	1424	6.00533	5.98679	5.97508	6.08449	6.15592	6.35423	6.33673	5.88894	6.18898	6.15673	5.94057	6.12536	2R	10822400	10823372	-1	CG12343	973	gene	.	.
FBgn0033558	16	0	0	3	0	0	1	6	11	1	1	0	0.308578	0	0	0.0689197	0	0	0.0228466	0.130264	0.193799	0.0246539	0.0233352	0	2R	10827430	10828856	-1	CG12344	2905	gene	.	.
FBgn0038558	2	0	10	20	6	1	0	6	14	2	4	0	0.119022	0	0.581477	0.956832	0.371919	0.0632596	0	0.347775	0.611521	0.136773	0.248731	0	3R	17906445	17907158	1	CG12347	1007	gene	.	.
FBgn0040805	473	332	445	359	330	740	453	487	367	410	565	458	3.90406	3.68673	4.01551	3.65569	3.59812	4.57194	3.93815	4.01776	3.39303	3.90719	4.26727	3.97166	3L	15492964	15493330	-1	CG12355	1466	gene	.	.
FBgn0037370	288	157	219	327	305	290	257	224	388	247	296	185	3.52097	2.98536	3.35036	3.80941	3.77081	3.58495	3.46131	3.26482	3.74198	3.51002	3.67612	3.05473	3R	5736748	5736928	1	CG1236	1190	gene	.	.
FBgn0033774	0	0	6	1	18	1	6	0	1	40	0	0	0	0	0.268864	0.0459523	0.684214	0.0438087	0.251011	0	0.0369393	1.24368	0	0	2R	12762113	12762314	1	CG12374	1464	gene	.	.
FBgn0031987	1211	912	1037	1058	1312	1298	1289	931	1278	934	879	936	5.52387	5.39423	5.50759	5.46041	5.82229	5.68062	5.70889	5.23117	5.41453	5.36252	5.19931	5.27705	2L	8125668	8126698	-1	CG12375	1165	gene	.	.
FBgn0030676	43	33	41	56	38	43	45	39	74	28	33	39	2.00461	1.92617	2.10976	2.40421	2.01249	2.04985	2.12976	1.95872	2.47156	1.70864	1.81944	1.98808	X	15733222	15733553	-1	CG12379	618	gene	.	.
FBgn0033624	3512	2905	3267	3561	3559	5632	4214	2910	5957	2792	3447	3299	7.96278	7.96545	8.0652	8.11215	8.17002	8.70177	8.32322	7.77175	8.53363	7.84186	8.06503	7.99121	2R	11357902	11358271	-1	CG12384	612	gene	.	.
FBgn0037368	585	397	421	403	370	461	562	547	787	470	451	430	4.6405	4.37011	4.38476	4.25156	4.19064	4.3693	4.67983	4.62373	4.87004	4.5387	4.40549	4.32976	3R	5733513	5733616	1	CG1239	1058	gene	.	.
FBgn0033581	2405	2369	2001	2570	1951	1542	1873	2324	2328	2112	2473	2008	5.48516	5.73461	5.42831	5.70617	5.37479	4.91978	5.22969	5.51449	5.25439	5.5068	5.6514	5.347	2R	11147602	11149511	-1	CG12391	2378	gene	.	.
FBgn0030596	15	48	23	3	12	36	4	16	36	26	17	0	0.409469	1.18399	0.660776	0.100071	0.377705	0.864807	0.129249	0.454059	0.757613	0.729279	0.492535	0	X	14911781	14913124	-1	CG12398	1979	gene	.	.
FBgn0038202	629	582	640	876	662	612	800	900	724	842	690	779	3.14329	3.28999	3.35097	3.69385	3.37846	3.16142	3.54498	3.68321	3.15516	3.71463	3.37894	3.52818	3R	14104488	14106078	-1	CG12402	3476	gene	.	.
FBgn0037797	0	0	2	12	3	0	15	0	0	1	2	7	0	0	0.159532	0.735525	0.23042	0	0.858783	0	0	0.0821042	0.151607	0.469816	3R	10222698	10223051	1	CG12420	855	gene	.	.
FBgn0039552	0	4	10	0	8	0	8	7	16	14	12	12	0	0.40407	0.823906	0	0.685612	0	0.652222	0.578658	0.953122	1.05664	0.907556	0.902528	3R	27871501	27871677	-1	CG12426	649	gene	.	.
FBgn0031201	0	3	11	0	0	54	0	1	11	1	0	56	0	0.0833923	0.27257	0	0	0.942511	0	0.0247503	0.211591	0.0270649	0	0.996979	X	22809292	22811935	-1	CG12446	2644	gene	.	.
FBgn0028857	20	0	0	0	0	0	0	4	0	0	0	0	0.739643	0	0	0	0	0	0	0.190973	0	0	0	0	2L	15941441	15942062	1	CG12448	1293	gene	.	.
FBgn0035360	0	0	32	2	18	2	0	59	2	17	23	0	0	0	0.893486	0.0715035	0.562035	0.0681959	0	1.29122	0.0575782	0.542404	0.66374	0	3L	2648048	2648145	1	CG1246	1865	gene	.	.
FBgn0040371	40	0	10	14	9	0	0	7	1	10	18	38	1.40147	0	0.559537	0.703773	0.506947	0	0	0.382456	0.0510093	0.560316	0.854557	1.42948	X	307684	307892	1	CG12470	1055	gene	.	.
FBgn0035571	0	0	11	7	31	0	0	21	17	0	8	0	0	0	0.554586	0.359244	1.20436	0	0	0.863198	0.632522	0	0.403886	0	3L	4752393	4753370	-1	CG12493	1173	gene	.	.
FBgn0038968	33	153	65	134	25	60	66	85	84	122	53	75	0.291398	1.17435	0.593533	0.996053	0.254929	0.510177	0.565001	0.686298	0.584568	0.968527	0.478468	0.634462	3R	22440152	22446086	-1	CG12499	6384	gene	.	.
FBgn0035171	945	754	825	740	603	523	526	1041	593	888	1205	850	3.57677	3.53165	3.58705	3.37399	3.16207	2.86927	2.91003	3.77864	2.81052	3.68691	4.02236	3.54561	3L	865396	865403	1	CG12502	3743	gene	.	.
FBgn0030729	0	0	0	0	0	10	0	2	0	0	0	10	0	0	0	0	0	0.497575	0	0.115681	0	0	0	0.514991	X	16265242	16265827	-1	CG12507	1096	gene	.	.
FBgn0031703	0	19	0	3	2	0	0	7	0	18	13	10	0	0.570588	0	0.0965368	0.0677181	0	0	0.209039	0	0.524844	0.378299	0.297372	2L	5339132	5339482	-1	CG12512	2054	gene	.	.
FBgn0032311	0	0	0	0	0	0	0	0	0	0	0	6	0	0	0	0	0	0	0	0	0	0	0	0.592038	2L	10870167	10870722	1	CG12517	556	gene	.	.
FBgn0036131	1	0	0	0	0	7	0	0	0	8	2	1	0.120283	0	0	0	0	0.708817	0	0	0	0.851463	0.251252	0.130155	3L	11108235	11108732	1	CG12522	498	gene	.	.
FBgn0036102	31	36	16	24	15	35	49	34	13	18	30	39	1.10847	1.39298	0.756051	0.985108	0.711639	1.23924	1.56416	1.22639	0.51111	0.828852	1.15317	1.36702	3L	10801190	10802101	1	CG12523	1161	gene	.	.
FBgn0031064	7639	6110	8282	7488	7582	6070	6666	7886	7668	7681	6547	8054	5.64101	5.59617	5.95892	5.7402	5.81568	5.37526	5.54529	5.76394	5.46085	5.85443	5.54998	5.83247	X	19718923	19719770	1	CG12531	6764	gene	.	.
FBgn0029657	11	0	0	6	0	0	2	0	1	0	4	4	0.101405	0	0	0.0613789	0	0	0.0203112	0	0.00835027	0	0.0411979	0.0408953	X	3387944	3392891	-1	CG12535	6541	gene	.	.
FBgn0030586	48	30	26	68	87	51	52	29	24	40	7	51	0.997717	0.811146	0.698948	1.34783	1.61326	1.07319	1.10867	0.710473	0.523112	0.97127	0.212924	1.10437	X	14842617	14844525	-1	CG12539	2085	gene	.	.
FBgn0029930	1003	666	1017	744	821	526	733	703	772	610	568	577	4.18371	3.88861	4.39923	3.90102	4.08936	3.37685	3.85198	3.77795	3.65424	3.70894	3.54089	3.55177	X	7021608	7023094	-1	CG12541	2529	gene	.	.
FBgn0250830	2961	2562	2826	2580	2298	1872	1566	3907	2687	2772	2948	2566	5.50983	5.576	5.64672	5.44262	5.33708	4.92457	4.71369	5.98025	5.1883	5.62182	5.63048	5.42406	2R	4785855	4787075	-1	CG12547	2877	gene	.	.
FBgn0031974	974	517	571	537	864	818	891	844	1188	710	937	597	5.43917	4.82019	4.89167	4.73182	5.45474	5.25202	5.41018	5.31497	5.53399	5.19881	5.51123	4.86839	2L	8008302	8008652	-1	CG12560	995	gene	.	.
FBgn0039958	1959	2165	1690	1787	1739	1985	1861	2770	2045	1782	2091	1942	5.22518	5.63608	5.21938	5.22263	5.2417	5.3021	5.2493	5.79156	5.10117	5.29622	5.4433	5.32867	2L	23161122	23162139	-1	CG12567	2330	gene	.	.
FBgn0031190	5847	5856	5615	5273	5963	4678	5662	6082	5346	6116	5637	5338	6.52826	6.80417	6.67546	6.50935	6.74325	6.26952	6.58014	6.66313	6.21333	6.80001	6.60428	6.51581	X	22474851	22476452	-1	CG12576	2773	gene	.	.
FBgn0037213	0	0	0	2	14	17	0	5	0	28	1	0	0	0	0	0.0248199	0.171884	0.189682	0	0.059201	0	0.329663	0.0124602	0	3R	4174632	4176191	1	CG12581	5461	gene	.	.
FBgn0040684	0	0	2	0	0	6	0	3	0	5	0	6	0	0	0.0742463	0	0	0.192909	0	0.100984	0	0.179191	0	0.200408	3R	5137057	5137494	-1	CG12589	1893	gene	.	.
FBgn0037811	5	12	13	8	0	13	3	6	4	4	4	12	0.124257	0.335097	0.344791	0.210986	0	0.314736	0.0810585	0.155806	0.0882738	0.115308	0.10932	0.30381	3R	10338342	10338415	1	CG12592	2407	gene	.	.
FBgn0037941	303	418	562	261	159	343	273	532	438	339	440	344	2.25763	2.87173	3.18554	2.19058	1.70583	2.44969	2.21698	3.00293	2.53456	2.55898	2.80906	2.50141	3R	11721734	11722457	1	CG12594	3469	gene	.	.
FBgn0035481	9089	6555	10196	9836	7323	7402	8906	9384	10734	8441	9312	13052	5.74077	5.54957	6.10755	5.98046	5.62031	5.50931	5.80897	5.86402	5.79028	5.84176	5.90242	6.37194	3L	3954251	3959896	-1	CG12605	7500	gene	.	.
FBgn0035545	0	0	1	0	0	0	0	5	0	0	0	0	0	0	0.0703008	0	0	0	0	0.296927	0	0	0	0	3L	4446573	4446677	1	CG12607	1001	gene	.	.
FBgn0030630	610	275	516	489	357	289	433	595	582	356	566	488	4.11643	3.31103	4.08412	3.939	3.57329	3.18146	3.74681	4.15746	3.87523	3.58858	4.13678	3.92582	X	15342857	15343502	-1	CG12608	1616	gene	.	.
FBgn0040996	0	11	0	0	0	1	0	7	0	0	0	0	0	0.64568	0	0	0	0.0623509	0	0.393263	0	0	0	0	2L	20294693	20294787	1	CG12617	1022	gene	.	.
FBgn0030224	15	4	14	22	37	10	33	9	26	12	14	33	0.703229	0.266495	0.745699	1.00584	1.46785	0.522591	1.31028	0.483588	0.966969	0.660908	0.7149	1.32224	X	10672433	10673466	-1	CG12637	1034	gene	.	.
FBgn0030202	14	14	16	5	3	15	1	9	12	18	7	17	1.45521	1.63685	1.72167	0.749121	0.511444	1.55855	0.180462	1.12645	1.20744	1.8439	0.965573	1.72106	X	10432465	10432812	-1	CG12640	348	gene	.	.
FBgn0040942	19	13	24	4	20	0	35	16	8	4	4	6	0.846365	0.7323	1.11342	0.243459	0.968956	0	1.3641	0.773997	0.372526	0.256112	0.243403	0.348933	X	10264233	10265263	-1	CG12643	1031	gene	.	.
FBgn0035517	1482	836	1367	1447	1135	2013	1516	1736	2008	1165	1644	1521	6.29464	5.7536	6.38412	6.38893	6.10129	6.79099	6.42458	6.59875	6.54038	6.15882	6.57066	6.44903	3L	4254776	4254968	1	CG1265	828	gene	.	.
FBgn0031080	11	12	11	13	7	15	15	5	15	3	15	9	0.831508	1.02149	0.925925	1.00584	0.646572	1.07596	1.09652	0.458794	0.950194	0.317119	1.11298	0.759202	X	19958393	19958900	-1	CG12655	611	gene	.	.
FBgn0040929	70	67	101	149	100	123	216	164	167	111	133	105	2.13186	2.29915	2.72999	3.15044	2.7023	2.84726	3.60626	3.22867	3.01378	2.84856	3.00566	2.70261	X	8590775	8591502	-1	CG12659	896	gene	.	.
FBgn0030074	6	0	6	15	15	12	0	6	13	8	3	7	0.46565	0	0.525823	1.03006	1.06041	0.843347	0	0.488	0.785548	0.666598	0.273064	0.568107	X	8983634	8984190	-1	CG12662	682	gene	.	.
FBgn0030886	154	98	121	135	126	144	318	54	228	62	70	179	2.29265	2.00203	2.18173	2.24508	2.2131	2.26335	3.26651	1.28969	2.59992	1.49333	1.55538	2.566	X	18005897	18007606	-1	CG12672	1710	gene	.	.
FBgn0031388	11	0	9	2	0	0	0	0	8	0	0	0	0.475844	0	0.453173	0.108007	0	0	0	0	0.320982	0	0	0	2L	2079919	2080123	1	CG12674	1219	gene	.	.
FBgn0029701	7	0	0	0	0	0	0	2	0	0	0	9	0.612562	0	0	0	0	0	0	0.213737	0	0	0	0.797829	X	4266097	4266669	1	CG12691	573	gene	.	.
FBgn0029705	14	0	1	0	20	0	0	2	0	0	0	0	0.453081	0	0.0432371	0	0.678787	0	0	0.0781885	0	0	0	0	X	4327080	4327558	-1	CG12693	1643	gene	.	.
FBgn0030721	0	1	0	0	0	22	0	34	0	2	0	0	0	0.0391605	0	0	0	0.60502	0	0.860859	0	0.0738734	0	0	X	16006147	16006427	1	CG12698	1906	gene	.	.
FBgn0046294	0	0	14	0	0	3	1	1	0	7	0	0	0	0	0.936269	0	0	0.234843	0.0847925	0.0836923	0	0.543549	0	0	2R	17246530	17247228	-1	CG12699	766	gene	.	.
FBgn0031070	0	0	0	20	0	0	2	0	7	0	3	0	0	0	0	0.344195	0	0	0.0375496	0	0.105102	0	0.0571471	0	X	19759173	19759664	-1	CG12702	3517	gene	.	.
FBgn0030666	0	2	0	9	0	0	0	0	11	6	0	0	0	0.0862776	0	0.322561	0	0	0	0	0.3166	0.234511	0	0	X	15675476	15675803	1	CG12708	1702	gene	.	.
FBgn0035392	304	229	399	302	304	241	221	387	368	311	258	287	2.88738	2.77369	3.41897	2.99211	3.05209	2.65268	2.5806	3.26415	2.96212	3.09931	2.79522	2.91838	3L	3052514	3053027	1	CG1271	2057	gene	.	.
FBgn0036536	82	91	98	162	92	106	156	145	205	114	168	146	1.85923	2.18033	2.20973	2.74019	2.12465	2.18317	2.66774	2.56324	2.75732	2.38542	2.78462	2.60431	3L	15832464	15832787	1	CG12713	1351	gene	.	.
FBgn0030443	6	3	17	17	10	18	28	17	7	2	6	11	0.167748	0.103897	0.488823	0.46706	0.303628	0.470519	0.692617	0.453262	0.171389	0.0669872	0.182555	0.316679	X	13052847	13054763	-1	CG12715	2107	gene	.	.
FBgn0030439	24	0	18	6	8	0	0	0	19	35	39	13	0.819408	0	0.732972	0.274041	0.367973	0	0	0	0.614321	1.19503	1.23842	0.53581	X	12974683	12975494	-1	CG12716	1359	gene	.	.
FBgn0030420	1275	793	794	957	992	519	1172	894	1146	1141	1008	1182	4.29193	3.90718	3.8443	4.02391	4.12804	3.1518	4.27039	3.88474	3.96815	4.33881	4.09398	4.30098	X	12760642	12763611	-1	CG12717	2970	gene	.	.
FBgn0029825	642	594	506	474	433	573	670	659	584	514	528	441	3.66785	3.8199	3.54276	3.38686	3.32222	3.57224	3.81626	3.7761	3.3702	3.56568	3.528	3.28302	X	5942606	5942841	1	CG12728	2374	gene	.	.
FBgn0035522	16	2	6	5	10	1	12	4	17	5	5	9	0.220906	0.0356962	0.0998063	0.0794043	0.160762	0.0154696	0.180017	0.0617173	0.206844	0.0837806	0.0793851	0.138897	3L	4263719	4263968	1	CG1273	4187	gene	.	.
FBgn0029771	58	119	262	98	216	335	265	290	326	185	300	213	1.21871	2.10387	2.98584	1.78836	2.73002	3.16866	2.90588	3.00226	2.91499	2.55969	3.08934	2.65377	X	5516608	5517498	1	CG12730	1892	gene	.	.
FBgn0033459	17	0	0	19	0	0	0	3	0	0	1	0	0.648102	0	0	0.760064	0	0	0	0.145014	0	0	0.0517123	0	2R	9874889	9875404	1	CG12744	1298	gene	.	.
FBgn0037341	845	717	729	849	691	739	902	1021	1016	774	1116	971	4.51869	4.55645	4.51305	4.64975	4.42183	4.39135	4.70378	4.85737	4.59177	4.59811	5.03009	4.82546	3R	5564865	5564982	1	CG12746	1669	gene	.	.
FBgn0035321	4537	3476	3738	3998	3474	5344	4574	3997	5491	3913	3711	3313	6.56775	6.46106	6.4962	6.51581	6.37366	6.86107	6.67717	6.46549	6.65265	6.56389	6.4092	6.23693	3L	2252744	2253271	-1	CG1275	2093	gene	.	.
FBgn0037206	214	173	314	167	93	228	70	389	138	338	333	343	2.17609	2.15247	2.7993	2.00188	1.4559	2.29531	1.15884	2.95591	1.58015	2.89287	2.80548	2.83286	3L	22910491	22910572	1	CG12768	2633	gene	.	.
FBgn0033252	1498	1876	1493	1825	1693	1431	1472	2266	1443	1954	1554	1734	3.57085	4.12993	3.75719	3.955	3.9088	3.5653	3.63836	4.2012	3.34948	4.12229	3.73889	3.87569	2R	8052080	8054842	-1	CG12769	5960	gene	.	.
FBgn0024365	873	756	1069	864	594	377	389	1025	532	943	730	788	3.4229	3.48546	3.88235	3.52756	3.09463	2.42704	2.49584	3.70757	2.63149	3.71667	3.30689	3.39665	X	1349623	1351037	-1	CG12773	3887	gene	.	.
FBgn0033301	3	8	0	0	0	0	4	7	0	2	0	0	0.379283	0.979077	0	0	0	0	0.515361	0.80019	0	0.300772	0	0	2R	8551859	8552290	-1	CG12780	432	gene	.	.
FBgn0038448	0	29	11	1	23	1	0	10	11	0	6	0	0	0.928389	0.407634	0.0400315	0.743378	0.0381605	0	0.346734	0.319635	0	0.224998	0	3R	16611419	16611584	-1	CG12783	1684	gene	.	.
FBgn0031535	764	820	697	845	560	944	711	903	956	717	810	884	4.99365	5.36165	5.06608	5.26109	4.74322	5.34866	4.9889	5.30517	5.12351	5.10805	5.20134	5.31366	2L	3452466	3452671	1	CG12795	1072	gene	.	.
FBgn0037779	0	0	4	0	4	0	0	0	7	4	7	17	0	0	0.262485	0	0.259455	0	0	0	0.339424	0.262888	0.41243	0.846144	3R	10047252	10047769	-1	CG12811	1002	gene	.	.
FBgn0037796	3	51	16	60	13	13	0	27	34	27	22	25	0.0728811	1.04746	0.39946	1.09355	0.328757	0.303412	0	0.577951	0.599255	0.622219	0.501505	0.554692	3R	10171156	10171741	-1	CG12814	2507	gene	.	.
FBgn0037798	537	428	474	574	397	676	652	409	601	454	416	476	4.51954	4.47092	4.54547	4.73647	4.28429	4.89655	4.88371	4.22133	4.49362	4.48831	4.29207	4.46683	3R	10223440	10224042	-1	CG12817	1060	gene	.	.
FBgn0037809	696	247	348	344	211	479	457	437	498	369	384	380	4.95916	3.80126	4.19987	4.11128	3.51141	4.4982	4.47053	4.39047	4.31394	4.28223	4.26091	4.23638	3R	10331581	10331641	1	CG12818	1001	gene	.	.
FBgn0033229	2780	2324	2841	2738	2472	2193	2566	3290	3196	2782	3645	3276	6.32354	6.34128	6.55925	6.43023	6.34273	6.04521	6.30701	6.64236	6.33503	6.53169	6.8385	6.67526	2R	7832171	7832365	1	CG12822	1522	gene	.	.
FBgn0033221	16	0	0	9	0	0	0	114	1	0	11	5	1.12716	0	0	0.789893	0	0	0	3.30969	0.0907234	0	0.91893	0.487335	2R	7789206	7789358	1	CG12825	585	gene	.	.
FBgn0033140	0	5	6	4	5	4	15	13	2	0	1	8	0	0.456784	0.511987	0.343934	0.43353	0.329368	0.991315	0.883487	0.147783	0	0.0939475	0.617563	2R	7068572	7068700	1	CG12836	704	gene	.	.
FBgn0040666	543	549	684	698	426	979	645	664	1128	541	770	541	5.64928	5.93628	6.18045	6.13317	5.4914	6.54607	5.99028	6.01242	6.50144	5.84971	6.27252	5.76058	2R	24762566	24762972	-1	CG12848	478	gene	.	.
FBgn0035086	574	687	726	826	621	885	838	820	840	832	751	885	2.27899	2.7194	2.7282	2.82125	2.52403	2.84665	2.8124	2.769	2.57162	2.8989	2.70386	2.89746	2R	24948645	24949402	1	CG12851	6450	gene	.	.
FBgn0040747	0	0	2	3	0	0	13	0	0	0	0	0	0	0	0.382792	0.518082	0	0	1.50195	0	0	0	0	0	2R	14933515	14933596	1	CG12853	329	gene	.	.
FBgn0033963	0	0	0	2	0	0	0	4	2	5	1	3	0	0	0	0.0838262	0	0	0	0.157732	0.0675568	0.211695	0.0425114	0.123066	2R	14757907	14758606	-1	CG12857	1584	gene	.	.
FBgn0033954	0	0	0	0	1	8	0	0	25	0	0	0	0	0	0	0	0.0592626	0.386035	0	0	0.853177	0	0	0	2R	14665641	14666817	-1	CG12860	1177	gene	.	.
FBgn0033953	0	0	0	0	0	0	12	0	0	0	0	0	0	0	0	0	0	0	0.585776	0	0	0	0	0	2R	14664246	14665356	-1	CG12861	1111	gene	.	.
FBgn0033948	290	315	218	305	300	187	357	226	342	257	190	251	3.30184	3.66204	3.11937	3.48524	3.51718	2.79841	3.66477	3.05257	3.34539	3.33358	2.87806	3.22161	2R	14619798	14620562	-1	CG12863	1417	gene	.	.
FBgn0033955	35	55	8	35	20	73	35	43	17	17	34	50	0.611692	1.00363	0.188189	0.657935	0.426467	1.10306	0.646612	0.753145	0.292667	0.37471	0.642631	0.863231	2R	14668391	14668438	1	CG12866	2870	gene	.	.
FBgn0033945	340	236	289	281	313	574	402	342	642	340	298	272	4.48532	4.24716	4.45922	4.3471	4.55175	5.27271	4.81219	4.56939	5.18706	4.68614	4.42745	4.2919	2R	14604549	14605105	-1	CG12868	688	gene	.	.
FBgn0039544	679	454	719	821	570	590	690	811	745	780	877	853	3.32861	3.05765	3.59196	3.69703	3.27145	3.20072	3.43892	3.63419	3.27852	3.70229	3.78477	3.7377	3R	27707100	27707318	1	CG12877	3250	gene	.	.
FBgn0046258	50	0	38	0	0	0	6	9	0	13	9	1	1.09969	0	1.00207	0	0	0	0.197734	0.283804	0	0.426175	0.292892	0.0353762	3R	27685962	27686265	1	CG12880	1894	gene	.	.
FBgn0039538	265	169	283	205	147	278	273	219	294	222	169	122	3.67318	3.33359	3.95361	3.45313	3.07615	3.79252	3.80429	3.49388	3.63661	3.63096	3.202	2.7818	3R	27679291	27679430	1	CG12883	976	gene	.	.
FBgn0039523	0	1	0	1	1	0	20	8	0	9	0	0	0	0.02371	0	0.0214377	0.0223239	0	0.370741	0.157874	0	0.19204	0	0	3R	27520866	27521015	1	CG12885	3165	gene	.	.
FBgn0033523	717	705	828	729	730	1235	1159	741	1277	683	836	764	5.57125	5.81846	5.97845	5.72208	5.7818	6.40217	6.35004	5.69562	6.20346	5.70793	5.91581	5.77753	2R	10436598	10437019	-1	CG12895	667	gene	.	.
FBgn0033516	12	5	0	0	18	0	0	0	17	6	0	2	1.07258	0.638529	0	0	1.52916	0	0	0	1.24515	0.711784	0	0.262609	2R	10406975	10407445	-1	CG12898	471	gene	.	.
FBgn0033507	101	148	93	112	113	208	148	133	178	110	103	87	2.39007	3.09229	2.46176	2.61992	2.6802	3.33718	2.93667	2.78699	2.91748	2.66495	2.51913	2.31251	2R	10310113	10311143	1	CG12909	1031	gene	.	.
FBgn0033502	728	1527	1393	1247	1246	828	973	1480	1616	1493	1236	1384	3.68276	4.9581	4.76325	4.53578	4.59106	3.91071	4.16582	4.72444	4.58793	4.86204	4.52321	4.66928	2R	10265057	10265231	1	CG12910	2662	gene	.	.
FBgn0033500	1800	1414	1427	1305	1208	1137	1014	1821	1357	1579	1606	1447	4.99512	4.92564	4.87143	4.67286	4.6224	4.41558	4.29544	5.08835	4.421	5.01505	4.96129	4.80556	2R	10249220	10249439	1	CG12913	2523	gene	.	.
FBgn0033461	31	69	95	146	32	28	42	72	57	111	49	140	0.791028	1.56989	1.8414	2.25209	0.894748	0.754992	1.04236	1.4814	1.12267	2.00855	1.17814	2.19574	2R	9887648	9888881	1	CG12923	1838	gene	.	.
FBgn0033437	51	43	7	12	8	39	26	43	82	11	31	12	1.40022	1.4191	0.33315	0.50803	0.370864	1.20594	0.922228	1.29895	1.72744	0.494551	1.06362	0.50473	2R	9608128	9608603	-1	CG12926	1347	gene	.	.
FBgn0033429	238	184	205	175	205	332	324	172	404	179	185	197	4.30035	4.2105	4.29257	4.00437	4.2752	4.81748	4.82102	3.93372	4.84996	4.10984	4.07934	4.15461	2R	9586110	9586231	-1	CG12929	551	gene	.	.
FBgn0033547	307	518	351	388	371	766	446	458	651	382	347	373	3.59426	4.56308	3.96539	4.02857	4.02316	4.89786	4.18857	4.20645	4.43283	4.08226	3.87752	3.9648	2R	10809397	10810191	1	CG12935	1200	gene	.	.
FBgn0033569	572	825	534	619	484	463	619	656	576	674	535	489	3.45719	4.20472	3.55565	3.68049	3.40984	3.23626	3.65181	3.71116	3.29499	3.86811	3.48733	3.35993	2R	10894459	10895128	1	CG12942	2481	gene	.	.
FBgn0037755	860	742	600	625	792	656	545	661	526	637	594	607	3.70395	3.76269	3.41822	3.40165	3.7687	3.40151	3.19618	3.42908	2.8978	3.4989	3.33504	3.35347	3R	9787816	9789881	-1	CG12945	3095	gene	.	.
FBgn0037753	0	1	9	3	0	16	0	7	0	9	16	8	0	0.0439618	0.339604	0.11618	0	0.512052	0	0.249677	0	0.340113	0.533212	0.289136	3R	9780064	9780517	1	CG12947	1695	gene	.	.
FBgn0037739	592	602	503	491	584	590	602	549	644	534	537	481	4.1599	4.44524	4.13357	4.02817	4.32014	4.21195	4.27628	4.13219	4.0957	4.21737	4.14944	3.98988	3R	9746167	9746988	-1	CG12948	1519	gene	.	.
FBgn0034031	2	3	7	2	13	10	5	4	6	0	6	10	0.0336566	0.0605763	0.131413	0.0367889	0.232508	0.167389	0.0884015	0.0702219	0.0869078	0	0.107641	0.173954	2R	15555446	15555557	1	CG12963	3669	gene	.	.
FBgn0034022	1	0	6	0	0	4	41	8	47	15	10	0	0.0157606	0	0.105787	0	0	0.0646092	0.567823	0.128092	0.538735	0.251596	0.163713	0	2R	15485953	15486456	-1	CG12964	3942	gene	.	.
FBgn0034047	0	17	0	0	0	1	0	2	0	3	0	0	0	0.835227	0	0	0	0.0561656	0	0.111667	0	0.179013	0	0	2R	15855961	15856132	1	CG12970	1137	gene	.	.
FBgn0037065	0	0	0	0	0	14	0	13	0	5	0	0	0	0	0	0	0	0.330809	0	0.313316	0	0.140254	0	0	3L	21281752	21282518	-1	CG12974	2452	gene	.	.
FBgn0037061	1277	1074	1235	1468	1400	2494	2210	1200	2410	1072	1314	1279	6.47879	6.50516	6.63599	6.80651	6.79705	7.49619	7.36143	6.4686	7.19909	6.43638	6.64778	6.59855	3L	21215995	21216323	-1	CG12975	627	gene	.	.
FBgn0030881	52	5	12	18	8	33	23	6	33	37	13	5	1.41102	0.254883	0.528095	0.703539	0.368452	1.06879	0.836677	0.265782	0.943614	1.24196	0.539828	0.230496	X	17883718	17884475	1	CG12985	1357	gene	.	.
FBgn0035501	37	39	9	0	0	0	1	0	0	105	0	0	0.863203	1.03258	0.298652	0	0	0	0.0338022	0	0	1.88275	0	0	3L	4148696	4149025	1	CG1299	1956	gene	.	.
FBgn0030859	0	3	0	10	0	31	7	6	8	2	0	0	0	0.0942709	0	0.267061	0	0.67856	0.188159	0.160679	0.176789	0.0607089	0	0	X	17669208	17669628	-1	CG12990	2330	gene	.	.
FBgn0030847	2219	1391	1517	1644	1386	1374	1374	1809	1740	1394	1697	1470	5.10664	4.72251	4.77624	4.81364	4.63334	4.49789	4.53505	4.89807	4.58517	4.66121	4.85747	4.6476	X	17579861	17580097	1	CG12991	2872	gene	.	.
FBgn0030846	58	67	48	76	43	57	60	34	111	33	64	52	1.22615	1.52308	1.1888	1.54623	1.09213	1.24621	1.31257	0.871538	1.69944	0.911671	1.38785	1.2041	X	17588865	17588930	1	CG12992	1875	gene	.	.
FBgn0030829	0	0	0	0	0	0	6	0	0	0	0	0	0	0	0	0	0	0	0.319836	0	0	0	0	0	X	17218667	17219787	1	CG12998	1121	gene	.	.
FBgn0030806	1282	1063	894	965	905	814	892	905	1644	1045	899	866	5.00365	5.00964	4.70159	4.7334	4.70095	4.4311	4.59449	4.59591	5.16792	4.92105	4.63482	4.57274	X	16941086	16942871	-1	CG13001	1786	gene	.	.
FBgn0030794	21	132	149	161	135	50	161	161	130	168	65	113	0.534655	2.1425	2.22475	2.25199	2.1	1.07957	2.22745	2.21222	1.78035	2.36452	1.33286	1.85641	X	16803650	16803992	1	CG13005	2027	gene	.	.
FBgn0030780	80	0	3	21	0	0	0	1	0	0	0	0	1.1085	0	0.0704611	0.413717	0	0	0	0.0218643	0	0	0	0	X	16711303	16711580	1	CG13008	2996	gene	.	.
FBgn0030769	4	0	1	0	0	20	0	4	0	4	1	3	0.17318	0	0.052149	0	0	0.735318	0	0.182386	0	0.198469	0.0494662	0.142565	X	16668818	16669224	-1	CG13012	1358	gene	.	.
FBgn0030759	100	167	115	109	137	143	126	124	245	86	129	119	2.34841	3.21384	2.68554	2.55617	2.88577	2.82798	2.70539	2.6695	3.29166	2.34196	2.76037	2.65266	X	16587873	16588930	1	CG13014	1058	gene	.	.
FBgn0033899	883	487	487	624	476	522	558	497	849	544	368	496	4.75068	4.19501	4.12959	4.39539	4.0813	4.08526	4.21272	4.037	4.51441	4.28291	3.68014	4.07128	2R	14157762	14158136	1	CG13016	1475	gene	.	.
FBgn0040751	201	204	232	226	220	420	426	229	454	239	228	177	4.58279	4.86933	4.98176	4.87056	4.88993	5.673	5.73119	4.84014	5.53861	5.02566	4.88249	4.52091	2R	14157050	14157146	-1	CG13018	379	gene	.	.
FBgn0036679	0	0	0	0	0	5	0	0	0	0	0	0	0	0	0	0	0	0.446001	0	0	0	0	0	0	3L	16938330	16938952	-1	CG13022	623	gene	.	.
FBgn0036677	0	0	25	0	12	0	0	0	0	0	0	0	0	0	0.645163	0	0.34172	0	0	0	0	0	0	0	3L	16923914	16924862	-1	CG13023	2216	gene	.	.
FBgn0036665	12	24	12	7	0	10	3	3	0	9	11	24	0.331273	0.700684	0.376264	0.220038	0	0.291875	0.0964046	0.0951586	0	0.291436	0.332107	0.642061	3L	16809658	16810024	-1	CG13024	2013	gene	.	.
FBgn0036660	769	489	521	412	232	427	468	576	604	596	512	372	3.5345	3.19447	3.21422	2.84941	2.21438	2.83357	2.98189	3.22946	3.05171	3.39074	3.12295	2.71398	3L	16776531	16778153	-1	CG13025	3145	gene	.	.
FBgn0036676	0	0	0	9	0	0	0	0	0	0	0	0	0	0	0	0.654375	0	0	0	0	0	0	0	0	3L	16923252	16923994	1	CG13028	743	gene	.	.
FBgn0036670	0	13	4	3	0	0	0	0	0	0	0	0	0	0.697833	0.241753	0.175932	0	0	0	0	0	0	0	0	3L	16860622	16861041	1	CG13029	1096	gene	.	.
FBgn0036652	0	0	0	0	0	0	0	0	0	6	0	0	0	0	0	0	0	0	0	0	0	0.185695	0	0	3L	16673964	16675545	1	CG13032	2187	gene	.	.
FBgn0036602	7	0	0	0	0	0	0	0	0	0	0	0	0.614309	0	0	0	0	0	0	0	0	0	0	0	3L	16307846	16308339	-1	CG13042	571	gene	.	.
FBgn0036584	335	342	410	339	381	387	122	403	600	313	409	494	3.56377	3.84651	4.02627	3.69897	3.91007	3.81106	2.38453	3.88356	4.17	3.66623	3.95032	4.19637	3L	16255852	16257191	-1	CG13054	1340	gene	.	.
FBgn0036583	8106	7184	6899	5637	5693	4522	4947	6707	8573	5996	6545	7280	6.98337	7.08482	6.95811	6.59284	6.66524	6.20948	6.37579	6.79111	6.87552	6.75987	6.80587	6.94741	3L	16249560	16252355	-1	CG13055	2796	gene	.	.
FBgn0040794	0	0	0	0	0	11	0	0	0	0	0	0	0	0	0	0	0	1.16034	0	0	0	0	0	0	3L	16333313	16333349	1	CG13056	402	gene	.	.
FBgn0036610	0	0	0	0	0	0	12	0	0	0	0	0	0	0	0	0	0	0	0.939766	0	0	0	0	0	3L	16328841	16328879	1	CG13058	606	gene	.	.
FBgn0040797	0	0	0	0	0	0	5	0	0	0	0	0	0	0	0	0	0	0	0.548707	0	0	0	0	0	3L	16272909	16272978	1	CG13066	501	gene	.	.
FBgn0036589	0	0	0	4	8	0	9	0	0	0	1	0	0	0	0	0.417962	0.765597	0	0.799043	0	0	0	0.11635	0	3L	16271282	16271351	1	CG13067	564	gene	.	.
FBgn0026566	1461	1341	1381	1359	1497	2044	1607	1220	1921	1205	1316	1224	5.79657	5.94674	5.92029	5.82165	6.01678	6.33278	6.02887	5.61937	5.99847	5.72946	5.77575	5.66259	3R	6656030	6656893	-1	CG1307	1159	gene	.	.
FBgn0036567	1	3	1	1	8	5	7	11	6	4	5	0	0.0401845	0.140951	0.0462903	0.0439151	0.330629	0.198141	0.277074	0.409562	0.199884	0.177145	0.207268	0	3L	16095768	16096001	-1	CG13074	1533	gene	.	.
FBgn0036563	0	0	0	0	0	0	0	0	0	0	1	11	0	0	0	0	0	0	0	0	0	0	0.0582845	0.536169	3L	16083993	16084168	1	CG13075	1149	gene	.	.
FBgn0032803	0	0	0	0	6	0	0	0	0	0	0	0	0	0	0	0	0.29281	0	0	0	0	0	0	0	2L	19538425	19539740	1	CG13082	1316	gene	.	.
FBgn0032789	0	1	1	4	0	1	2	1	0	3	6	0	0	0.0646118	0.0616455	0.22098	0	0.0557807	0.112361	0.0565238	0	0.177837	0.319879	0	2L	19487490	19488377	1	CG13083	1145	gene	.	.
FBgn0032780	0	0	16	7	7	0	0	13	12	5	0	4	0	0	0.639795	0.30036	0.311611	0	0	0.500848	0.398299	0.232294	0	0.177905	2L	19424050	19424212	1	CG13085	1433	gene	.	.
FBgn0032770	3	0	0	0	0	0	2	10	0	0	0	0	0.248852	0	0	0	0	0	0.181937	0.733835	0	0	0	0	2L	19364375	19364522	1	CG13086	690	gene	.	.
FBgn0032047	200	150	93	126	140	176	131	136	159	145	119	166	2.79826	2.68042	2.06941	2.35218	2.52412	2.69236	2.37233	2.40035	2.36514	2.58332	2.28596	2.6708	2L	8488981	8489208	1	CG13088	1454	gene	.	.
FBgn0035519	2278	2377	1738	2345	2510	2844	2605	2515	2816	2612	2201	2174	5.75648	6.0887	5.57688	5.92525	6.07978	6.13039	6.04391	5.97488	5.87073	6.15685	5.83502	5.80693	3L	4259430	4259668	1	CG1309	1859	gene	.	.
FBgn0032050	414	130	305	319	294	357	534	151	365	358	193	223	3.05603	1.91945	2.85253	2.84182	2.79132	2.92166	3.47337	1.93347	2.73478	3.05594	2.24232	2.4004	2L	8509069	8510178	-1	CG13096	2450	gene	.	.
FBgn0032051	553	407	325	317	338	198	324	404	412	471	238	371	3.39155	3.24238	2.89558	2.79817	2.92877	2.18387	2.79849	3.05811	2.84853	3.37167	2.45161	2.98485	2L	8512174	8512739	-1	CG13097	2522	gene	.	.
FBgn0032084	0	0	0	0	23	0	0	0	0	0	0	0	0	0	0	0	0.777697	0	0	0	0	0	0	0	2L	8977834	8978357	-1	CG13101	1589	gene	.	.
FBgn0032100	1918	1449	1725	1391	1670	2067	2168	1640	2763	1627	1979	1530	6.36355	6.23706	6.41703	6.03457	6.35276	6.52951	6.63608	6.21893	6.69697	6.33606	6.53631	6.15898	2L	9164235	9164848	1	CG13108	1021	gene	.	.
FBgn0032127	0	0	3	7	1	0	1	0	1	0	1	0	0	0	0.134892	0.283066	0.045804	0	0.0430745	0	0.0353652	0	0.0439892	0	2L	9545811	9545932	1	CG13114	1530	gene	.	.
FBgn0032139	17	116	62	63	32	57	33	54	49	66	34	90	0.792199	2.81708	2.02879	1.98813	1.36174	1.83086	1.33404	1.78902	1.51065	2.09925	1.37905	2.38025	2L	9729940	9730945	1	CG13116	1006	gene	.	.
FBgn0032140	57	30	33	10	19	92	2	33	18	17	36	3	1.5317	1.14119	1.17887	0.446866	0.781218	2.06423	0.0990461	1.10897	0.607587	0.724429	1.20586	0.148068	2L	9736645	9737949	1	CG13117	1305	gene	.	.
FBgn0032150	303	326	323	352	316	391	397	299	339	234	244	335	3.69962	4.05555	3.97802	4.02194	3.93132	4.09865	4.156	3.75532	3.67418	3.54962	3.5317	3.9446	2L	9791961	9792820	-1	CG13123	1094	gene	.	.
FBgn0032156	46	45	57	108	14	67	8	46	30	39	106	64	0.674292	0.770584	0.889302	1.33955	0.271058	0.929519	0.151815	0.704459	0.42302	0.663681	1.32308	0.926084	2L	9903279	9903941	-1	CG13124	3343	gene	.	.
FBgn0032168	207	210	192	195	247	288	113	273	146	257	109	173	2.4611	2.70867	2.54229	2.49704	2.83372	2.91375	1.86171	2.86384	1.92108	2.90101	1.84636	2.34751	2L	9952072	9952698	-1	CG13126	1989	gene	.	.
FBgn0032176	0	0	0	0	0	16	0	0	0	0	0	0	0	0	0	0	0	0.350875	0	0	0	0	0	0	2L	10026676	10029298	1	CG13127	2623	gene	.	.
FBgn0032175	3	1	1	0	2	0	0	0	0	0	1	6	0.0446779	0.0182048	0.0173561	0	0.034076	0	0	0	0	0	0.016453	0.0953239	2L	10013227	10013580	-1	CG13131	4130	gene	.	.
FBgn0032181	0	4	9	0	15	7	0	9	0	0	3	11	0	0.235701	0.465295	0	0.701624	0.341771	0	0.431201	0	0	0.163792	0.523612	2L	10091208	10092389	-1	CG13133	1182	gene	.	.
FBgn0032188	19	51	15	12	9	0	21	22	0	3	29	1	0.671111	1.54875	0.622743	0.495023	0.400315	0	0.766432	0.78629	0	0.148142	0.992043	0.048026	2L	10172702	10174090	1	CG13137	1389	gene	.	.
FBgn0031134	68	3	33	60	34	20	28	13	38	26	34	14	1.62747	0.152721	1.11816	1.59343	1.13157	0.714314	0.942214	0.508037	1.01721	0.944051	1.09967	0.553031	X	20867989	20869397	-1	CG1314	1409	gene	.	.
FBgn0032260	0	1	13	0	0	0	0	0	0	2	0	0	0	0.0478548	0.503741	0	0	0	0	0	0	0.0900378	0	0	2L	10489900	10491454	-1	CG13144	1555	gene	.	.
FBgn0033767	1287	1199	1149	1259	866	1266	1297	1366	1738	1259	1341	1326	5.10139	5.27085	5.14364	5.19684	4.73135	5.13656	5.20828	5.2622	5.3387	5.27433	5.28511	5.25879	2R	12686249	12686317	1	CG13148	1672	gene	.	.
FBgn0033750	447	537	247	310	345	178	420	296	428	418	338	186	3.47685	3.97682	2.89997	3.11939	3.3096	2.38032	3.48498	3.01617	3.24917	3.57986	3.23	2.4799	2R	12515375	12517284	1	CG13151	1910	gene	.	.
FBgn0033736	0	0	0	5	0	0	0	0	0	1	0	0	0	0	0	0.331211	0	0	0	0	0	0.0766165	0	0	2R	12426883	12427682	-1	CG13154	918	gene	.	.
FBgn0035526	3695	4622	5892	4037	3916	3315	3139	9003	4478	5180	8417	4801	6.18991	6.78256	7.06118	6.44434	6.45914	6.09467	6.05542	7.54203	6.27647	6.87926	7.49536	6.68071	3L	4283851	4284283	1	CG1316	2222	gene	.	.
FBgn0033705	30	12	10	9	10	7	30	37	13	38	16	0	0.87989	0.492701	0.404163	0.351436	0.399712	0.268284	0.925851	1.06691	0.399742	1.15749	0.575547	0	2R	12253992	12254354	1	CG13168	1546	gene	.	.
FBgn0035333	4524	5165	3902	4236	4225	3559	3259	4078	3893	5181	3843	3746	5.62899	6.0885	5.62287	5.66335	5.71741	5.3492	5.26325	5.56014	5.23217	6.02703	5.52544	5.47882	3L	2367843	2368425	-1	CG1317	4040	gene	.	.
FBgn0033703	3	0	3	0	0	4	0	7	0	1	0	0	0.392881	0	0.445028	0	0	0.521111	0	0.825133	0	0.164335	0	0	2R	12240399	12240813	1	CG13170	415	gene	.	.
FBgn0040759	0	0	0	5	11	0	0	0	0	0	0	0	0	0	0	0.281629	0.579181	0	0	0	0	0	0	0	2R	12163675	12163800	1	CG13177	1099	gene	.	.
FBgn0033661	230	25	136	153	43	51	93	107	60	17	61	88	0.66561	0.107259	0.485598	0.512717	0.169832	0.183338	0.326365	0.365316	0.181551	0.0705334	0.226624	0.314468	2R	11867876	11868320	-1	CG13185	16988	gene	.	.
FBgn0033653	588	453	557	532	714	859	563	546	709	570	479	463	4.31889	4.22419	4.44169	4.30518	4.76763	4.90065	4.35324	4.29279	4.39538	4.47578	4.16149	4.1051	2R	11825345	11825553	1	CG13192	1343	gene	.	.
FBgn0062449	935	685	958	928	926	798	1072	1145	957	708	1150	901	3.60946	3.45196	3.83328	3.71918	3.77078	3.45542	3.88345	3.95409	3.4669	3.4345	4.00697	3.66958	2R	11691285	11691412	1	CG13197	3613	gene	.	.
FBgn0033640	4	0	13	5	4	3	0	0	9	4	1	7	0.399411	0	1.13534	0.522351	0.447393	0.321211	0	0	0.704268	0.45295	0.120666	0.68357	2R	11654898	11654957	1	CG13198	543	gene	.	.
FBgn0033623	0	5	2	4	0	0	0	2	0	0	0	10	0	0.692027	0.30413	0.530966	0	0	0	0.280709	0	0	0	1.07292	2R	11356114	11356265	-1	CG13202	426	gene	.	.
FBgn0033628	8	1	15	21	0	52	89	35	67	11	59	42	0.193677	0.0310456	0.39065	0.498451	0	0.980769	1.4392	0.734789	1.03923	0.296825	1.11049	0.863177	2R	11373607	11374400	1	CG13203	2411	gene	.	.
FBgn0033627	3360	3500	3079	2866	3578	3073	3515	3182	4396	3743	3145	2981	6.07603	6.40692	6.156	5.97809	6.35178	6.00822	6.23762	6.07692	6.27146	6.43654	6.10972	6.02299	2R	11366710	11367101	1	CG13204	2189	gene	.	.
FBgn0033592	0	9	0	0	0	0	1	0	0	0	0	0	0	0.815635	0	0	0	0	0.103893	0	0	0	0	0	2R	11239494	11240114	-1	CG13215	621	gene	.	.
FBgn0033608	2030	2353	2059	2091	2005	3628	3275	2099	4051	2272	2205	1888	6.76447	7.2501	6.99013	6.93564	6.93394	7.65596	7.5477	6.89099	7.56601	7.13349	7.01126	6.77852	2R	11284283	11285098	1	CG13220	816	gene	.	.
FBgn0033579	102	61	90	17	59	75	149	70	43	41	169	73	1.42843	1.15397	1.44518	0.38791	1.08084	1.19947	1.86638	1.15482	0.700707	0.836919	2.02363	1.21072	2R	11139304	11140351	-1	CG13229	2611	gene	.	.
FBgn0033580	0	9	5	2	3	22	0	3	13	0	3	2	0	0.737788	0.436699	0.181466	0.274325	1.26577	0	0.255964	0.763968	0	0.26424	0.180152	2R	11146289	11146379	1	CG13231	707	gene	.	.
FBgn0037197	0	0	0	0	6	12	0	4	0	0	0	10	0	0	0	0	0.506542	0.823251	0	0.333363	0	0	0	0.737991	3L	22860787	22861490	1	CG13239	704	gene	.	.
FBgn0031129	0	0	0	0	16	0	0	0	0	1	0	0	0	0	0	0	0.629707	0	0	0	0	0.04921	0	0	X	20734455	20735730	-1	CG1324	1443	gene	.	.
FBgn0032577	0	0	0	0	12	0	0	0	12	0	0	0	0	0	0	0	0.977707	0	0	0	0.80381	0	0	0	2L	15916888	15917010	1	CG13244	611	gene	.	.
FBgn0036979	0	0	9	9	0	0	0	0	5	0	0	0	0	0	0.427314	0.407917	0	0	0	0	0.195945	0	0	0	3L	20370313	20370749	1	CG13247	1305	gene	.	.
FBgn0036984	10978	11169	7324	8948	10530	8212	7763	8332	9829	10942	8333	7276	7.38749	7.68718	7.01328	7.22351	7.51547	7.03107	6.98914	7.07116	7.04079	7.59117	7.12113	6.91625	3L	20407103	20409654	-1	CG13248	2856	gene	.	.
FBgn0037016	123	91	46	123	100	43	41	123	19	64	63	55	1.63387	1.52851	0.932144	1.72321	1.56035	0.820937	0.808061	1.68817	0.361674	1.17988	1.12342	1.01528	3L	20730591	20730870	1	CG13252	2532	gene	.	.
FBgn0040636	23	15	66	45	24	88	22	76	22	35	40	40	0.796278	0.661622	1.78246	1.36572	0.907758	1.97744	0.811093	1.83665	0.694066	1.19923	1.26392	1.25763	3L	20837488	20838839	1	CG13255	1352	gene	.	.
FBgn0032612	0	0	7	6	15	6	12	7	20	5	4	3	0	0	0.250658	0.206855	0.48695	0.1977	0.38046	0.231032	0.497546	0.183662	0.141111	0.106337	2L	16832065	16832806	-1	CG13282	1844	gene	.	.
FBgn0032614	1425	1375	1667	1588	831	2116	1128	1842	1597	1579	949	1318	4.51702	4.7328	4.934	4.79184	3.95925	5.12487	4.28992	4.94978	4.49297	4.86073	4.08342	4.52294	2L	16842300	16843394	-1	CG13284	2818	gene	.	.
FBgn0035643	13	0	13	0	0	11	31	13	12	1	18	15	0.395061	0	0.447455	0	0	0.353715	0.851522	0.414488	0.32765	0.0398666	0.562809	0.47991	3L	5882304	5884090	1	CG13287	1787	gene	.	.
FBgn0035648	3	14	26	13	17	37	48	25	11	15	48	1	0.093458	0.462863	0.739471	0.397629	0.518305	0.895633	1.10213	0.668362	0.281166	0.471901	1.11865	0.0345298	3L	5907381	5907879	1	CG13288	1941	gene	.	.
FBgn0035677	1702	1233	1644	1341	1323	1238	1721	1691	1554	1345	1527	1699	4.12244	3.94534	4.27099	3.92165	3.95847	3.74935	4.23092	4.18858	3.82212	4.00017	4.09706	4.23227	3L	6082883	6083353	1	CG13293	4489	gene	.	.
FBgn0035674	335	204	125	298	150	537	300	189	328	290	153	213	3.30095	2.91296	2.26739	3.26605	2.46459	3.98165	3.24681	2.65052	3.10485	3.30226	2.43953	2.83064	3L	6073490	6074489	-1	CG13295	1638	gene	.	.
FBgn0035699	809	603	841	888	680	862	665	721	840	661	564	820	3.19232	3.06167	3.42887	3.43002	3.13743	3.328	3.02966	3.11535	3.07245	3.11958	2.84976	3.31611	3L	6329324	6331640	-1	CG13300	4303	gene	.	.
FBgn0040827	81	33	0	2	0	12	7	17	11	10	15	1	2.73882	1.92617	0	0.205816	0	0.908011	0.609023	1.17537	0.744868	0.856138	1.10417	0.105784	3L	9096877	9097494	1	CG13315	618	gene	.	.
FBgn0037627	0	0	0	0	0	0	0	5	0	4	0	0	0	0	0	0	0	0	0	0.238761	0	0.211106	0	0	3R	8771246	8771868	-1	CG13318	1271	gene	.	.
FBgn0033781	170	136	140	144	191	198	162	173	184	165	109	116	3.54259	3.50106	3.47603	3.44281	3.87207	3.80051	3.56938	3.63856	3.47384	3.69553	3.08274	3.15264	2R	12923904	12924347	1	CG13319	691	gene	.	.
FBgn0033787	0	0	0	0	0	15	0	33	0	0	0	0	0	0	0	0	0	0.412951	0	0.798256	0	0	0	0	2R	12953112	12953663	1	CG13321	2043	gene	.	.
FBgn0033788	5	1	0	0	1	0	0	1231	0	1	0	2	0.117036	0.0292342	0	0	0.0275282	0	0	4.52246	0	0.0279228	0	0.0520029	2R	13044695	13047256	-1	CG13323	2562	gene	.	.
FBgn0033789	6	2	0	0	1	0	0	526	0	0	0	4	0.593035	0.269349	0	0	0.133018	0	0	5.58778	0	0	0	0.452107	2R	13049146	13049656	-1	CG13324	511	gene	.	.
FBgn0033792	6	56	33	7	6	21	52	135	23	32	39	17	0.0899145	0.788235	0.493952	0.113829	0.102053	0.304074	0.675221	1.33845	0.282332	0.481909	0.54328	0.260439	2R	13110769	13111642	1	CG13325	4040	gene	.	.
FBgn0033851	0	0	0	0	0	0	0	0	15	4	0	0	0	0	0	0	0	0	0	0	0.614739	0.247109	0	0	2R	13525377	13526448	1	CG13332	1072	gene	.	.
FBgn0033856	0	0	0	14	0	0	0	0	0	0	0	0	0	0	0	0.376585	0	0	0	0	0	0	0	0	2R	13558545	13560105	1	CG13334	2224	gene	.	.
FBgn0033863	10	27	16	13	43	52	22	5	24	15	32	43	0.21888	0.618953	0.381392	0.302235	0.850383	0.916907	0.470904	0.119755	0.42737	0.360828	0.654001	0.819614	2R	13665114	13667756	1	CG13337	2643	gene	.	.
FBgn0033871	547	497	536	612	469	809	631	655	840	438	539	506	5.20078	5.33533	5.37405	5.48552	5.16857	5.81148	5.4982	5.53191	5.61994	5.09287	5.30628	5.20701	2R	13824858	13825157	1	CG13339	662	gene	.	.
FBgn0033884	3117	3015	2650	2993	2434	1743	2110	2964	2955	2588	2614	2290	6.07232	6.29761	6.0457	6.14267	5.90697	5.30895	5.61634	6.07903	5.81011	6.01445	5.94994	5.75174	2R	13861997	13862104	1	CG13344	2036	gene	.	.
FBgn0026879	2026	1566	2040	2010	2031	3320	2583	2194	3396	1715	2410	2029	7.83088	7.73619	8.04707	7.94889	8.02247	8.60075	8.27841	8.02443	8.3845	7.80015	8.2094	7.95131	X	624757	625105	-1	CG13364	387	gene	.	.
FBgn0029529	661	588	617	670	627	1283	859	711	1244	586	709	648	5.86685	5.97267	5.97282	6.01387	5.97763	6.87104	6.3367	6.0485	6.57978	5.90205	6.09392	5.95549	X	620717	621215	-1	CG13365	499	gene	.	.
FBgn0025633	692	211	464	291	394	522	327	735	388	590	768	657	2.68045	1.58408	2.37518	1.80311	2.17356	2.39357	1.90226	2.82212	1.8719	2.66317	2.92013	2.71761	X	585081	585229	-1	CG13366	5538	gene	.	.
FBgn0025634	955	790	1069	812	931	806	960	940	1090	936	1066	1054	4.79069	4.79338	5.14868	4.69052	4.93758	4.61303	4.89334	4.84527	4.79185	4.96512	5.06945	5.04314	X	644761	645913	1	CG13367	1550	gene	.	.
FBgn0025640	833	808	752	537	713	729	693	703	788	706	889	703	4.98628	5.21196	5.04399	4.50172	4.95183	4.8582	4.8252	4.82642	4.72592	4.95811	5.20319	4.86444	X	623468	623734	1	CG13369	1175	gene	.	.
FBgn0040370	1099	940	878	935	675	736	778	1387	1079	982	1195	1074	3.42217	3.46847	3.31671	3.32891	2.9643	2.96077	3.06496	3.80331	3.2277	3.465	3.65098	3.5	X	283186	286891	-1	CG13375	4896	gene	.	.
FBgn0029518	0	0	0	4	3	0	9	1	0	2	1	1	0	0	0	0.212216	0.168386	0	0.431824	0.0541582	0	0.116003	0.0560379	0.0556284	X	265724	266841	-1	CG13376	1196	gene	.	.
FBgn0261446	5	0	5	2	6	5	0	0	1	1	2	3	0.182554	0	0.208789	0.0827603	0.244285	0.189812	0	0	0.0337318	0.0443185	0.0827403	0.121522	X	258335	258828	-1	CG13377	1605	gene	.	.
FBgn0032036	3432	3016	2502	2343	2564	2242	2064	3516	2181	2587	3060	2529	5.71648	5.80484	5.47281	5.305	5.48943	5.17497	5.09678	5.8287	4.8945	5.52231	5.68125	5.40164	2L	8384455	8384493	1	CG13384	2881	gene	.	.
FBgn0032031	745	597	549	613	531	854	436	549	681	508	487	398	4.76694	4.72547	4.54291	4.62139	4.47942	5.01522	4.12407	4.42092	4.46086	4.43823	4.30417	4.01913	2L	8375502	8376563	-1	CG13390	1230	gene	.	.
FBgn0032033	202	212	177	180	307	447	217	218	443	216	138	251	3.39047	3.70697	3.40544	3.35758	4.12382	4.51623	3.57453	3.56284	4.26627	3.67015	3.01615	3.78655	2L	8381821	8382523	-1	CG13392	922	gene	.	.
FBgn0014417	53	7	26	12	36	19	40	32	13	10	71	19	0.840606	0.171853	0.533899	0.258128	0.689087	0.373536	0.712943	0.589272	0.226617	0.22963	1.11032	0.387173	2L	8408888	8411207	-1	CG13397	2902	gene	.	.
FBgn0032042	881	583	1067	893	475	361	1074	950	752	1122	934	744	3.75962	3.46655	4.21245	3.89857	3.12254	2.66864	4.11908	3.93474	3.37701	4.28344	3.95874	3.6442	2L	8412144	8414888	-1	CG13398	3041	gene	.	.
FBgn0030559	1148	759	1001	799	864	841	1084	1037	1097	738	1199	822	5.22355	4.9126	5.23275	4.84268	5.00874	4.84646	5.23918	5.15811	4.97588	4.80895	5.41102	4.87145	X	14264737	14265701	-1	CG13404	1367	gene	.	.
FBgn0038929	188	370	189	172	293	354	197	247	233	174	317	147	2.97204	4.11438	3.16117	2.97346	3.71835	3.85187	3.11816	3.39289	3.07733	3.05784	3.76864	2.76826	3R	22080382	22080712	1	CG13408	1189	gene	.	.
FBgn0038926	1506	1246	1276	1366	1363	1367	1560	1221	1513	1145	1117	982	5.01104	5.01396	4.98009	5.00056	5.05456	4.93383	5.15627	4.79527	4.83421	4.83136	4.7199	4.53125	3R	22029440	22030079	-1	CG13409	2087	gene	.	.
FBgn0034515	93	88	96	131	96	179	223	160	142	57	80	124	3.22567	3.40259	3.4536	3.79468	3.43697	4.15078	4.48886	4.01676	3.60713	2.791	3.14766	3.71101	2R	20539512	20539676	-1	CG13428	482	gene	.	.
FBgn0034532	0	0	11	23	12	14	36	19	56	25	7	13	0	0	0.363814	0.649366	0.388413	0.411039	0.903653	0.539481	1.07667	0.725058	0.230169	0.39927	2R	20636392	20637108	1	CG13436	1917	gene	.	.
FBgn0034541	0	12	4	4	0	21	18	24	21	6	18	17	0	0.851825	0.328469	0.313084	0	1.14544	1.04778	1.26551	1.01409	0.469016	1.06375	1.01586	2R	20661585	20661884	1	CG13437	782	gene	.	.
FBgn0027507	1291	1192	1194	1001	1114	745	929	1315	957	1302	1060	1155	4.27217	4.42558	4.36189	4.04835	4.24951	3.58758	3.91831	4.37287	3.69037	4.48329	4.12578	4.23257	2R	5653676	5653916	1	CG1344	3051	gene	.	.
FBgn0034546	0	0	5	0	0	0	0	0	0	0	0	0	0	0	0.205453	0	0	0	0	0	0	0	0	0	2R	20727829	20728402	-1	CG13442	1633	gene	.	.
FBgn0036498	0	0	1	0	0	0	0	9	0	0	0	0	0	0	0.0501191	0	0	0	0	0.368712	0	0	0	0	3L	15496574	15497274	1	CG13455	1414	gene	.	.
FBgn0036479	0	9	0	4	2	0	0	1	0	0	0	0	0	0.281816	0	0.119848	0.0636609	0	0	0.0298554	0	0	0	0	3L	15113557	15114283	1	CG13458	2188	gene	.	.
FBgn0036443	23	34	0	21	6	3	4	6	7	3	20	17	1.05104	1.54568	0	1.05037	0.399186	0.196307	0.26262	0.373491	0.362997	0.216223	1.01421	0.895591	3L	14732589	14733517	-1	CG13471	929	gene	.	.
FBgn0036442	0	9	0	4	0	0	13	3	0	0	0	0	0	0.854576	0	0.405481	0	0	1.02305	0.304535	0	0	0	0	3L	14728760	14729343	1	CG13473	584	gene	.	.
FBgn0036421	0	0	0	1	7	0	0	8	0	2	0	0	0	0	0	0.084762	0.527305	0	0	0.553302	0	0.173628	0	0	3L	14368925	14369707	-1	CG13481	783	gene	.	.
FBgn0036419	29	9	23	10	20	12	2	14	24	21	11	12	1.73352	0.906185	1.64571	0.908763	1.49977	1.0022	0.228653	1.12838	1.42627	1.55932	0.974484	1.03197	3L	14329346	14329885	1	CG13482	540	gene	.	.
FBgn0036406	614	410	361	421	382	552	625	425	674	428	368	335	5.38462	5.08658	4.84177	4.9816	4.90288	5.29332	5.5062	4.9459	5.33092	5.08184	4.7937	4.65291	3L	14052428	14053079	-1	CG13484	652	gene	.	.
FBgn0034671	0	0	0	0	0	9	0	0	7	0	0	0	0	0	0	0	0	0.742074	0	0	0.526105	0	0	0	2R	21954242	21954845	-1	CG13494	604	gene	.	.
FBgn0034683	0	0	0	0	0	0	0	4	12	5	0	0	0	0	0	0	0	0	0	0.202411	0.459433	0.270287	0	0	2R	22056467	22057681	-1	CG13500	1215	gene	.	.
FBgn0034692	112	115	192	83	36	95	186	150	134	68	88	88	1.912	2.14944	2.69343	1.69636	1.00893	1.78381	2.56424	2.29582	1.96312	1.55582	1.75499	1.7474	2R	22085782	22086566	-1	CG13502	1755	gene	.	.
FBgn0034723	1706	1644	1608	1474	1296	575	1100	1939	1069	1409	2104	1462	4.69006	4.90506	4.80731	4.61235	4.49097	3.28069	4.1806	4.9448	3.87126	4.6263	5.10763	4.59035	2R	22383134	22383194	1	CG13506	2977	gene	.	.
FBgn0040658	0	21	0	0	0	0	0	0	0	0	0	0	0	0.875768	0	0	0	0	0	0	0	0	0	0	2R	22669145	22669855	1	CG13516	1319	gene	.	.
FBgn0034774	13	11	5	35	25	19	31	17	21	8	13	9	0.872032	0.888209	0.452727	1.7849	1.49563	1.17946	1.64162	1.10242	1.1217	0.669744	0.932264	0.699655	2R	22755219	22755896	1	CG13526	678	gene	.	.
FBgn0034776	23	28	37	17	30	71	5	26	4	22	1	32	0.709059	0.95302	1.1235	0.597769	0.958801	1.60528	0.198832	0.814048	0.133297	0.76728	0.0429119	0.970054	2R	22763706	22764045	1	CG13527	1569	gene	.	.
FBgn0034786	202	187	204	381	169	203	116	318	186	308	248	109	1.34709	1.44953	1.48543	2.06579	1.3059	1.38817	0.963104	1.83519	1.16777	1.89617	1.61999	0.929524	2R	22847832	22848138	-1	CG13531	5665	gene	.	.
FBgn0034788	2536	3018	3174	2867	2504	2282	3205	3899	3440	3008	3548	3218	5.86423	6.3841	6.38747	6.16642	6.03198	5.77357	6.29434	6.55465	6.11058	6.31332	6.46967	6.31984	2R	22871190	22871859	1	CG13532	1918	gene	.	.
FBgn0034833	21	10	7	5	18	0	10	22	7	2	7	1	0.867414	0.56118	0.397501	0.2807	0.852345	0	0.506296	0.935479	0.31146	0.125371	0.379204	0.0602221	2R	23183977	23184198	1	CG13539	1103	gene	.	.
FBgn0030151	800	396	524	492	431	761	656	603	731	502	494	638	4.30043	3.61046	3.92056	3.76419	3.64224	4.2889	4.12307	3.99061	3.99879	3.8651	3.76928	4.10408	X	9778742	9778799	1	CG1354	1852	gene	.	.
FBgn0034841	1	0	0	15	0	0	0	0	0	0	0	0	0.0402104	0	0	0.549835	0	0	0	0	0	0	0	0	2R	23284227	23284848	1	CG13541	1532	gene	.	.
FBgn0034826	0	0	0	0	0	7	0	0	0	0	0	0	0	0	0	0	0	0.322351	0	0	0	0	0	0	2R	23139080	23139395	-1	CG13544	1262	gene	.	.
FBgn0040660	5596	4753	5048	5787	5480	8665	7399	4523	9133	4686	4951	5301	8.57512	8.61589	8.63342	8.75305	8.73333	9.26444	9.07576	8.34807	9.09112	8.52876	8.52816	8.61568	2R	23377866	23378177	-1	CG13551	637	gene	.	.
FBgn0034870	0	0	0	0	0	0	7	0	0	0	0	0	0	0	0	0	0	0	0.457428	0	0	0	0	0	2R	23502946	23503815	1	CG13559	870	gene	.	.
FBgn0034928	0	0	0	0	8	0	0	1	0	2	13	2	0	0	0	0	0.370621	0	0	0.048152	0	0.10338	0.542832	0.0972842	2R	23903750	23904241	1	CG13562	1348	gene	.	.
FBgn0034966	6	0	2	1	0	0	1	18	1	16	8	8	0.166554	0	0.0663847	0.0318443	0	0	0.0311717	0.472904	0.0255739	0.461894	0.236953	0.235324	2R	24055306	24055519	1	CG13563	2123	gene	.	.
FBgn0035000	52	43	106	49	108	87	85	99	88	79	95	96	1.86134	1.86298	2.8474	1.89353	2.85486	2.48361	2.48797	2.65477	2.29511	2.49219	2.64692	2.65055	2R	24377831	24378250	1	CG13578	855	gene	.	.
FBgn0035010	69	81	184	142	125	138	185	196	118	81	153	59	0.849655	1.09789	1.79455	1.48863	1.40937	1.41803	1.72375	1.76862	1.13932	1.06265	1.55859	0.802975	2R	24455292	24455847	1	CG13579	3725	gene	.	.
FBgn0033196	2594	1318	1972	1622	1264	1193	1030	2536	1238	2014	2233	2219	4.84191	4.17262	4.66053	4.31749	4.03328	3.8349	3.67464	4.8871	3.65345	4.69207	4.75842	4.73929	2R	7595265	7596828	-1	CG1358	4058	gene	.	.
FBgn0035020	2900	2452	2664	2996	2893	4104	3702	2910	4028	2605	2979	2678	6.92355	6.95761	7.00755	7.09911	7.10746	7.48065	7.37142	7.00726	7.20587	6.97789	7.09061	6.92742	2R	24531594	24531636	1	CG13585	1043	gene	.	.
FBgn0035031	5	7	7	2	0	6	6	6	6	2	9	5	0.289306	0.461034	0.442408	0.133817	0	0.353627	0.362165	0.357882	0.302938	0.141049	0.52332	0.311633	2R	24597995	24598433	1	CG13587	975	gene	.	.
FBgn0035041	238	333	363	345	199	319	198	604	205	425	602	402	2.18856	2.81362	2.86105	2.73217	2.1347	2.57821	2.06016	3.39807	1.88273	3.06141	3.43921	2.91198	2R	24615423	24616199	-1	CG13594	2896	gene	.	.
FBgn0039128	0	0	7	1	0	0	0	4	29	1	0	16	0	0	0.422273	0.0649465	0	0	0	0.23615	1.04968	0.0685448	0	0.791662	3R	23931639	23931994	1	CG13599	1029	gene	.	.
FBgn0033195	67	85	193	192	91	180	78	139	118	152	105	239	1.40663	1.8226	2.69838	2.62707	1.83035	2.49165	1.61284	2.20772	1.82781	2.41456	1.93767	2.88666	2R	7587773	7588971	-1	CG1360	1757	gene	.	.
FBgn0039126	661	712	715	653	602	916	806	653	919	657	596	636	4.76734	5.13858	5.07718	4.87575	4.81934	5.2816	5.13983	4.82697	5.04365	4.96125	4.74833	4.82825	3R	23926372	23926942	-1	CG13601	1091	gene	.	.
FBgn0039135	4157	4403	3922	4335	4061	6810	5458	4228	6015	3666	3885	3395	7.43532	7.79286	7.55782	7.62473	7.58959	8.20393	7.92456	7.53859	7.77702	7.46338	7.4671	7.26305	3R	23985213	23985676	-1	CG13603	1046	gene	.	.
FBgn0039137	974	971	759	820	871	722	518	983	1006	878	768	826	3.80125	4.05534	3.66007	3.69172	3.82687	3.4594	3.06527	3.88749	3.66907	3.8569	3.60442	3.69114	3R	23988806	23989710	-1	CG13604	3259	gene	.	.
FBgn0039150	1653	1200	1130	1207	1180	1047	1142	1580	1652	1583	1321	1319	5.0842	4.90441	4.75389	4.77115	4.79644	4.50705	4.66437	5.09804	4.89976	5.22721	4.89644	4.8839	3R	24109944	24110274	-1	CG13605	2174	gene	.	.
FBgn0039151	0	0	0	0	0	1	31	0	0	0	0	0	0	0	0	0	0	0.0291429	0.722335	0	0	0	0	0	3R	24114043	24116171	-1	CG13607	2212	gene	.	.
FBgn0039170	330	188	132	238	237	172	154	182	305	215	192	126	3.38204	2.90761	2.42016	3.07699	3.12364	2.6138	2.51359	2.69877	3.11084	3.01808	2.80722	2.29505	3R	24227023	24228538	1	CG13609	1516	gene	.	.
FBgn0039194	2	0	1	2	0	0	0	1	2	4	10	0	0.114651	0	0.067283	0.125002	0	0	0	0.0617029	0.101016	0.252522	0.538471	0	3R	24369568	24370367	1	CG13614	1047	gene	.	.
FBgn0039199	0	0	4	0	0	6	3	2	0	0	8	3	0	0	0.233326	0	0	0.307748	0.166244	0.111479	0	0	0.414364	0.168433	3R	24390592	24390786	1	CG13615	1139	gene	.	.
FBgn0039200	0	0	3	0	0	0	7	0	3	0	0	0	0	0	0.262325	0	0	0	0.517664	0	0.203479	0	0	0	3R	24392889	24393098	1	CG13616	752	gene	.	.
FBgn0039201	0	0	1	2	19	1	0	4	1	0	0	0	0	0	0.0272445	0.051221	0.441108	0.0246245	0	0.0973345	0.0207417	0	0	0	3R	24515278	24515688	1	CG13617	2622	gene	.	.
FBgn0039205	424	509	541	567	553	1063	883	514	1101	550	566	369	4.71826	5.24108	5.25925	5.25004	5.27225	6.06998	5.84487	5.06332	5.87431	5.2848	5.24721	4.63981	3R	24529773	24530196	-1	CG13623	725	gene	.	.
FBgn0039210	584	465	409	632	766	517	594	549	478	591	426	511	3.70886	3.66062	3.42803	3.9355	4.25206	3.6022	3.8231	3.69986	3.2731	3.91947	3.41099	3.6408	3R	24583067	24585160	-1	CG13625	2094	gene	.	.
FBgn0039219	1156	1420	1144	1499	1319	1596	1596	1142	1890	1343	1139	1079	5.30284	5.86399	5.49036	5.79682	5.6735	5.81692	5.8551	5.36315	5.81143	5.71934	5.40841	5.32171	3R	24717937	24718262	-1	CG13630	1301	gene	.	.
FBgn0040600	71	27	42	25	33	37	5	20	56	24	36	35	1.55684	0.921827	1.21798	0.805941	1.02069	1.03915	0.197189	0.65812	1.22847	0.814844	1.05468	1.02824	3R	24769351	24770111	1	CG13631	1583	gene	.	.
FBgn0039290	1263	962	790	777	972	626	756	1167	890	1051	761	604	3.87533	3.76725	3.44289	3.35137	3.70003	3.01182	3.28778	3.84309	3.24034	3.82365	3.324	3.01815	3R	25199818	25200050	1	CG13654	3999	gene	.	.
FBgn0039291	262	266	319	207	191	479	347	305	462	251	242	259	3.92081	4.2012	4.38419	3.72567	3.6729	4.80522	4.39663	4.20155	4.51553	4.05919	3.93486	4.01647	3R	25214325	25214932	-1	CG13663	802	gene	.	.
FBgn0035890	101	82	65	113	54	60	93	55	101	79	76	85	1.7227	1.70586	1.43783	1.93224	1.26423	1.27777	1.70863	1.2164	1.59325	1.62328	1.53296	1.63333	3L	8405454	8405481	1	CG13667	1901	gene	.	.
FBgn0035873	0	0	0	0	20	0	0	2	0	1	0	7	0	0	0	0	1.02022	0	0	0.131344	0	0.0733482	0	0.425277	3L	8320763	8321236	1	CG13670	960	gene	.	.
FBgn0035867	925	565	488	515	685	460	850	573	647	741	613	562	4.21586	3.80814	3.54943	3.54989	3.98561	3.33838	4.19395	3.64478	3.55875	4.11161	3.78104	3.65528	3L	8300064	8302341	1	CG13671	2278	gene	.	.
FBgn0035858	0	6	3	5	9	9	25	6	4	0	1	8	0	0.544025	0.284842	0.427438	0.719468	0.670225	1.42622	0.484983	0.288146	0	0.0961964	0.629942	3L	8218232	8218843	-1	CG13674	687	gene	.	.
FBgn0035844	0	37	37	0	0	0	0	1	9	1	0	0	0	0.625539	0.601537	0	0	0	0	0.0183456	0.131703	0.0200654	0	0	3L	8141868	8142543	-1	CG13676	3575	gene	.	.
FBgn0035856	0	0	12	10	0	1	2	5	0	1	5	5	0	0	1.15487	0.977424	0	0.127377	0.25054	0.553654	0	0.140637	0.569834	0.566322	3L	8202792	8202867	1	CG13679	489	gene	.	.
FBgn0030539	285	98	297	288	458	322	357	136	289	228	248	93	4.08269	2.93363	4.33489	4.21958	4.91672	4.30583	4.48463	3.17614	3.92381	3.9772	4.01595	2.7332	X	14174756	14174829	1	CG1368	774	gene	.	.
FBgn0035816	1190	915	1104	1489	861	1045	878	1159	870	969	1269	1315	4.0923	3.99584	4.1856	4.52264	3.83212	3.97259	3.77474	4.13125	3.49746	4.0107	4.30249	4.34104	3L	7747344	7749799	1	CG13685	3209	gene	.	.
FBgn0031270	100	124	89	95	86	182	147	137	156	115	99	67	1.92287	2.37654	1.95169	1.96427	1.90175	2.65457	2.43158	2.33376	2.26871	2.23647	2.00849	1.59981	2L	602813	602949	1	CG13689	1551	gene	.	.
FBgn0031252	0	2	5	0	0	0	0	0	0	0	0	0	0	0.119085	0.269065	0	0	0	0	0	0	0	0	0	2L	418434	419652	-1	CG13690	1219	gene	.	.
FBgn0031235	0	4	21	8	0	1	0	6	0	10	0	2	0	0.171685	0.706947	0.296715	0	0.0387048	0	0.220781	0	0.380312	0	0.0794931	2L	232487	233154	1	CG13693	1660	gene	.	.
FBgn0036773	229	136	106	69	66	87	92	168	143	78	253	104	2.35072	1.98176	1.67413	1.23394	1.23092	1.3918	1.46691	2.06306	1.69843	1.38689	2.57444	1.59561	3L	18088417	18089642	-1	CG13698	2418	gene	.	.
FBgn0036781	0	0	0	0	5	0	0	0	0	0	0	0	0	0	0	0	0.0918275	0	0	0	0	0	0	0	3L	18154897	18156698	-1	CG13699	3755	gene	.	.
FBgn0035583	0	0	0	0	0	0	0	21	0	0	0	0	0	0	0	0	0	0	0	1.26828	0	0	0	0	3L	4898900	4899042	1	CG13704	682	gene	.	.
FBgn0035578	29	10	16	7	9	7	0	12	26	2	7	16	0.671631	0.319174	0.462162	0.209885	0.274679	0.200604	0	0.33252	0.551979	0.0666472	0.209836	0.438483	3L	4837791	4838447	-1	CG13707	2118	gene	.	.
FBgn0033482	3039	2758	1745	2651	1881	1453	1694	2082	2357	3125	2136	2034	5.12938	5.26211	4.55696	5.06423	4.64322	4.16567	4.4126	4.67881	4.59244	5.37263	4.76262	4.68432	2R	10070981	10072090	-1	CG1371	3870	gene	.	.
FBgn0036729	0	0	0	0	0	5	0	0	6	0	0	0	0	0	0	0	0	0.262278	0	0	0.264534	0	0	0	3L	17477795	17478926	-1	CG13733	1132	gene	.	.
FBgn0036382	117	147	128	89	132	134	55	143	96	73	110	98	2.67829	3.20461	2.96736	2.4583	2.99014	2.89689	1.89488	2.99545	2.28864	2.2918	2.71261	2.56369	3L	13878994	13879095	1	CG13737	938	gene	.	.
FBgn0036390	3	3	11	0	3	7	10	1	6	6	1	5	0.449869	0.529268	1.34984	0	0.502927	0.918413	1.20552	0.174886	0.715214	0.884594	0.180703	0.733101	3L	13973123	13973477	-1	CG13738	355	gene	.	.
FBgn0033403	2277	1580	3491	2628	1894	3201	2439	3723	2876	1903	2638	3792	3.71662	3.48653	4.49173	4.03038	3.64575	4.23268	3.90046	4.4584	3.8533	3.67114	4.03518	4.52135	2R	9309296	9312745	-1	CG13739	8117	gene	.	.
FBgn0033368	1039	1193	1132	946	1008	952	804	1652	1241	995	1120	938	3.77589	4.22182	4.08496	3.77095	3.9109	3.71462	3.52639	4.48106	3.83787	3.91277	3.99768	3.74927	2R	9044850	9046748	-1	CG13743	3543	gene	.	.
FBgn0033363	28	0	0	0	0	0	0	0	0	0	0	0	0.735258	0	0	0	0	0	0	0	0	0	0	0	2R	9014368	9014573	-1	CG13744	1824	gene	.	.
FBgn0033353	0	0	0	0	0	0	0	0	0	6	0	0	0	0	0	0	0	0	0	0	0	0.416746	0	0	2R	8933423	8933759	1	CG13749	897	gene	.	.
FBgn0033340	226	235	261	213	278	455	321	275	601	259	289	222	4.75259	5.0743	5.15402	4.79545	5.22476	5.7938	5.33921	5.10318	5.94319	5.14559	5.22159	4.84229	2R	8900241	8900617	1	CG13751	377	gene	.	.
FBgn0040375	1723	1368	1407	1403	1188	1772	1525	1412	1618	1213	1567	1391	5.64253	5.58726	5.55913	5.4796	5.30282	5.741	5.56683	5.43924	5.36845	5.35233	5.63536	5.4566	X	2583745	2584395	-1	CG13760	1524	gene	.	.
FBgn0031834	901	848	683	741	802	872	799	789	923	814	659	727	4.31085	4.49087	4.12869	4.16681	4.33071	4.32297	4.24019	4.20463	4.16431	4.3708	4.00724	4.13033	2L	6564112	6566181	-1	CG13766	2070	gene	.	.
FBgn0042092	220	189	211	312	184	297	426	282	276	216	241	294	3.29458	3.34616	3.42716	3.87532	3.2328	3.7443	4.26854	3.6932	3.41875	3.46004	3.53115	3.78525	2L	6906666	6907133	-1	CG13773	1081	gene	.	.
FBgn0031874	15	65	87	252	188	136	213	220	113	128	81	112	0.376524	1.35905	1.58336	2.69647	2.39513	1.93301	2.46853	2.4909	1.57042	1.97913	1.46555	1.77305	2L	6954357	6955202	-1	CG13775	2178	gene	.	.
FBgn0031897	7766	5928	7870	8193	7051	7437	8063	7459	10244	6869	6093	8816	5.96911	5.85779	6.19209	6.1732	6.01782	5.96665	6.11975	5.99	6.17597	6.00108	5.75248	6.26651	2L	7204538	7208099	-1	CG13784	5455	gene	.	.
FBgn0031936	0	0	1	15	15	31	24	24	7	19	8	10	0	0	0.035145	0.43363	0.449147	0.75729	0.631363	0.624518	0.177753	0.555153	0.247265	0.300947	2L	7719847	7720180	-1	CG13794	2027	gene	.	.
FBgn0031937	0	0	0	4	0	0	10	3	0	8	25	0	0	0	0	0.105464	0	0	0.245561	0.0771374	0	0.214481	0.559625	0	2L	7723045	7723837	-1	CG13795	2499	gene	.	.
FBgn0031939	0	31	28	8	49	1	0	54	1	27	10	7	0	0.667203	0.590896	0.185346	0.90662	0.0233612	0	0.921058	0.0196762	0.574271	0.228134	0.162248	2L	7727157	7727757	-1	CG13796	2765	gene	.	.
FBgn0035325	0	0	0	0	0	0	0	147	0	0	0	0	0	0	0	0	0	0	0	2.74926	0	0	0	0	3L	2266394	2266531	1	CG13806	1175	gene	.	.
FBgn0035323	575	382	429	432	450	732	564	427	812	433	517	460	5.32722	5.02237	5.11755	5.0524	5.16676	5.72658	5.39645	4.98715	5.62866	5.13291	5.30402	5.12952	3L	2262919	2263294	1	CG13807	636	gene	.	.
FBgn0035313	0	0	0	0	0	0	0	16	0	0	0	0	0	0	0	0	0	0	0	0.557441	0	0	0	0	3L	2185930	2186054	1	CG13810	1552	gene	.	.
FBgn0039068	197	141	138	114	115	131	154	184	205	223	181	131	3.14055	2.95939	2.87236	2.57312	2.63283	2.68253	2.91559	3.12366	3.02403	3.48982	3.14711	2.73237	3R	23258365	23258546	1	CG13827	1091	gene	.	.
FBgn0039040	0	74	9	0	12	235	23	11	36	156	39	33	0	2.20377	0.503953	0	0.632668	3.4407	0.993623	0.553569	1.1829	3.04599	1.44198	1.28804	3R	23033284	23033729	-1	CG13833	1076	gene	.	.
FBgn0039042	0	0	0	0	0	0	0	19	0	0	0	0	0	0	0	0	0	0	0	1.19758	0	0	0	0	3R	23043990	23044661	1	CG13837	672	gene	.	.
FBgn0039028	0	0	0	0	0	0	0	0	0	13	0	0	0	0	0	0	0	0	0	0	0	0.468622	0	0	3R	22814483	22816178	-1	CG13840	1696	gene	.	.
FBgn0040588	176	184	100	143	198	148	89	163	276	104	88	99	3.3401	3.65039	2.80453	3.18815	3.66714	3.16999	2.57105	3.31194	3.76024	2.85523	2.5831	2.71687	3R	22766732	22767437	-1	CG13841	835	gene	.	.
FBgn0038993	14	17	38	10	0	5	0	14	0	31	14	18	0.596866	0.810359	1.38163	0.485962	0	0.251902	0	0.624268	0	1.20917	0.64209	0.778533	3R	22609485	22610106	1	CG13843	1183	gene	.	.
FBgn0038961	1604	1343	1370	1195	1117	1392	1163	1560	1510	1443	1417	1213	5.20528	5.22496	5.18548	4.91941	4.88219	5.06484	4.85149	5.24353	4.93685	5.26073	5.1574	4.92949	3R	22408566	22408880	-1	CG13850	1935	gene	.	.
FBgn0038960	0	0	0	0	7	7	0	2	0	4	0	0	0	0	0	0	0.198913	0.182947	0	0.0554086	0	0.118624	0	0	3R	22405939	22406474	1	CG13855	2337	gene	.	.
FBgn0038959	7	0	5	0	0	0	0	0	0	1	0	0	0.402091	0	0.339177	0	0	0	0	0	0	0.0746369	0	0	3R	22402655	22402983	1	CG13856	943	gene	.	.
FBgn0034501	6181	6108	4154	4856	6440	4155	3597	5636	4716	5925	6014	5800	6.13436	6.39027	5.77408	5.91958	6.37916	5.63006	5.46449	6.08139	5.56465	6.28088	6.22319	6.16099	2R	20308777	20309746	-1	CG13868	3865	gene	.	.
FBgn0034506	17	6	2	0	7	0	0	3	0	9	15	5	0.461837	0.215724	0.0720933	0	0.235214	0	0	0.0980821	0	0.299797	0.44805	0.164135	2R	20343845	20343997	1	CG13870	1951	gene	.	.
FBgn0034477	0	0	16	10	0	0	0	7	2	17	0	0	0	0	0.483255	0.305362	0	0	0	0.213292	0.0535006	0.509415	0	0	2R	19878836	19880403	-1	CG13872	2010	gene	.	.
FBgn0035104	6	26	45	46	17	26	24	35	21	9	14	27	0.172621	0.737348	1.07071	1.04706	0.496195	0.654579	0.627104	0.834632	0.475179	0.287428	0.405393	0.69694	3L	179923	179991	1	CG13875	2044	gene	.	.
FBgn0035109	312	204	227	194	290	207	273	198	340	187	250	152	3.47306	3.17026	3.2459	2.9773	3.54909	2.9979	3.38794	2.95891	3.41353	3.00054	3.30122	2.66567	3L	206134	206318	1	CG13876	1337	gene	.	.
FBgn0035138	0	9	10	8	7	1	0	1	0	2	0	0	0	0.686904	0.718795	0.575052	0.532431	0.0817721	0	0.0828517	0	0.175529	0	0	3L	365664	366437	-1	CG13884	774	gene	.	.
FBgn0035165	6846	4920	5503	5320	5819	7439	6807	5184	8431	5206	6414	4928	7.54755	7.34852	7.44024	7.31502	7.50214	7.72645	7.63765	7.2277	7.65786	7.36308	7.58291	7.19424	3L	837861	837945	1	CG13887	1593	gene	.	.
FBgn0035139	0	0	10	0	0	0	18	2	0	0	0	0	0	0	0.728434	0	0	0	1.06818	0.163806	0	0	0	0	3L	433146	433906	-1	CG13891	761	gene	.	.
FBgn0035146	94	68	76	74	71	62	59	43	21	63	44	105	1.51186	1.39094	1.44802	1.37584	1.37533	1.18473	1.16652	0.922222	0.446531	1.28399	0.962183	1.69867	3L	599094	599626	-1	CG13893	2198	gene	.	.
FBgn0035157	572	555	725	562	962	408	676	756	751	800	564	592	3.61988	3.83518	4.13135	3.71616	4.50148	3.2323	3.93487	4.06796	3.80762	4.26793	3.72057	3.77528	3L	693083	694992	-1	CG13894	2193	gene	.	.
FBgn0035158	378	400	479	533	291	338	224	729	297	528	525	426	3.23498	3.55895	3.73444	3.80573	3.06768	3.14469	2.66455	4.18171	2.76507	3.86712	3.78515	3.49796	3L	705948	707622	-1	CG13895	1945	gene	.	.
FBgn0035159	63	81	90	40	50	42	92	65	103	66	73	94	1.86627	2.35623	2.42316	1.50501	1.7628	1.50527	2.36114	1.95768	2.26099	2.07218	2.12235	2.40236	3L	710820	711687	-1	CG13896	1031	gene	.	.
FBgn0035161	10	19	9	20	9	20	18	5	24	12	8	20	0.759413	1.37536	0.782233	1.33125	0.774599	1.28948	1.2237	0.449963	1.29749	0.971835	0.68377	1.32454	3L	803427	804051	-1	CG13898	625	gene	.	.
FBgn0035164	371	427	351	431	572	578	762	368	787	492	552	525	4.11345	4.56895	4.23359	4.44178	4.8905	4.78067	5.20445	4.17733	4.96977	4.70096	4.78378	4.70375	3L	836667	837511	-1	CG13901	985	gene	.	.
FBgn0035173	1288	1178	1689	1616	1610	1711	2181	1334	1895	1242	1084	1589	3.67901	3.81565	4.23843	4.10533	4.15579	4.11703	4.48625	3.79931	4.02096	3.82443	3.5695	4.07196	3L	877291	882013	-1	CG13907	4723	gene	.	.
FBgn0035237	9120	6767	10846	10791	8387	10006	9700	8339	11062	8408	8430	11622	5.48291	5.33246	5.93132	5.84823	5.54938	5.67257	5.66674	5.43431	5.56993	5.5732	5.49865	5.9425	3L	1576699	1577131	1	CG13917	9032	gene	.	.
FBgn0035248	267	234	235	267	267	493	376	269	456	258	274	250	4.54609	4.62861	4.56807	4.67071	4.72732	5.46081	5.11784	4.63253	5.10806	4.69968	4.70626	4.56897	3L	1645467	1645983	1	CG13919	517	gene	.	.
FBgn0025712	5142	5113	4550	4736	5038	7058	6511	4820	7606	4867	5014	4283	7.43737	7.70423	7.46787	7.4486	7.59585	7.95175	7.87455	7.42358	7.81072	7.56692	7.53007	7.29335	3L	1648944	1649507	1	CG13920	1292	gene	.	.
FBgn0035267	9566	7158	8487	7695	7298	4247	6213	9610	7685	10025	9776	9444	6.36333	6.22322	6.39739	6.18167	6.16437	5.27201	5.84717	6.44836	5.86524	6.63744	6.5224	6.46244	3L	1746907	1748089	1	CG13921	5093	gene	.	.
FBgn0035286	0	10	12	0	2	8	0	19	21	8	32	0	0	0.429353	0.481762	0	0.0911805	0.308786	0	0.654921	0.610697	0.338844	1.00135	0	3L	1870019	1870085	1	CG13924	1513	gene	.	.
FBgn0035243	95	69	79	88	48	131	95	74	78	35	92	59	2.73682	2.58122	2.68688	2.75344	2.09192	3.19293	2.82124	2.50164	2.34463	1.77139	2.80793	2.26931	3L	1617348	1617621	-1	CG13926	726	gene	.	.
FBgn0035246	21656	17479	21871	20371	18520	14710	15957	25200	21303	21548	24933	25137	8.50569	8.47307	8.72651	8.54728	8.46894	8.00931	8.16499	8.80303	8.29306	8.70752	8.83775	8.83872	3L	1625791	1628377	-1	CG13928	2587	gene	.	.
FBgn0035258	43	3	25	9	44	45	48	18	9	20	28	18	1.46025	0.199136	1.1214	0.486622	1.60546	1.54142	1.6294	0.82758	0.402141	0.957574	1.16848	0.844903	3L	1700956	1701904	-1	CG13931	1063	gene	.	.
FBgn0035270	858	696	735	801	842	482	487	977	706	830	744	845	3.67109	3.64765	3.65627	3.69948	3.82071	2.9771	3.02414	3.91865	3.24329	3.82073	3.60113	3.7605	3L	1771809	1773369	-1	CG13933	3165	gene	.	.
FBgn0035287	1180	836	1229	1002	984	938	862	1730	1150	1239	2003	1173	4.73048	4.51866	4.98714	4.62866	4.66008	4.4705	4.39132	5.3425	4.51299	5.00081	5.59815	4.8367	3L	1876551	1876781	-1	CG13937	2000	gene	.	.
FBgn0033405	942	814	826	868	823	905	810	913	976	864	975	1069	2.65472	2.71021	2.6695	2.66475	2.64967	2.65652	2.5553	2.68363	2.5392	2.72644	2.80697	2.91215	2R	9309296	9312745	-1	CG13954	7700	gene	.	.
FBgn0032824	0	5	6	0	0	0	0	0	0	2	0	0	0	0.423304	0.475089	0	0	0	0	0	0	0.176603	0	0	2L	19813704	19814413	-1	CG13962	769	gene	.	.
FBgn0032851	0	0	0	1	5	7	0	0	0	0	0	0	0	0	0	0.0866976	0.403358	0.498785	0	0	0	0	0	0	2L	20103386	20104150	-1	CG13970	765	gene	.	.
FBgn0031811	393	274	259	350	360	122	426	390	362	350	279	266	2.89501	2.68638	2.5603	2.86285	2.94909	1.62458	3.08303	2.95437	2.63237	2.93177	2.58507	2.51902	2L	6412315	6412858	1	CG13982	2643	gene	.	.
FBgn0031792	0	14	0	0	0	0	0	3	0	0	1	0	0	0.877514	0	0	0	0	0	0.209768	0	0	0.0758931	0	2L	6263557	6264302	-1	CG13983	877	gene	.	.
FBgn0260452	0	0	1	0	0	0	0	0	0	6	0	0	0	0	0.105787	0	0	0	0	0	0	0.543254	0	0	2L	6308819	6309475	1	CG13984	657	gene	.	.
FBgn0031786	0	0	0	0	9	0	0	0	0	0	0	0	0	0	0	0	0.603624	0	0	0	0	0	0	0	2L	6160400	6160961	1	CG13989	855	gene	.	.
FBgn0031772	437	462	509	564	369	713	682	468	876	420	409	459	4.95362	5.30008	5.36881	5.43798	4.90025	5.70053	5.67575	5.12649	5.74715	5.10126	4.98659	5.13754	2L	6062989	6063230	1	CG13994	631	gene	.	.
FBgn0031770	4866	3003	3508	3464	3112	1990	2543	3219	3935	3215	3004	4594	5.98539	5.57317	5.72503	5.63149	5.53777	4.7857	5.16581	5.47847	5.49878	5.60405	5.43004	6.02065	2L	6054302	6054713	1	CG13995	3379	gene	.	.
FBgn0031753	2399	2126	1818	2146	2357	3010	2504	2159	4027	1851	2160	1668	6.65515	6.75631	6.46425	6.62463	6.81696	7.03906	6.81426	6.58324	7.20827	6.49231	6.63356	6.25428	2L	5955312	5955723	-1	CG13999	1041	gene	.	.
FBgn0031749	7	0	9	0	5	0	0	1	0	3	4	17	0.28969	0	0.411489	0	0.240074	0	0	0.0476308	0	0.150825	0.187788	0.665771	2L	5908927	5910289	-1	CG14000	1363	gene	.	.
FBgn0031739	696	470	565	569	477	551	724	496	680	563	511	649	4.49749	4.22164	4.40807	4.34429	4.159	4.23387	4.64666	4.10896	4.28502	4.4055	4.19688	4.51463	2L	5800517	5800754	-1	CG14005	1396	gene	.	.
FBgn0031733	8	0	9	8	16	5	8	24	23	5	3	6	0.194736	0	0.248146	0.211805	0.410826	0.129816	0.207593	0.54407	0.448186	0.143318	0.0830925	0.160519	2L	5726415	5728811	-1	CG14006	2397	gene	.	.
FBgn0031716	2480	1969	2050	1764	1486	1505	1498	2565	1985	2062	2230	1637	5.67222	5.6169	5.606	5.31872	5.13522	5.02794	5.0591	5.79786	5.17343	5.61662	5.64898	5.20287	2L	5536850	5537732	-1	CG14015	2148	gene	.	.
FBgn0031707	9	0	3	8	0	1	17	23	6	8	5	0	0.401926	0	0.16816	0.392308	0	0.0527101	0.72235	0.901101	0.248304	0.411664	0.257323	0	2L	5517737	5518949	1	CG14020	1213	gene	.	.
FBgn0031700	1	8	8	8	4	2	4	10	7	3	4	6	0.0927639	0.716769	0.690032	0.661173	0.381607	0.187082	0.361182	0.766975	0.493279	0.299105	0.368055	0.518706	2L	5327975	5328189	-1	CG14022	652	gene	.	.
FBgn0031697	5035	3450	4643	4094	3555	3038	3559	6207	4783	4109	6212	4808	6.39814	6.13268	6.4873	6.23173	6.08897	5.73928	6.00192	6.77548	6.13793	6.31551	6.82636	6.44978	2L	5311311	5313091	-1	CG14024	2616	gene	.	.
FBgn0031659	2212	1946	1550	1652	1754	1934	1683	2207	2842	2291	1540	1581	5.62139	5.71118	5.32235	5.33675	5.47864	5.49043	5.33254	5.69604	5.7901	5.87674	5.23771	5.26411	2L	4971702	4973687	1	CG14043	1986	gene	.	.
FBgn0031650	478	414	410	543	385	292	571	510	470	485	454	450	4.06209	4.12711	4.0487	4.359	3.94646	3.45945	4.39842	4.22522	3.86193	4.27982	4.11412	4.09193	2L	4942742	4942944	1	CG14044	1318	gene	.	.
FBgn0040392	15	15	15	26	3	26	46	27	19	26	44	12	0.55479	0.648922	0.624203	0.917983	0.146533	0.885455	1.34488	0.919829	0.604899	0.956007	1.32474	0.492997	X	2324748	2325305	-1	CG14050	1385	gene	.	.
FBgn0029603	45	12	16	6	10	0	15	9	15	17	10	3	1.03671	0.421838	0.517635	0.205919	0.340679	0	0.459813	0.289493	0.386653	0.545329	0.32842	0.105839	X	2191639	2192972	-1	CG14053	1853	gene	.	.
FBgn0029596	1	0	0	0	4	8	0	0	0	0	1	5	0.0663515	0	0	0	0.280467	0.477677	0	0	0	0	0.0724335	0.328292	X	2065273	2065703	-1	CG14054	920	gene	.	.
FBgn0033474	672	628	478	578	578	332	213	690	443	516	838	427	3.41378	3.57666	3.15866	3.33477	3.38792	2.57862	2.09696	3.52071	2.71864	3.25924	3.82526	2.93794	2R	10028443	10029057	-1	CG1407	3013	gene	.	.
FBgn0032318	12	7	0	0	5	6	1	4	0	0	1	0	0.738005	0.55765	0	0	0.397466	0.430932	0.0835218	0.30477	0	0	0.0852703	0	2L	10936662	10936713	1	CG14072	778	gene	.	.
FBgn0036814	1146	974	920	1070	819	1070	1450	992	1432	855	778	1339	2.87942	2.91562	2.78507	2.9062	2.62752	2.84574	3.26538	2.76883	2.99406	2.69723	2.51662	3.18064	3L	18802265	18802997	-1	CG14073	7804	gene	.	.
FBgn0036818	368	352	436	389	376	255	414	343	589	307	413	319	3.89415	4.09311	4.31958	4.09096	4.10022	3.46172	4.14631	3.87357	4.35499	3.84579	4.17206	3.81285	3L	18866225	18866261	1	CG14074	1149	gene	.	.
FBgn0036835	11	0	13	0	0	7	1	9	0	1	16	0	0.771191	0	0.973877	0	0	0.554625	0.0959894	0.68788	0	0.10338	1.08713	0	3L	18984961	18985634	1	CG14075	674	gene	.	.
FBgn0036830	0	0	0	0	11	0	0	0	0	0	0	0	0	0	0	0	0.23076	0	0	0	0	0	0	0	3L	18908260	18908790	-1	CG14077	3130	gene	.	.
FBgn0036849	0	0	6	6	0	2	0	30	0	0	2	2	0	0	0.375771	0.358433	0	0.123744	0	1.23978	0	0	0.129596	0.128672	3L	19097999	19098210	1	CG14079	1008	gene	.	.
FBgn0036851	8	31	64	131	92	52	66	134	41	42	66	21	0.123955	0.506989	0.870708	1.38273	1.1217	0.685189	0.842093	1.37174	0.488712	0.627286	0.855781	0.32852	3L	19105381	19108390	-1	CG14082	3861	gene	.	.
FBgn0036860	0	25	29	16	6	4	3	9	0	12	9	9	0	0.890328	0.958832	0.578752	0.254345	0.160334	0.125078	0.342635	0	0.476297	0.353387	0.35105	3L	19275791	19276719	1	CG14086	1536	gene	.	.
FBgn0036861	0	0	4	0	4	9	14	3	0	15	0	0	0	0	0.371392	0	0.367257	0.67494	0.965894	0.264891	0	1.07235	0	0	3L	19280120	19280800	-1	CG14089	681	gene	.	.
FBgn0036889	1451	1417	1132	1227	1232	1387	1458	1274	1981	1170	1286	1313	5.52679	5.76417	5.3792	5.41735	5.48061	5.52178	5.63034	5.42097	5.78125	5.42808	5.48321	5.50197	3L	19589072	19589342	-1	CG14100	1393	gene	.	.
FBgn0036906	561	474	336	330	335	504	375	496	697	535	364	219	3.68039	3.71114	3.19736	3.1058	3.17724	3.59338	3.2421	3.59006	3.79473	3.81097	3.23121	2.5875	3L	19798975	19799759	-1	CG14102	2055	gene	.	.
FBgn0040786	49	53	41	25	83	104	78	59	123	57	48	46	2.69025	3.026	2.6481	2.01617	3.52742	3.70792	3.36427	2.98897	3.70106	3.05947	2.77507	2.71366	3L	19806811	19807199	-1	CG14104	389	gene	.	.
FBgn0036359	0	14	7	0	0	4	7	3	3	8	1	7	0	1.07207	0.609162	0	0	0.346073	0.572765	0.270331	0.227779	0.679366	0.0991277	0.579344	3L	13425891	13426033	-1	CG14105	666	gene	.	.
FBgn0036350	0	0	0	0	0	0	0	0	6	0	0	0	0	0	0	0	0	0	0	0	0.364732	0	0	0	3L	13377957	13378017	1	CG14111	792	gene	.	.
FBgn0040814	0	0	0	0	0	0	5	0	0	0	0	0	0	0	0	0	0	0	0.537991	0	0	0	0	0	3L	13329135	13329235	1	CG14113	513	gene	.	.
FBgn0036343	0	5	3	0	0	5	7	0	0	4	5	12	0	0.404614	0.245047	0	0	0.354595	0.486177	0	0	0.318759	0.370059	0.762599	3L	13060400	13060669	-1	CG14115	810	gene	.	.
FBgn0036323	0	0	4	0	0	0	0	11	43	7	9	0	0	0	0.166252	0	0	0	0	0.38673	0.998087	0.279891	0.333918	0	3L	12892658	12892860	1	CG14118	1637	gene	.	.
FBgn0036232	0	3	0	0	0	0	0	11888	0	0	1	39	0	0.242386	0	0	0	0	0	9.30703	0	0	0.0773538	1.64716	3L	11974905	11974928	1	CG14125	860	gene	.	.
FBgn0036210	248	422	366	272	166	410	347	561	326	351	589	196	3.46782	4.44242	4.18157	3.70913	3.11745	4.19726	4.0072	4.647	3.65542	4.12688	4.76282	3.26853	3L	11815444	11815560	1	CG14130	1067	gene	.	.
FBgn0040817	0	8	0	0	0	0	0	0	0	0	0	0	0	0.555135	0	0	0	0	0	0	0	0	0	0	3L	11712229	11712859	-1	CG14132	894	gene	.	.
FBgn0036193	597	417	534	373	466	706	666	791	776	446	631	432	4.6608	4.42989	4.70524	4.13834	4.49928	4.95188	4.90808	5.12978	4.84255	4.45863	4.86257	4.32837	3L	11691571	11691838	1	CG14135	1064	gene	.	.
FBgn0036178	0	0	2	1	2	0	6	2	0	3	2	7	0	0	0.236586	0.116975	0.233832	0	0.581048	0.21798	0	0.342272	0.225122	0.665995	3L	11599505	11600065	-1	CG14137	561	gene	.	.
FBgn0036143	9	15	89	23	5	92	37	54	22	23	64	21	0.197867	0.374896	1.42122	0.4968	0.128409	1.35977	0.720003	0.95004	0.395166	0.520449	1.10003	0.456748	3L	11173514	11173631	1	CG14142	2651	gene	.	.
FBgn0036138	0	0	0	2	0	0	5	4	3	3	0	3	0	0	0	0.253176	0	0	0.55516	0.454651	0.299339	0.383017	0	0.36236	3L	11134987	11135480	1	CG14143	494	gene	.	.
FBgn0036094	34	33	26	9	0	39	38	18	56	17	17	34	1.28718	1.42944	1.18374	0.503098	0	1.44492	1.44579	0.852626	1.62316	0.874095	0.838306	1.35849	3L	10643528	10643590	1	CG14153	1022	gene	.	.
FBgn0036093	30	0	4	15	10	25	9	8	16	9	17	20	1.18573	0	0.258475	0.763386	0.569831	1.07546	0.495233	0.442738	0.674618	0.528294	0.840177	0.94321	3L	10641889	10642601	1	CG14154	1019	gene	.	.
FBgn0032961	2619	2402	2311	2424	2375	2797	2591	2694	3118	2431	3080	1919	6.12887	6.27846	6.15513	6.14693	6.17594	6.28159	6.21102	6.24738	6.19005	6.22956	6.48778	5.8043	2L	21758010	21758099	1	CG1416	1644	gene	.	.
FBgn0036036	40	47	126	86	20	149	93	83	79	66	26	61	1.38635	1.72125	2.78024	2.26231	0.941067	2.86154	2.32741	2.18236	1.92428	2.02849	1.10287	1.87692	3L	9719328	9719421	1	CG14174	1073	gene	.	.
FBgn0033468	591	579	525	627	425	640	636	751	664	580	526	626	4.56599	4.80322	4.60078	4.77279	4.29247	4.73389	4.7626	4.97544	4.54538	4.74119	4.52914	4.75983	2R	9963835	9964321	-1	CG1418	1128	gene	.	.
FBgn0036922	963	981	1001	1123	1148	1607	1490	1020	1937	902	886	794	5.37174	5.66827	5.62889	5.71588	5.80485	6.15556	6.08638	5.53041	6.17523	5.48421	5.38087	5.21621	3L	19978713	19979588	-1	CG14182	1032	gene	.	.
FBgn0036931	0	0	21	56	4	44	5	16	6	17	63	7	0	0	0.472026	0.984319	0.101375	0.792705	0.118347	0.344733	0.116367	0.393809	1.07067	0.165244	3L	20024687	20024810	-1	CG14183	2712	gene	.	.
FBgn0036932	1394	793	1087	1128	952	1374	1404	1125	1469	1115	1206	1012	6.33139	5.80205	6.18163	6.15819	5.97511	6.37001	6.43921	6.10459	6.21891	6.22021	6.25299	5.99297	3L	20027819	20028059	-1	CG14184	759	gene	.	.
FBgn0036936	0	33	8	24	3	10	0	29	11	2	13	22	0	1.16276	0.363165	0.859173	0.145336	0.403925	0	0.963273	0.377365	0.0998761	0.526876	0.799437	3L	20106094	20106450	1	CG14185	1397	gene	.	.
FBgn0036935	8373	12719	6368	4775	6070	3773	3704	7381	5371	6165	7431	7574	6.6996	7.57285	6.51376	6.02764	6.42729	5.6251	5.63709	6.59811	5.88024	6.46993	6.65742	6.67396	3L	20098084	20099179	-1	CG14186	3522	gene	.	.
FBgn0036938	0	0	0	0	0	0	7	0	10	0	0	0	0	0	0	0	0	0	0.730953	0	0.825154	0	0	0	3L	20112265	20112670	-1	CG14187	492	gene	.	.
FBgn0030996	1923	1251	1431	1764	1363	1296	1377	1300	1504	1663	1491	1569	5.45683	5.1218	5.24301	5.46215	5.15688	4.96133	5.08377	4.98448	4.92769	5.45682	5.22521	5.28634	X	19193555	19193869	1	CG14194	1940	gene	.	.
FBgn0030998	3	0	14	4	0	27	0	16	0	0	8	0	0.0678901	0	0.33293	0.0980138	0	0.538086	0	0.346551	0	0	0.189746	0	X	19208694	19209128	-1	CG14195	2696	gene	.	.
FBgn0031023	745	526	781	1118	719	576	743	1035	797	768	1015	995	2.31106	2.13374	2.53489	2.90821	2.42196	2.06819	2.38737	2.76903	2.23791	2.51688	2.78784	2.75412	X	19495505	19496183	1	CG14200	8141	gene	.	.
FBgn0031037	3269	1985	1937	2654	2604	3014	3057	2229	3366	2196	2322	2148	6.55274	6.11498	6.01193	6.38394	6.415	6.49614	6.5548	6.08566	6.40702	6.19273	6.19325	6.07184	X	19605199	19605682	1	CG14207	1524	gene	.	.
FBgn0031040	228	102	161	157	177	261	203	150	188	145	170	160	4.20255	3.3833	3.92537	3.81964	4.03626	4.44477	4.13763	3.71186	3.7644	3.78705	3.92624	3.83466	X	19616196	19616406	1	CG14210	567	gene	.	.
FBgn0031045	24	7	18	22	8	19	11	5	17	21	38	27	1.11005	0.494948	1.0022	1.11242	0.526249	0.967973	0.649514	0.327711	0.782063	1.11915	1.5882	1.27215	X	19625705	19626601	1	CG14212	897	gene	.	.
FBgn0031036	1030	809	865	1066	828	1071	787	1026	957	933	1183	1000	4.675	4.60588	4.63204	4.84789	4.55403	4.78689	4.3981	4.74599	4.39217	4.7393	4.99282	4.74825	X	19599803	19600561	-1	CG14220	1817	gene	.	.
FBgn0031042	0	0	8	1	0	0	0	7	10	6	18	0	0	0	0.255038	0.0326817	0	0	0	0.207721	0.243184	0.195687	0.498056	0	X	19618819	19619123	-1	CG14221	2068	gene	.	.
FBgn0031053	108	85	48	68	69	89	111	158	100	111	70	89	1.23747	1.1981	0.762699	0.952723	0.991915	1.11533	1.31875	1.63176	1.07208	1.38611	0.972912	1.14731	X	19659442	19660598	-1	CG14223	3444	gene	.	.
FBgn0031059	1224	558	1046	889	833	1297	896	1031	1598	808	1006	899	5.48546	4.65451	5.46632	5.16236	5.12836	5.62594	5.1431	5.3213	5.67649	5.1058	5.33569	5.16721	X	19693977	19694864	-1	CG14229	1210	gene	.	.
FBgn0031062	253	238	300	258	291	212	270	385	409	345	336	244	2.66359	2.82372	3.05385	2.79793	2.99924	2.50107	2.82748	3.25997	3.09831	3.23481	3.12972	2.71983	X	19704176	19704588	1	CG14230	2053	gene	.	.
FBgn0031060	64	131	153	215	89	110	106	153	271	176	146	220	1.30642	2.218	2.34079	2.68162	1.7378	1.86379	1.85323	2.2392	2.69382	2.50713	2.22551	2.70023	X	19699820	19701488	-1	CG14231	1881	gene	.	.
FBgn0031061	1789	1392	1933	1674	1610	1250	1407	1651	1862	1856	1564	1730	5.30451	5.22118	5.61608	5.33776	5.34033	4.8608	5.06363	5.26906	5.17615	5.56103	5.24186	5.3732	X	19701927	19702673	-1	CG14232	2011	gene	.	.
FBgn0031065	2232	2206	1706	1204	1647	1045	1089	2030	1425	1894	1763	1225	4.7848	5.03569	4.61118	4.06013	4.54499	3.8038	3.89534	4.72949	3.98844	4.75846	4.5823	4.0731	X	19735570	19736075	1	CG14234	3638	gene	.	.
FBgn0039429	0	0	0	1	0	2	39	0	4	0	0	3	0	0	0	0.0353523	0	0.0666257	0.96112	0	0.110385	0	0	0.10279	3R	26458249	26458546	1	CG14238	1910	gene	.	.
FBgn0040607	0	9	0	0	0	0	0	0	0	0	0	0	0	0.979077	0	0	0	0	0	0	0	0	0	0	3R	26726133	26726153	1	CG14244	486	gene	.	.
FBgn0039452	0	0	0	3	0	11	0	0	0	2	0	0	0	0	0	0.299982	0	0.853866	0	0	0	0.217637	0	0	3R	26728727	26729119	1	CG14245	615	gene	.	.
FBgn0039454	0	0	0	0	0	1	4	0	12	0	0	4	0	0	0	0	0	0.0647055	0.249137	0	0.548964	0	0	0.252325	3R	26737610	26738593	1	CG14247	984	gene	.	.
FBgn0039462	327	345	282	371	278	284	378	366	550	277	310	248	3.57086	3.89796	3.56495	3.85913	3.52936	3.44005	3.85525	3.79397	4.09182	3.54355	3.61908	3.3165	3R	26945534	26945580	1	CG14252	1301	gene	.	.
FBgn0039467	0	0	0	0	0	1	0	0	0	6	4	0	0	0	0	0	0	0.0238489	0	0	0	0.151777	0.0975704	0	3R	26978541	26978868	1	CG14253	2708	gene	.	.
FBgn0039479	0	0	6	0	0	0	0	0	9	26	13	1	0	0	0.155907	0	0	0	0	0	0.176361	0.580493	0.303722	0.0255827	3R	27075870	27076258	1	CG14257	2628	gene	.	.
FBgn0039482	0	0	0	0	0	0	8	0	0	0	0	0	0	0	0	0	0	0	0.497454	0	0	0	0	0	3R	27093143	27093263	1	CG14258	901	gene	.	.
FBgn0039483	0	0	0	0	0	16	0	2	15	76	19	0	0	0	0	0	0	0.743036	0	0.118168	0.614739	2.18577	0.879372	0	3R	27094533	27094779	1	CG14259	1072	gene	.	.
FBgn0039503	0	0	0	0	11	1	0	6	0	0	3	0	0	0	0	0	0.623627	0.0634445	0	0.348698	0	0	0.190985	0	3R	27264374	27264675	-1	CG14262	1004	gene	.	.
FBgn0040393	34	30	34	18	53	49	30	19	51	11	38	45	1.86516	1.93534	2.01834	1.33981	2.51002	2.31348	1.80632	1.35649	2.16237	0.991902	2.08123	2.26258	X	3236130	3236686	-1	CG14265	557	gene	.	.
FBgn0029665	931	725	907	951	765	1385	1484	885	1405	876	950	899	5.73018	5.64745	5.89663	5.88793	5.63753	6.35349	6.49034	5.73638	6.12769	5.84969	5.88609	5.79727	X	3484605	3485378	-1	CG14270	774	gene	.	.
FBgn0032023	280	319	251	163	252	455	347	339	440	200	474	226	3.09421	3.51149	3.13791	2.53679	3.12677	3.78368	3.46028	3.41213	3.50963	2.85351	3.90337	2.92753	2L	8338287	8338488	1	CG14274	1608	gene	.	.
FBgn0032022	0	36	18	5	0	32	16	2	0	45	6	34	0	1.55309	0.942506	0.313516	0	1.31029	0.815709	0.129285	0	1.72619	0.36872	1.39938	2L	8327456	8327583	1	CG14275	976	gene	.	.
FBgn0038685	0	0	0	0	0	0	0	0	17	0	0	0	0	0	0	0	0	0	0	0	0.725935	0	0	0	3R	19177000	19177986	1	CG14282	987	gene	.	.
FBgn0038674	3	30	5	12	1	2	2	42	3	5	16	10	0.178039	1.37343	0.325049	0.655262	0.0702576	0.12602	0.129311	1.55724	0.157268	0.325538	0.820767	0.561103	3R	19025099	19025236	1	CG14285	989	gene	.	.
FBgn0038673	157	126	126	159	71	137	194	126	236	160	105	119	3.31055	3.27382	3.21184	3.44449	2.48509	3.18829	3.67869	3.09847	3.67349	3.52523	2.91214	3.06048	3R	19024092	19024853	1	CG14286	762	gene	.	.
FBgn0038658	0	0	0	3	0	8	0	0	0	8	0	0	0	0	0	0.286123	0	0.639003	0	0	0	0.694338	0	0	3R	18904933	18905477	-1	CG14292	648	gene	.	.
FBgn0038655	0	5	0	0	0	0	0	0	0	0	0	0	0	0.326645	0	0	0	0	0	0	0	0	0	0	3R	18898121	18898326	1	CG14297	1032	gene	.	.
FBgn0038654	0	0	0	0	0	8	0	0	0	1	4	1	0	0	0	0	0	0.498441	0	0	0	0.0802787	0.282792	0.07551	3R	18875528	18875935	1	CG14298	875	gene	.	.
FBgn0038632	0	5	0	0	0	0	0	0	0	0	0	0	0	0.191626	0	0	0	0	0	0	0	0	0	0	3R	18629151	18629899	-1	CG14301	1846	gene	.	.
FBgn0038647	0	6	0	1	0	1	0	1	4	1	1	0	0	1.08394	0	0.224803	0	0.21491	0	0.21762	0.623382	0.236564	0.224751	0	3R	18732681	18732712	1	CG14302	281	gene	.	.
FBgn0038630	0	0	0	0	0	0	0	2	18	0	1	0	0	0	0	0	0	0	0	0.0908981	0.571184	0	0.0477717	0	3R	18598691	18600097	1	CG14305	1407	gene	.	.
FBgn0038596	951	1127	1122	1256	1046	2216	1689	1046	2039	1046	1043	1025	6.39844	6.91465	6.83958	6.92443	6.72117	7.66874	7.31778	6.61284	7.3012	6.7417	6.6584	6.62286	3R	18282978	18283357	-1	CG14312	494	gene	.	.
FBgn0038581	2560	2018	1601	1725	1989	1736	1720	2040	2428	2159	1630	1695	6.12972	6.06392	5.6676	5.69745	5.95711	5.63782	5.66282	5.88543	5.86796	6.09403	5.61699	5.6617	3R	18216142	18216440	1	CG14314	1606	gene	.	.
FBgn0038540	1498	1676	1780	1714	1575	2564	2056	1925	2988	1674	1804	1569	6.54532	6.97969	6.99711	6.86649	6.80391	7.37383	7.096	6.98249	7.34528	6.91165	6.93935	6.72907	3R	17733598	17733793	1	CG14321	702	gene	.	.
FBgn0038532	546	301	384	365	256	281	260	435	273	322	317	347	2.32065	1.87495	2.08541	1.97189	1.64863	1.65241	1.60291	2.12547	1.46038	1.89715	1.82285	1.90969	3R	17647679	17648095	1	CG14322	5917	gene	.	.
FBgn0038531	0	0	20	8	6	8	11	9	0	11	1	0	0	0	0.784802	0.349455	0.279914	0.334682	0.452926	0.375987	0	0.483611	0.0485869	0	3R	17627127	17627334	1	CG14325	1383	gene	.	.
FBgn0038510	0	0	20	35	13	24	0	12	0	82	101	14	0	0	0.906611	1.2933	0.642789	0.961823	0	0.565911	0	2.19913	2.37456	0.656161	3R	17438968	17439233	-1	CG14331	1143	gene	.	.
FBgn0030554	186	226	539	362	487	308	333	376	634	384	350	362	2.30853	2.76948	3.8305	3.23577	3.67804	2.96808	3.10104	3.23954	3.68004	3.38387	3.19206	3.22581	X	14237988	14238581	1	CG1434	2037	gene	.	.
FBgn0031302	223	85	155	96	201	172	288	157	157	179	252	277	3.375	2.41359	3.09121	2.43726	3.41027	3.09382	3.8038	2.99524	2.76288	3.27819	3.65415	3.77023	2L	1112941	1113152	1	CG14340	1030	gene	.	.
FBgn0031315	1135	905	852	878	784	1380	891	893	1567	736	1073	922	6.26823	6.21862	6.06448	6.03117	5.92834	6.6062	6.02139	6.00548	6.54072	5.8591	6.31616	6.08968	2L	1166506	1166922	1	CG14341	646	gene	.	.
FBgn0031351	253	86	204	153	95	227	210	179	253	128	184	84	3.54051	2.42731	3.44626	3.00688	2.47305	3.45257	3.38599	3.16202	3.36826	2.85244	3.24217	2.27333	2L	1611410	1611868	1	CG14352	1030	gene	.	.
FBgn0038207	2	4	1	0	0	3	8	13	5	0	0	0	0.159665	0.360068	0.0943009	0	0	0.242438	0.586209	0.850982	0.329464	0	0	0	3R	14130680	14131210	-1	CG14356	740	gene	.	.
FBgn0038170	0	3	0	0	0	0	21	30	10	0	2	13	0	0.177187	0	0	0	0	0.855016	1.09759	0.395453	0	0.109277	0.592307	3R	13694053	13694155	1	CG14367	1204	gene	.	.
FBgn0038102	0	0	9	0	5	0	0	19	1	25	5	16	0	0	0.481311	0	0.283605	0	0	0.819829	0.0474313	1.07168	0.27321	0.733101	3R	12987376	12988511	-1	CG14383	1136	gene	.	.
FBgn0038097	0	0	0	0	0	13	0	0	0	0	0	0	0	0	0	0	0	0.569247	0	0	0	0	0	0	3R	12965938	12966476	-1	CG14384	1213	gene	.	.
FBgn0030038	1080	1387	1253	1258	1263	1391	992	1662	1499	1332	1493	1194	4.24373	4.85365	4.6458	4.57728	4.63923	4.64921	4.2212	4.91542	4.5135	4.73292	4.81447	4.49453	X	8437057	8437294	1	CG1440	2606	gene	.	.
FBgn0032900	15	0	8	3	8	0	0	5	6	7	12	7	0.550173	0	0.362706	0.139606	0.358656	0	0	0.218486	0.217653	0.322536	0.491921	0.304805	2L	20869854	20870191	1	CG14401	1399	gene	.	.
FBgn0032894	0	0	0	0	0	0	8	0	0	0	0	0	0	0	0	0	0	0	0.286601	0	0	0	0	0	2L	20849300	20850987	1	CG14402	1688	gene	.	.
FBgn0030595	5	6	19	31	14	24	23	10	21	9	10	2	0.405544	0.557551	1.27731	1.67904	1.0257	1.39184	1.37794	0.753534	1.1345	0.744678	0.774157	0.190273	X	14909873	14910317	-1	CG14406	667	gene	.	.
FBgn0030584	1981	1705	1899	1847	1602	2748	2220	1581	3106	1751	1802	1924	7.0158	7.07532	7.16087	7.04449	6.89922	7.54447	7.27709	6.7719	7.47203	7.04707	7.00882	7.09191	X	14837471	14837753	-1	CG14407	668	gene	.	.
FBgn0030581	6312	5425	7708	6082	5956	4611	4898	6960	6894	6506	7646	7721	6.2255	6.2827	6.71528	6.30091	6.32922	5.83847	5.96233	6.44318	6.16404	6.47563	6.62696	6.63022	X	14826867	14828031	-1	CG14408	3702	gene	.	.
FBgn0033464	0	0	15	0	0	0	0	0	0	28	0	0	0	0	0.487293	0	0	0	0	0	0	0.808435	0	0	2R	9899018	9899279	-1	CG1441	1866	gene	.	.
FBgn0030583	16	11	7	27	7	8	7	16	12	15	16	15	1.09979	0.964932	0.657539	1.6374	0.650865	0.674347	0.618827	1.1427	0.808886	1.16308	1.17036	1.11355	X	14836725	14837330	1	CG14410	606	gene	.	.
FBgn0030582	691	565	740	753	775	573	698	755	685	755	664	861	3.28029	3.26774	3.55761	3.51004	3.60193	3.0932	3.38239	3.4675	3.10032	3.58634	3.34513	3.67715	X	14832647	14832945	1	CG14411	3433	gene	.	.
FBgn0030571	602	592	1052	818	662	994	808	1045	1086	661	1046	918	4.88817	5.1326	5.87583	5.44442	5.20419	5.65105	5.39668	5.74093	5.53177	5.22223	5.79154	5.59628	X	14580600	14580677	1	CG14414	911	gene	.	.
FBgn0040354	6	0	0	10	1	0	0	0	0	0	0	0	0.253578	0	0	0.433445	0.0517275	0	0	0	0	0	0	0	X	2882226	2883467	-1	CG14418	1352	gene	.	.
FBgn0029644	11	0	0	0	0	0	0	0	0	1	0	0	0.641874	0	0	0	0	0	0	0	0	0.0825736	0	0	X	2941408	2941536	1	CG14421	850	gene	.	.
FBgn0029931	0	0	0	0	0	17	0	0	0	0	0	0	0	0	0	0	0	0.729035	0	0	0	0	0	0	X	7040603	7041769	1	CG14427	1167	gene	.	.
FBgn0029922	1295	1067	941	881	825	653	700	1005	616	1182	848	1065	3.11042	3.10781	2.88862	2.74087	2.71043	2.32596	2.4384	2.8603	2.06529	3.17946	2.69387	2.96701	X	6908277	6908821	1	CG14431	7343	gene	.	.
FBgn0029915	177	122	181	156	129	153	138	183	170	222	182	194	2.60542	2.39114	2.80809	2.56188	2.38538	2.48095	2.39128	2.71274	2.4014	3.06624	2.74864	2.81815	X	6851909	6852942	-1	CG14434	1507	gene	.	.
FBgn0029911	1070	965	1417	1267	1133	970	956	1309	1376	992	1276	1238	3.71081	3.82889	4.28455	4.05919	3.96316	3.6356	3.65206	4.05592	3.87159	3.80374	4.06846	4.01735	X	6838174	6840056	-1	CG14435	3831	gene	.	.
FBgn0029898	0	9	8	0	0	0	0	9	0	20	1	0	0	0.256287	0.219954	0	0	0	0	0.225999	0	0.498184	0.0278756	0	X	6747544	6747708	1	CG14439	2428	gene	.	.
FBgn0029894	4242	3497	4078	4145	3997	2661	3634	3730	4767	3547	3605	4278	6.10808	6.10592	6.25627	6.20331	6.20965	5.50629	5.9856	6.00353	6.08718	6.06022	6.00451	6.23726	X	6695866	6698503	-1	CG14440	2702	gene	.	.
FBgn0029895	722	468	725	461	489	591	614	584	493	443	498	734	2.41154	2.13487	2.58694	2.00671	2.11615	2.22854	2.30295	2.23033	1.84273	2.02338	2.09089	2.52838	X	6699508	6699574	1	CG14441	7236	gene	.	.
FBgn0029893	4602	4921	5300	5074	4654	3980	4145	4570	5657	4697	5326	5441	5.34061	5.7056	5.74263	5.60532	5.54093	5.19496	5.28985	5.4083	5.44626	5.57421	5.6735	5.69314	X	6689296	6691354	-1	CG14442	5042	gene	.	.
FBgn0029880	0	0	2	3	3	17	0	12	33	4	0	7	0	0	0.0638001	0.0898908	0.0935165	0.429808	0	0.319974	0.647728	0.125099	0	0.200196	X	6633959	6636169	1	CG14443	2211	gene	.	.
FBgn0029851	29	0	0	0	0	0	0	4	0	4	10	0	0.803047	0	0	0	0	0	0	0.148664	0	0.161938	0.357224	0	X	6237315	6237663	1	CG14445	1686	gene	.	.
FBgn0037191	26	19	16	33	28	26	26	29	27	28	15	36	1.25798	1.15815	0.991744	1.55225	1.43734	1.29316	1.3163	1.40054	1.18091	1.45045	0.909428	1.62864	3L	22788439	22789247	1	CG14448	809	gene	.	.
FBgn0037184	1299	1018	980	989	996	802	1175	1047	984	1129	873	1024	5.2611	5.18788	5.06725	5.00521	5.07216	4.64601	5.21639	5.03592	4.68977	5.26812	4.83083	5.04303	3L	22726234	22727477	-1	CG14450	1506	gene	.	.
FBgn0037183	0	6	9	0	0	0	0	4	0	8	5	15	0	0.44895	0.605864	0	0	0	0	0.277747	0	0.550588	0.350233	0.862477	3L	22721230	22722091	-1	CG14451	862	gene	.	.
FBgn0037175	0	0	8	0	0	0	0	0	0	0	0	0	0	0	0.680903	0	0	0	0	0	0	0	0	0	3L	22686360	22686940	-1	CG14455	663	gene	.	.
FBgn0037174	0	14	2	17	1	51	0	15	11	12	9	14	0	0.557353	0.0897794	0.601536	0.045022	1.30946	0	0.526828	0.342833	0.470815	0.349154	0.508691	3L	22669956	22670029	1	CG14457	1557	gene	.	.
FBgn0037171	43	62	75	58	37	58	45	52	28	39	50	40	0.439218	0.697312	0.779499	0.609049	0.431926	0.585326	0.484215	0.54073	0.266873	0.457567	0.538729	0.443029	3L	22573114	22577137	-1	CG14459	5232	gene	.	.
FBgn0033000	2047	1746	1978	1853	1801	3204	2750	2443	3377	1585	2110	1943	6.12439	6.1707	6.27991	6.11089	6.12845	6.82268	6.64281	6.45467	6.65067	5.96734	6.29537	6.16735	2R	4829246	4829493	1	CG14464	1289	gene	.	.
FBgn0028953	7650	6543	7475	7515	6647	5982	6791	6991	9257	7050	6906	8051	6.2712	6.32148	6.44283	6.37417	6.25746	5.98056	6.19916	6.22133	6.35566	6.36178	6.25342	6.46138	2R	17457663	17457872	1	CG14478	4345	gene	.	.
FBgn0034248	249	221	133	178	129	190	115	157	185	150	218	105	3.57979	3.67568	2.95534	3.25868	2.90117	3.2803	2.68241	3.05305	3.02475	3.10979	3.52287	2.58905	2R	17585195	17586149	-1	CG14483	984	gene	.	.
FBgn0034281	0	0	0	0	0	0	0	6	0	0	1	0	0	0	0	0	0	0	0	0.471012	0	0	0.0930518	0	2R	17860760	17861207	1	CG14490	711	gene	.	.
FBgn0034284	0	17	5	0	0	0	0	2	0	1	2	0	0	1.47486	0.583863	0	0	0	0	0.242008	0	0.137424	0.249871	0	2R	17895078	17895578	1	CG14491	501	gene	.	.
FBgn0034283	5	11	5	5	8	4	1	2	0	4	1	1	0.444491	0.971951	0.502377	0.480105	0.729504	0.379529	0.107398	0.20477	0	0.415539	0.109627	0.108841	2R	17893682	17894194	-1	CG14492	600	gene	.	.
FBgn0034321	59	26	76	55	69	91	62	24	82	32	62	64	0.935873	0.572732	1.23739	0.949627	1.14869	1.30335	1.0197	0.477604	1.07912	0.653181	1.03538	1.05342	2R	18288696	18289214	1	CG14502	2798	gene	.	.
FBgn0034327	0	0	16	21	11	10	0	12	4	5	3	25	0	0	0.827184	0.973225	0.609342	0.523015	0	0.614917	0.197895	0.313072	0.185954	1.09617	2R	18302945	18303514	-1	CG14505	1033	gene	.	.
FBgn0039655	0	0	4	0	0	0	0	1	25	0	0	3	0	0	0.216807	0	0	0	0	0.0525622	0.823625	0	0	0.156262	3R	29226204	29226936	-1	CG14507	1233	gene	.	.
FBgn0039641	0	0	0	2	0	0	0	0	0	0	8	0	0	0	0	0.108264	0	0	0	0	0	0	0.391375	0	3R	29145678	29146893	-1	CG14511	1216	gene	.	.
FBgn0039639	140	135	135	111	135	120	258	145	293	104	96	106	3.4642	3.66925	3.60552	3.2791	3.58873	3.31726	4.379	3.58294	4.27937	3.26622	3.09237	3.20965	3R	29137970	29138573	-1	CG14512	604	gene	.	.
FBgn0039648	0	0	1	4	0	0	0	1	8	1	0	1	0	0	0.108658	0.374731	0	0	0	0.0997629	0.561061	0.108834	0	0.102428	3R	29197556	29198067	1	CG14515	639	gene	.	.
FBgn0039640	0	0	0	25	0	0	0	0	0	0	0	0	0	0	0	0.387089	0	0	0	0	0	0	0	0	3R	29138662	29138763	1	CG14516	3849	gene	.	.
FBgn0031955	1988	1626	1608	1900	1587	1319	1627	1540	1498	1445	1319	1892	3.97959	3.9669	3.88715	4.04021	3.85243	3.48788	3.80214	3.71077	3.42796	3.74616	3.55145	4.02403	2L	7844905	7847664	-1	CG14535	5826	gene	.	.
FBgn0039404	198	208	188	229	315	327	248	211	519	243	247	177	3.81243	4.1378	3.93577	4.13052	4.6243	4.55248	4.20972	3.97206	4.9539	4.2868	4.23333	3.77258	3R	26056630	26056782	1	CG14543	657	gene	.	.
FBgn0039407	69	27	38	48	28	60	59	8	2	24	4	28	1.92405	1.21699	1.47345	1.64502	1.19708	1.82107	1.83157	0.424795	0.0990072	1.08685	0.235419	1.15801	3R	26059496	26059748	1	CG14544	1069	gene	.	.
FBgn0039408	5	0	1	0	0	0	5	0	0	0	0	1	0.203123	0	0.0494998	0	0	0	0.216494	0	0	0	0	0.0466069	3R	26061268	26061648	-1	CG14551	1432	gene	.	.
FBgn0039413	23	13	0	4	0	18	14	0	0	1	0	0	0.866362	0.644741	0	0.209931	0	0.741115	0.619659	0	0	0.0584963	0	0	3R	26126659	26127868	1	CG14556	1210	gene	.	.
FBgn0037149	235	180	185	176	201	159	304	147	266	150	128	74	3.13218	3.03671	3.0106	2.88083	3.09977	2.69566	3.5559	2.61679	3.12262	2.75128	2.49275	1.87023	3L	22065907	22066967	1	CG14561	1310	gene	.	.
FBgn0037142	2722	2088	1450	1637	1462	1318	1055	1949	1525	2116	1432	1273	4.51827	4.41695	3.85568	3.94695	3.84971	3.59239	3.33577	4.13588	3.55662	4.37156	3.76693	3.6004	3L	21942221	21942454	1	CG14562	5378	gene	.	.
FBgn0037139	20	10	66	26	42	113	28	10	78	18	41	49	1.45179	1.03633	2.92814	1.79443	2.36573	3.4882	1.84877	0.938736	2.7939	1.48857	2.29045	2.48977	3L	21841808	21841977	-1	CG14563	499	gene	.	.
FBgn0037131	14	9	1	0	0	0	0	3	0	0	1	0	0.749427	0.613855	0.0788331	0	0	0	0	0.206913	0	0	0.0748128	0	3L	21757157	21758046	1	CG14564	890	gene	.	.
FBgn0037129	0	0	0	2	0	0	0	0	10	0	0	0	0	0	0	0.127928	0	0	0	0	0.455771	0	0	0	3L	21743248	21744269	-1	CG14565	1022	gene	.	.
FBgn0037127	0	9	0	0	0	0	0	0	0	0	0	0	0	0.735345	0	0	0	0	0	0	0	0	0	0	3L	21739479	21739633	-1	CG14566	710	gene	.	.
FBgn0037126	0	23	0	0	0	0	0	0	0	0	0	0	0	1.41347	0	0	0	0	0	0	0	0	0	0	3L	21737706	21738430	-1	CG14567	725	gene	.	.
FBgn0037122	0	0	21	0	0	0	20	3	0	0	0	3	0	0	1.23006	0	0	0	1.13025	0.233844	0	0	0	0.239806	3L	21729675	21730454	-1	CG14570	780	gene	.	.
FBgn0037128	0	15	0	0	0	0	0	0	3	0	0	0	0	0.900244	0	0	0	0	0	0	0.170499	0	0	0	3L	21741534	21742441	1	CG14572	908	gene	.	.
FBgn0033063	42	32	29	23	16	41	33	30	34	24	19	42	1.61443	1.53743	1.40246	1.16064	0.922451	1.63144	1.4515	1.35397	1.3008	1.24027	1.01467	1.6955	2R	6137303	6137813	1	CG14589	882	gene	.	.
FBgn0033054	2363	2232	2228	2295	1944	2201	2149	2984	2344	2015	3252	2167	5.78269	5.97354	5.90283	5.86897	5.69167	5.74097	5.74526	6.19216	5.58541	5.76278	6.36417	5.77669	2R	6036557	6037404	-1	CG14591	1893	gene	.	.
FBgn0037503	8	0	0	0	6	0	0	10	14	24	0	14	0.357976	0	0	0	0.311221	0	0	0.456235	0.518198	0.983288	0	0.61838	3R	7439760	7439861	1	CG14598	1230	gene	.	.
FBgn0037483	1	35	0	14	0	9	21	3	22	4	1	0	0.0297106	0.912316	0	0.399183	0	0.257267	0.553786	0.0921464	0.486869	0.132565	0.0324718	0	3R	7200970	7201313	1	CG14609	2081	gene	.	.
FBgn0031188	1981	1385	1261	1405	1275	1443	1333	1443	1924	1571	1578	1295	5.59121	5.35671	5.15745	5.23411	5.15514	5.20346	5.13003	5.22241	5.36474	5.46893	5.39708	5.10892	X	22469981	22470451	-1	CG14613	1817	gene	.	.
FBgn0031184	0	10	0	1	0	0	0	0	0	8	5	0	0	0.349374	0	0.0352793	0	0	0	0	0	0.274145	0.168315	0	X	22447183	22448136	-1	CG14615	1914	gene	.	.
FBgn0031189	362	271	335	280	335	248	240	260	314	385	356	230	3.80263	3.67197	3.89132	3.58067	3.87425	3.35774	3.35012	3.43706	3.44003	4.08161	3.90081	3.31282	X	22473698	22474545	1	CG14618	1210	gene	.	.
FBgn0031183	880	686	956	1006	786	635	754	925	1058	1114	717	899	3.92018	3.84294	4.22739	4.22394	3.94434	3.54044	3.8046	4.06203	3.99148	4.4394	3.76581	4.06038	X	22444227	22445308	1	CG14621	2695	gene	.	.
FBgn0040398	215	41	7	0	4	0	0	0	2	0	1	0	3.23415	1.557	0.396245	0	0.236754	0	0	0	0.0957189	0	0.0604501	0	X	1051525	1052631	1	CG14629	1107	gene	.	.
FBgn0030406	1101	629	773	1004	973	935	1041	937	1120	719	812	889	4.95782	4.44709	4.66549	4.95481	4.96801	4.788	4.97522	4.80974	4.79855	4.5676	4.65922	4.77457	X	12609977	12610634	-1	CG1463	1585	gene	.	.
FBgn0040892	0	0	0	1	8	0	0	4	0	0	2	1	0	0	0	0.126741	0.819829	0	0	0.437927	0	0	0.243186	0.125807	X	862608	862658	1	CG14634	516	gene	.	.
FBgn0037217	0	0	0	0	0	0	0	0	0	5	0	0	0	0	0	0	0	0	0	0	0	0.224762	0	0	3R	4204493	4205785	-1	CG14636	1485	gene	.	.
FBgn0037220	2612	2444	2252	2662	2094	2598	2038	2411	3034	2055	2211	2481	6.19603	6.37423	6.18931	6.3513	6.06782	6.24753	5.94071	6.16043	6.22218	6.06152	6.08674	6.24	3R	4230779	4232342	-1	CG14641	1564	gene	.	.
FBgn0037222	1	0	1	1	3	4	0	6	1	2	13	7	0.0435159	0	0.0501191	0.0475507	0.143673	0.173367	0	0.255964	0.0382284	0.0987155	0.52156	0.301888	3R	4241045	4241132	-1	CG14642	1414	gene	.	.
FBgn0250821	1	0	0	0	0	0	0	0	0	0	0	7	0.0559501	0	0	0	0	0	0	0	0	0	0	0.379137	3R	4.25189e+18	4252242	-1	CG14644	1095	gene	.	.
FBgn0037241	982	905	890	794	873	779	925	1125	811	873	972	715	4.70602	4.85888	4.7688	4.53657	4.72438	4.4434	4.71809	4.97193	4.26135	4.74433	4.81661	4.38161	3R	4390366	4391058	1	CG14646	1694	gene	.	.
FBgn0037244	1094	809	951	729	716	1245	843	1202	1236	854	1099	859	5.36501	5.21012	5.36993	4.92228	4.95413	5.60599	5.09522	5.5754	5.35185	5.22104	5.49803	5.14097	3R	4400510	4401138	1	CG14647	1178	gene	.	.
FBgn0037252	2012	1791	1595	1560	1853	696	1268	1860	1435	1916	1489	1655	4.64385	4.74823	4.52126	4.41699	4.71118	3.2712	4.10413	4.61132	4.00088	4.77757	4.35267	4.48774	3R	4437387	4439759	1	CG14650	3630	gene	.	.
FBgn0037275	60	40	45	42	23	61	56	62	57	30	30	37	1.14778	0.986707	1.03743	0.949514	0.614661	1.19436	1.14739	1.21869	1.00916	0.767989	0.735516	0.859212	3R	4777497	4778339	-1	CG14655	2137	gene	.	.
FBgn0037282	2459	1736	2053	1945	1501	1276	1376	2414	1616	2159	2524	2076	5.10648	4.88769	5.05485	4.90462	4.60136	4.2551	4.39544	5.15775	4.34175	5.1277	5.26912	4.98482	3R	4817980	4819737	-1	CG14657	3183	gene	.	.
FBgn0037288	28	4	15	0	0	19	0	10	21	42	46	10	1.08371	0.255444	0.759002	0	0	0.841479	0	0.508372	0.795965	1.55668	1.59073	0.52018	3R	4953506	4954278	-1	CG14661	1083	gene	.	.
FBgn0037291	3	1	0	0	7	1	3	11	0	0	2	0	0.0907859	0.0373436	0	0	0.229887	0.0321978	0.0970106	0.323807	0	0	0.0667708	0	3R	4981999	4982393	-1	CG14662	2000	gene	.	.
FBgn0037317	913	1052	1022	862	681	1209	903	908	1146	1042	862	968	5.01683	5.48502	5.37656	5.06242	4.79053	5.46958	5.09727	5.08617	5.15111	5.40622	5.06207	5.21416	3R	5375022	5375216	1	CG14667	1260	gene	.	.
FBgn0037320	0	0	0	0	6	0	0	0	0	6	0	0	0	0	0	0	0.39218	0	0	0	0	0.397141	0	0	3R	5386717	5387664	-1	CG14668	948	gene	.	.
[truncated: 9,277 more rows]

## Sheet: JTK_cycle_CT_per01
Probe.ID	BH.Q	ADJ.P	PER	LAG	AMP	CT0	CT02	CT4	CT4.2	CT8	CT8.2	CT12	CT12.2	CT16	CT16.2	CT20	CT20.2
ana2_FBgn0027513	1	0.0131698	0	0	0	2.39602	2.42175	2.54892	2.43313	2.50776	1.89172	2.29811	1.60631	1.84737	2.23458	1.47834	1.38339
CG11180_FBgn0034528	1	0.0131698	0	0	0	2.54608	2.45899	2.91121	3.01234	2.71755	2.62628	2.73032	2.46933	2.53608	2.43198	2.32344	2.36385
CG11307_FBgn0037106	1	0.0131698	0	0	0	4.41204	4.55463	4.30427	4.45363	4.2869	4.33975	4.17548	4.36865	3.58193	4.15452	4.27031	4.21582
CG5445_FBgn0030838	1	0.0131698	0	0	0	6.00275	5.99006	5.93316	5.88722	5.84562	5.71857	5.67939	5.82605	5.52386	5.77173	5.79101	5.81025
scaRNA:MeU5-C46_FBgn0043853	1	0.0255507	0	0	0	4.13587	3.43188	3.30132	3.20895	3.39608	3.8507	3.18122	3.18709	3.11934	2.81168	3.18505	3.31139
shg_FBgn0003391	1	0.0255507	0	0	0	0.274691	0.298009	0.727754	0.406806	0.533345	0.38992	0.266479	0.394554	0.250773	0.285762	0.271715	0.0622298
tRNA:Glu-TTC-1-3_FBgn0053535	1	0.0255507	0	0	0	3.03856	2.7713	2.55083	2.64722	2.35415	2.73166	1.83839	2.2668	1.63663	1.91901	0.729368	2.09256
lncRNA:CR43452_FBgn0263406	1	0.0361688	0	0	0	0.0680133	0	0	0	0.0772738	0	0.331674	0.0717683	0.225663	0.416746	0.338048	0.0737045
bchs_FBgn0043362	1	0.0467869	0	0	0	3.36075	3.34116	3.54136	3.42249	3.24401	3.25358	3.32568	3.10676	3.20062	3.22746	2.92411	3.31481
CG3294_FBgn0031628	1	0.0467869	0	0	0	3.45984	3.52133	3.31977	3.05621	3.3539	2.59409	3.49711	3.53961	3.45016	3.5065	3.64346	3.71289
CG4610_FBgn0034735	1	0.0467869	0	0	0	3.83017	3.43555	3.80022	4.00305	4.00016	3.44234	4.24155	4.08549	4.06501	4.58611	4.03087	3.83622
mEFTs_FBgn0032646	1	0.0467869	0	0	0	5.31222	5.37929	5.56428	5.45445	5.56718	5.82445	5.71188	5.52548	5.78897	5.94182	5.58208	5.66296
Mlc-c_FBgn0004687	1	0.0467869	0	0	0	5.43352	5.49458	5.61741	5.63721	5.35653	5.53892	5.57696	5.36541	5.34041	5.37427	5.16356	5.33104
Surf1_FBgn0029117	1	0.0467869	0	0	0	4.24928	4.00114	4.28378	4.07883	4.0553	4.21602	4.67387	4.30261	4.68104	4.47033	4.33431	4.41728
Alas_FBgn0020764	1	0.081621	0	0	0	6.93646	6.80309	6.92658	6.99412	6.98091	6.88456	6.89926	6.45504	6.62384	6.87187	6.40485	6.66267
CG3225_FBgn0031631	1	0.081621	0	0	0	0.503063	1.39279	0.757914	1.09183	0.979515	1.56882	1.38535	1.58175	1.89531	1.52999	1.79109	1.80798
CG7744_FBgn0034447	1	0.081621	0	0	0	1.79871	2.16004	2.21867	1.96201	2.34107	2.34156	2.30113	2.77037	2.31203	2.80428	2.2829	2.43338
JhI-21_FBgn0028425	1	0.081621	0	0	0	4.52913	4.29794	4.49653	4.32975	4.36109	4.37753	4.5131	4.88347	4.56806	4.94152	4.98214	4.68145
msl-1_FBgn0005617	1	0.081621	0	0	0	3.43366	3.33446	3.23758	3.17783	3.20748	2.88415	3.08258	3.12094	3.07353	2.99104	3.14711	3.04727
retn_FBgn0004795	1	0.081621	0	0	0	0.895907	0.686294	0.639924	0.582475	0.788765	0.598543	0.697278	0.98625	1.22126	0.788219	0.884757	1.28614
S-Lap4_FBgn0052064	1	0.081621	0	0	0	1.17163	0.566037	0.519862	0.630677	0	0.454154	0.209771	0.207161	0.0771352	0.195157	0.609107	0.321196
teq_FBgn0023479	1	0.081621	0	0	0	0.0338995	0.164718	0.253536	0.517907	0.197038	0.0833601	0.0290909	0.0707223	0.0818511	0.0772227	0.022341	0.051223
CG12426_FBgn0039552	1	0.108944	0	0	0	0	0.40407	0.823906	0	0.685612	0	0.652222	0.578658	0.953122	1.05664	0.907556	0.902528
Cpr64Aa_FBgn0035510	1	0.108944	0	0	0	1.07742	0.987464	0.479606	1.05292	0.749691	0.775876	0.297072	0.0636673	0.45885	0	0	0.0653898
lncRNA:CR44220_FBgn0265151	1	0.108944	0	0	0	0	0	0	0	0	0.154251	0	0.297196	0.890874	0.170148	0.306669	0.555981
snoRNA:Psi18S-1377b_FBgn0083050	1	0.108944	0	0	0	2.15428	0.815635	1.49112	1.24694	2.40375	0.986411	0.417935	0.413081	0	0.446598	0	0.422988
AttC_FBgn0041579	1	0.136267	0	0	0	4.77172	2.84335	0.0779805	0.0740205	0	0.96562	0	0	0	0	0	0
CG12541_FBgn0029930	1	0.136267	0	0	0	4.18371	3.88861	4.39923	3.90102	4.08936	3.37685	3.85198	3.77795	3.65424	3.70894	3.54089	3.55177
CG14894_FBgn0038428	1	0.136267	0	0	0	5.70523	5.54955	5.84685	5.73106	5.69918	5.85294	6.19223	6.00475	6.01956	5.92823	6.01378	6.08008
CG33643_FBgn0053643	1	0.136267	0	0	0	1.63062	0.832933	0.640155	0.978613	0.243448	0.324424	0.428035	0.595676	0	0.246686	0	0
CG34377_FBgn0263117	1	0.136267	0	0	0	0.248939	0.664616	0.952937	0.629074	0.804611	0.636756	0.832228	0.892607	0.945791	1.08222	0.809389	1.00978
CG42521_FBgn0260396	1	0.136267	0	0	0	1.43588	1.17782	0.285408	0.697842	0.518024	0.991094	0.591995	0.485884	0.115144	0.149989	0.602426	0.388073
CG44006_FBgn0264748	1	0.136267	0	0	0	1.36254	1.80544	2.33087	1.56011	1.794	1.3591	1.7467	1.4704	1.02933	1.31847	1.04938	1.41594
CG6654_FBgn0038301	1	0.136267	0	0	0	3.90254	3.51518	3.8972	3.1465	3.62342	3.39484	4.07785	4.62316	3.74284	4.10272	4.17531	4.23844
CG9084_FBgn0033582	1	0.136267	0	0	0	0	0	0.355077	0.261094	0.426982	0.429198	0.368744	0.364392	0.638229	0.574503	0.220679	0.608772
CG9650_FBgn0029939	1	0.136267	0	0	0	1.74802	1.9646	1.80151	1.48228	1.45696	2.17613	1.12947	1.56321	1.07411	0.987136	1.70795	1.71604
Cyp4ac3_FBgn0031695	1	0.136267	0	0	0	0.978644	0.886782	0.641764	0.557821	0.965459	0.791392	0.630952	0.54181	0	0.490873	0.747083	0.0416295
kar_FBgn0001296	1	0.136267	0	0	0	0.439053	0.108805	0.819892	0.844931	1.22982	0.138984	0.603553	1.36273	1.41847	1.30861	1.03113	0.854081
lncRNA:CR44766_FBgn0265987	1	0.136267	0	0	0	1.15333	0.209249	0.739371	0.358433	0.526741	0.343323	0.696907	0.18417	0.293965	0.103676	0	0.0975642
lncRNA:CR45533_FBgn0267089	1	0.136267	0	0	0	0.515997	0.365243	0.0886387	0.189227	0.170098	0.131415	0.0554576	0.20747	0.0343093	0	0.0841327	0.225121
mats_FBgn0038965	1	0.136267	0	0	0	4.38256	4.58944	4.0441	4.29759	4.07448	4.28867	4.0641	4.11187	3.99616	4.01026	3.97645	4.06411
mRpL15_FBgn0036990	1	0.136267	0	0	0	5.2086	5.28053	5.37211	5.42761	5.31654	5.54016	5.69324	5.3471	5.72866	5.55404	5.34305	5.59913
TrpA1_FBgn0035934	1	0.136267	0	0	0	0.0236124	0.525775	0.341064	0.607533	0.154265	0.228995	0.554141	0.725811	0.742306	0.746217	0.355933	0.694363
ttm50_FBgn0250874	1	0.136267	0	0	0	5.15412	5.41685	5.04689	5.04263	5.10198	5.19349	5.18185	5.21243	5.27897	5.19781	5.20287	5.29952
CG10514_FBgn0039312	1	0.177612	0	0	0	0.711675	0.79391	0.287885	0.763677	0.694077	0.518129	0	0.557441	0	0.102645	0.539497	0.428915
eco_FBgn0035766	1	0.177612	0	0	0	0.17677	0	0	0	0	0	0	0.217565	0.0442866	0.0390054	0.30258	0.430194
lncRNA:CR44619_FBgn0265830	1	0.177612	0	0	0	0	0	0	0.410107	0	0.049354	0.237268	0.0983502	0.197075	0.300562	0.0517514	0.0513726
AsnS_FBgn0270926	1	0.218956	0	0	0	4.3413	2.89581	2.8196	2.28699	3.09629	3.22368	3.7433	3.49558	2.59764	3.84606	5.46961	4.80496
asRNA:CR31845_FBgn0051845	1	0.218956	0	0	0	0	0.0846365	0.656148	0.0766781	0.227227	0.209148	0.401117	0.21179	0.68921	0.489323	0.818873	0.674311
bi_FBgn0000179	1	0.218956	0	0	0	1.78402	1.73259	1.78061	1.54604	1.89247	1.78092	1.22118	1.47456	1.32985	1.50595	1.69177	1.50774
CG15537_FBgn0039770	1	0.218956	0	0	0	3.17594	3.47618	4.23082	3.70627	3.56405	3.8137	3.99325	4.08125	4.9182	4.25929	3.98752	3.17348
CG4645_FBgn0030435	1	0.218956	0	0	0	6.01849	6.12754	6.17631	6.04078	6.02582	6.20546	5.76421	5.79725	5.96482	5.91246	5.83527	5.81546
CR45315_FBgn0266854	1	0.218956	0	0	0	0.957028	0.787034	1.87468	0.727245	0	0.440227	1.24769	0.124879	0	0	0	0
Dcp-1_FBgn0010501	1	0.218956	0	0	0	4.63609	4.39029	4.02338	4.43764	4.21791	4.07653	3.54324	4.00369	3.82109	4.19532	3.93037	3.93811
fd59A_FBgn0004896	1	0.218956	0	0	0	1.31988	1.8625	1.75622	0.936933	1.54954	0.773213	1.04365	1.22326	0.595743	0.466798	1.30277	1.20687
fiz_FBgn0030594	1	0.218956	0	0	0	1.30308	1.0398	0.811318	1.18395	0.565892	1.02147	0.87991	1.00954	0.0182656	0.66727	0.723978	0.604693
fok_FBgn0263773	1	0.218956	0	0	0	7.30299	7.2901	7.44746	7.43697	7.1582	7.18088	7.30466	7.00442	7.28891	6.9729	6.9211	7.28965
Hakai_FBgn0032812	1	0.218956	0	0	0	4.3232	4.50229	4.68896	4.31656	4.63112	4.55566	4.23547	4.70226	4.70898	4.9091	4.70957	4.71836
Irk2_FBgn0039081	1	0.218956	0	0	0	0.187422	0	1.25172	0.596778	1.16687	1.03453	0.8763	1.74211	1.18732	1.64409	1.39587	1.30374
l(3)psg2_FBgn0035617	1	0.218956	0	0	0	3.8584	3.83693	3.79638	3.63273	3.63321	3.02099	3.50409	3.49973	3.156	3.50007	3.1232	3.63163
nec_FBgn0002930	1	0.218956	0	0	0	1.37348	1.17154	1.07173	1.16841	1.10333	1.14809	0	0.291758	0.274123	1.2321	0.633336	1.02609
Pvr_FBgn0032006	1	0.218956	0	0	0	0	0	0.124538	0	0.021248	0.0386302	0.0591042	0.18591	0.0800713	0.221034	0.555741	0.351191
Seipin_FBgn0040336	1	0.218956	0	0	0	2.21471	1.97217	1.64456	1.9448	2.05715	2.51131	2.33879	2.4349	2.2593	2.38838	2.40198	2.6473
viaf_FBgn0036237	1	0.218956	0	0	0	7.25137	6.74482	6.98524	7.28344	7.08046	7.06058	6.91754	6.58166	6.81563	6.77799	6.65494	6.73338
BomS6_FBgn0040733	1	0.279312	0	0	0	3.8198	1.75867	0.324755	0	0.321084	0.541945	0	0.299906	0	0	0	0
lncRNA:CR45127_FBgn0266620	1	0.279312	0	0	0	1.04745	0.53165	0	1.14253	0.274608	0.546161	0.395254	0.055016	0	0	0.16445	0
lncRNA:CR45432_FBgn0266981	1	0.279312	0	0	0	0.52985	0.546677	0.964515	0.571054	0.194749	0.612302	0	0.0935398	0.474191	0.525918	0.272699	0
PpD6_FBgn0005779	1	0.279312	0	0	0	0.80776	1.04759	0.293969	0.0506141	0.456208	0.347232	0	0.229445	0	0.104957	0	0.191213
Spn77Ba_FBgn0262057	1	0.279312	0	0	0	0	0	0.0329905	0	0	0.273663	0.0900037	0.088838	0.453092	0.15814	0.0312826	0
asRNA:CR45000_FBgn0266351	1	0.339668	0	0	0	0.466234	0.548013	0.52647	0.273491	0.283831	0.67494	0.689584	0.264891	0.586684	0.912483	1.03096	0.697211
Btnd_FBgn0029848	1	0.339668	0	0	0	0	0	0.0373282	0.168938	0.175563	0.130506	0.196474	0.365011	0	0.608916	0.557737	0.199033
CG11911_FBgn0031249	1	0.339668	0	0	0	0	0	0.207386	0.134476	0.641267	0	1.22559	0.359514	0.701585	0.600441	0.70916	0.133487
CG12964_FBgn0034022	1	0.339668	0	0	0	0.0157606	0	0.105787	0	0	0.0646092	0.567823	0.128092	0.538735	0.251596	0.163713	0
CG13390_FBgn0032031	1	0.339668	0	0	0	4.76694	4.72547	4.54291	4.62139	4.47942	5.01522	4.12407	4.42092	4.46086	4.43823	4.30417	4.01913
CG14544_FBgn0039407	1	0.339668	0	0	0	1.92405	1.21699	1.47345	1.64502	1.19708	1.82107	1.83157	0.424795	0.0990072	1.08685	0.235419	1.15801
CG15439_FBgn0031606	1	0.339668	0	0	0	3.77452	2.94764	3.04252	3.16744	2.76894	2.45771	2.68938	2.76323	2.30095	3.14355	2.47862	2.33517
CG31528_FBgn0051528	1	0.339668	0	0	0	0	0	0.492671	0.158017	0.402212	0	0.154819	1.64321	0.579864	1.41776	1.05665	0.654719
CG7131_FBgn0038598	1	0.339668	0	0	0	0	0	0.344294	0.0331251	0	0.0624705	0.321967	0.123941	0.334077	0.426119	0.354616	0.032873
Cpr73D_FBgn0036680	1	0.339668	0	0	0	0.394394	0.483465	0.481221	0.554956	0.620616	0.0423554	0.166624	0.240242	0.170322	0.375671	0.129351	0
Ilp5_FBgn0044048	1	0.339668	0	0	0	0.125104	1.51864	0.143488	1.52775	0.141764	3.53308	0.978256	4.61174	5.12917	3.84877	4.10041	0.373046
lncRNA:CR43493_FBgn0263504	1	0.339668	0	0	0	1.97233	2.1179	1.45816	1.7774	1.65582	1.49358	1.84732	1.42609	1.10139	1.15248	1.57228	1.6912
lncRNA:CR43951_FBgn0264602	1	0.339668	0	0	0	2.87845	2.92383	1.32602	2.56189	2.89693	2.63619	0.355713	1.40888	0.297435	1.59113	2.37559	2.87419
MED4_FBgn0035754	1	0.339668	0	0	0	5.05756	5.38916	5.28664	5.29527	5.26881	5.75756	5.10682	4.99647	5.19331	5.25925	4.99131	5.04341
ninaC_FBgn0002938	1	0.339668	0	0	0	0.0341379	0	0.151296	0.0249832	0.0130659	0.011954	0.339105	0.305834	0.387308	0.115119	0.120773	0.0731348
Or85f_FBgn0037685	1	0.339668	0	0	0	1.62919	1.52018	1.58142	1.7184	1.0624	1.65257	1.76516	2.33219	1.78556	2.03568	1.91543	1.61997
Reg-2_FBgn0016715	1	0.339668	0	0	0	0.134977	0.501575	0	0	0	0	0	0	0	0.294918	0.280464	0.0748433
Rrp45_FBgn0030789	1	0.339668	0	0	0	2.50581	1.95078	2.71903	2.52275	2.71673	2.70841	2.43084	3.20513	3.19185	2.97645	3.1921	2.84119
sosie_FBgn0039232	1	0.339668	0	0	0	0.852166	1.56098	0.504151	0.612271	0.243135	0.794482	0.175485	1.17306	0	0.158837	0.526513	0.545
sro_FBgn0262112	1	0.339668	0	0	0	0.954602	0.494688	0.474913	0.167583	0.377825	0.955116	1.31425	0.636947	0.729478	0.832671	1.07608	1.09814
Uch-L5_FBgn0011327	1	0.339668	0	0	0	5.33912	5.3413	5.49291	5.37085	5.33398	5.63703	5.46738	5.58687	5.73595	5.57245	5.49747	5.53284
CG13884_FBgn0035138	1	0.425144	0	0	0	0	0.686904	0.718795	0.575052	0.532431	0.0817721	0	0.0828517	0	0.175529	0	0
CG33284_FBgn0053284	1	0.425144	0	0	0	0	0	0	0	0	0.0564089	0.0579186	0.31324	0	0.179757	0.223279	0.413891
lncRNA:CR45155_FBgn0266648	1	0.425144	0	0	0	0	0	0.314791	0	0.214752	0	0.46152	0.604773	0.245147	0.406706	0.823944	1.10215
Reg-5_FBgn0015801	1	0.425144	0	0	0	0.944008	0.844038	0.224529	0	0	0.0713341	0	0	0	0	0	0
CG14459_FBgn0037171	1	0.51062	0	0	0	0.439218	0.697312	0.779499	0.609049	0.431926	0.585326	0.484215	0.54073	0.266873	0.457567	0.538729	0.443029
CG1545_FBgn0030259	1	0.51062	0	0	0	0	1.11791	1.62828	1.04077	0.567399	1.25397	1.52381	1.51119	1.9083	1.5288	1.78428	1.0805
CG16863_FBgn0028931	1	0.51062	0	0	0	2.75877	2.58907	2.58085	3.24372	2.92121	2.438	2.26103	2.50677	2.15786	2.90514	2.4285	2.1183
CG17928_FBgn0032603	1	0.51062	0	0	0	0	0	0	0	0	1.02779	0	0	0.7957	1.06472	0.65428	0.513153
CG34221_FBgn0085250	1	0.51062	0	0	0	0	0	0	0.492323	0.0598605	0.512167	0.213142	0.210494	0.807025	0.379451	0.112795	0.215903
CG42323_FBgn0259223	1	0.51062	0	0	0	0	0	0.643835	0.19179	0	0	0.731997	0.22849	0.361586	0.777088	0.191745	0.770134
CG44314_FBgn0265373	1	0.51062	0	0	0	0.0610646	0.27437	0.035561	0.0989124	0.288968	0.124513	0.0968701	0.126133	0.29569	0.232637	0.161239	0.160102
CG4766_FBgn0027546	1	0.51062	0	0	0	2.99671	3.29706	2.46609	2.31342	1.21998	2.60874	2.04354	2.52133	0.878192	1.39487	2.68718	2.41333
CG8236_FBgn0037626	1	0.51062	0	0	0	1.16828	0	1.16867	0.415404	0.649619	0.760037	0.896002	1.0793	1.20953	1.43237	0.862995	0.733101
CG9593_FBgn0038365	1	0.51062	0	0	0	0.308783	0	0.305856	0.246762	0.697594	0.146165	0.285782	0.481574	0.563986	0.74004	0.741041	0.374253
ebd1_FBgn0035153	1	0.51062	0	0	0	3.64909	3.28015	3.6517	3.23611	3.32285	3.41037	3.66981	3.70723	3.55978	3.53321	3.92954	3.75662
glob1_FBgn0027657	1	0.51062	0	0	0	1.65947	1.40934	0.828142	1.42224	0.43879	1.52382	0.760112	1.19703	0.22439	0.557355	1.03544	1.01141
Kdm2_FBgn0037659	1	0.51062	0	0	0	3.52253	3.63987	3.4497	3.36895	3.35916	3.45936	3.11894	3.30768	3.10236	3.61545	3.29949	3.10252
lncRNA:CR43857_FBgn0264439	1	0.51062	0	0	0	0	0	0.252797	0	0.0535563	0.0964997	0.0503729	0.0497116	0.400586	0.20598	0.367806	0.100381
MICAL-like_FBgn0036333	1	0.51062	0	0	0	4.38024	4.39103	4.53888	4.32075	4.00627	3.52202	4.08824	4.22628	3.7474	4.19388	3.88066	3.98604
Pbp95_FBgn0037540	1	0.51062	0	0	0	2.3605	3.29136	1.88688	2.48	1.80597	1.63826	1.50487	2.23143	1.58816	2.22828	1.56902	1.613
PIG-V_FBgn0265174	1	0.51062	0	0	0	3.7515	4.12378	3.96684	3.80509	3.74403	3.50947	3.66664	3.85998	3.71176	3.55322	3.39857	3.63874
sns_FBgn0024189	1	0.51062	0	0	0	1.14096	1.18065	1.00029	0.68741	0.8208	0.986411	0.423683	1.03365	0.279763	0.707966	1.10775	0.534918
Sox21b_FBgn0042630	1	0.51062	0	0	0	3.08491	2.86543	2.30704	1.53281	2.57753	2.90461	1.69	2.43505	0.790159	1.07127	2.8198	2.72095
SoxN_FBgn0029123	1	0.51062	0	0	0	2.76946	3.12512	2.17825	1.70471	2.41013	2.70648	2.25981	1.99591	1.14219	1.43499	2.85283	2.33362
trol_FBgn0284408	1	0.51062	0	0	0	0.396946	0.251608	0.171089	0.226314	0.199409	0.287867	0.0940808	0.16022	0.179414	0.0849275	0.0867215	0.277161
bond_FBgn0260942	1	0.628076	0	0	0	0	0	0	0.259562	0	0.0661855	0.520085	0.947001	0.559609	0.241548	0.529469	1.13621
CG10562_FBgn0039326	1	0.628076	0	0	0	0	0	0.0464693	0	0	0	0.415795	0.238502	0	0.409141	0.520347	0.746215
CG14857_FBgn0038262	1	0.628076	0	0	0	0	0	0.0680129	0.156258	0.514974	0	0.465329	0.592728	0.632275	0	0.543454	0.422811
CG1673_FBgn0030482	1	0.628076	0	0	0	1.0613	0.393324	0	0	0	0	0	0	0	0.33265	0.401445	0
Cpr64Ac_FBgn0035512	1	0.628076	0	0	0	0.571937	0.0826031	0	0	0	0	0	0	0	0.0789621	0	0.397219
Cyp28c1_FBgn0030339	1	0.628076	0	0	0	0	0	0	0	0.500801	0	0	0.150445	0.629752	0.0427449	0.996938	0.480613
lncRNA:CR45474_FBgn0267030	1	0.628076	0	0	0	0.47156	0	0	0	0	0.588581	0.142092	0.385559	0.593126	0.291043	0.397483	0.608564
mthl5_FBgn0037960	1	0.628076	0	0	0	0	0	0.442017	0.068391	0.171748	0.326953	0	0.507801	0.590466	0.621672	0.421955	0
NijA_FBgn0036101	1	0.628076	0	0	0	0.501435	0	0.763732	0.499222	0.472598	0.479096	0	0.60311	0.376496	0.177691	0	0
nullo_FBgn0004143	1	0.628076	0	0	0	0	0	0.161138	0.534113	0.432999	0	0	0	0	0	0	0.0780296
Act5C_FBgn0000042	1	0.745532	0	0	0	9.80245	9.86764	9.6607	9.8911	9.88535	9.84959	9.79516	9.49437	9.81597	9.82887	9.26592	9.63744
AlaRS_FBgn0027094	1	0.745532	0	0	0	4.11914	3.65813	3.36472	3.65993	3.71589	3.28626	2.63609	3.05119	2.63912	3.75796	2.95776	3.11473
Arts_FBgn0042177	1	0.745532	0	0	0	2.40969	2.84315	2.40313	2.34814	2.40295	2.30292	1.82198	2.35734	1.78934	2.72201	2.30357	2.25322
asRNA:CR42547_FBgn0260720	1	0.745532	0	0	0	0.0741501	0.278498	0.936029	0.132493	0.31088	0.838369	0.421026	1.24766	0.706679	0.997187	1.06781	0.505853
AstA-R1_FBgn0266429	1	0.745532	0	0	0	1.41775	2.02089	1.87657	1.53904	1.83661	1.39668	2.13919	2.21912	1.85358	1.81323	2.58813	2.26926
BCL7-like_FBgn0026149	1	0.745532	0	0	0	4.82257	5.00626	4.33594	4.43399	4.24146	4.18139	4.10354	4.36482	4.10248	4.35954	4.61386	4.0772
CG10063_FBgn0035727	1	0.745532	0	0	0	0	0	0.380962	0.156508	0	0	0.923812	0.2884	0.451322	0.312867	0.228772	1.30927
CG17278_FBgn0046763	1	0.745532	0	0	0	0.577785	0.315052	0.445556	0.0690125	0.493971	0	0.132122	0.0989154	0.055563	0.0728305	0.197813	0.133882
CG2121_FBgn0033289	1	0.745532	0	0	0	0.0863107	0.103897	0.650181	0.094186	0.0334045	0.201582	0.48144	0.283491	0.216837	0.65106	0.153689	0.236972
CG2701_FBgn0024973	1	0.745532	0	0	0	5.54788	5.54661	5.38303	5.32964	5.75756	5.31367	4.94625	5.13846	5.03286	5.66855	5.21709	5.12157
CG43273_FBgn0262962	1	0.745532	0	0	0	2.98645	2.45692	2.68041	2.66861	2.19787	2.93276	2.05181	2.31938	2.5168	2.42437	2.04878	1.98633
CG43342_FBgn0263047	1	0.745532	0	0	0	0.856332	2.61313	2.43576	1.87202	2.54021	1.9168	1.99118	2.57393	2.36803	2.57371	2.61579	2.70739
CG4676_FBgn0033815	1	0.745532	0	0	0	5.94672	5.65895	5.63848	5.77888	5.64992	6.26004	5.62269	5.43664	5.83543	5.5905	5.17251	5.37173
CG5290_FBgn0036772	1	0.745532	0	0	0	2.51612	1.80698	1.32651	1.80125	1.92287	2.12873	1.43345	1.00273	1.20266	1.58068	1.82764	1.77304
CG8248_FBgn0033347	1	0.745532	0	0	0	6.90476	6.87571	7.37412	7.06972	7.13557	6.99506	7.17833	7.6819	7.07413	7.42083	7.50274	7.29957
CG8916_FBgn0030707	1	0.745532	0	0	0	4.26845	4.70269	2.76935	1.69128	3.80786	4.0379	3.21584	3.73629	1.31363	2.62251	3.75294	2.78972
CG9147_FBgn0031774	1	0.745532	0	0	0	3.89197	4.20437	4.21348	4.05529	4.09131	4.16947	4.58678	4.15609	4.21452	4.31116	4.10619	4.26098
CR41320_FBgn0085612	1	0.745532	0	0	0	0.780463	0.724162	0.186604	0.668116	0.915492	0.642564	0.534389	0.590274	0.335959	0.569586	0.607316	0.474713
ddbt_FBgn0284444	1	0.745532	0	0	0	0	1.05455	0.109649	0.29226	1.16834	0.362026	0.730565	0.900963	1.42197	0.6357	0.924483	1.17804
Drs_FBgn0283461	1	0.745532	0	0	0	1.53708	1.89155	1.11267	1.78603	1.60432	1.11526	1.48403	1.04542	0.135024	1.55615	0.794448	0.887862
Elal_FBgn0013949	1	0.745532	0	0	0	0.572158	0.969389	0.599387	1.54031	0.32687	0.884143	0.645879	0.51458	0.760073	0.409608	0.0929673	0
esc_FBgn0000588	1	0.745532	0	0	0	0.139657	0.352756	0.30413	0.322222	1.40652	0.245403	0.86106	1.7264	0.902271	1.1406	0.959896	1.80045
esn_FBgn0263934	1	0.745532	0	0	0	0.333593	0.497094	0.5612	0.370249	0.547216	0.834653	0.310221	0.812206	0.851797	0.856418	0.968322	1.20322
Fum1_FBgn0286222	1	0.745532	0	0	0	7.06227	7.27201	7.31253	7.14247	7.47659	7.20975	7.22331	7.48906	7.30226	7.54558	7.53658	7.21253
Gbs-76A_FBgn0036862	1	0.745532	0	0	0	2.28887	2.44493	2.2521	2.2325	3.01357	2.31022	2.47006	2.7717	2.29311	2.52699	2.6668	2.97337
Ggamma30A_FBgn0267252	1	0.745532	0	0	0	8.28039	8.14102	8.26102	8.09428	8.14512	8.15618	8.28643	8.54072	8.24184	8.25789	8.50946	8.47102
Gk2_FBgn0035266	1	0.745532	0	0	0	1.93805	2.13523	2.29848	1.82063	1.9692	2.15701	1.30299	1.94387	2.13456	2.16538	2.31154	2.50131
HemK1_FBgn0031817	1	0.745532	0	0	0	5.58022	5.6744	5.63221	5.78115	5.48437	5.63129	5.84543	5.79111	5.72194	5.881	5.65071	5.81666
Idgf1_FBgn0020416	1	0.745532	0	0	0	2.5272	2.35085	0.049062	0.336077	0	0.584763	0.849798	0.560637	0.336581	0.429216	0.988015	0.573436
Ilp3_FBgn0044050	1	0.745532	0	0	0	0	0	0.73603	1.25581	1.21063	0.163765	0.991251	0.242156	4.75418	2.09317	2.94223	0.585774
Ir47a_FBgn0033515	1	0.745532	0	0	0	0.948086	0.963258	0.768943	0.989232	0.300668	0.627532	0.407678	0.952989	0.0716676	0.711972	0.817615	0.211222
Lhr_FBgn0034217	1	0.745532	0	0	0	3.5323	2.7806	3.14176	3.63767	3.07665	3.47827	2.74387	3.28421	3.26263	3.13701	2.38587	2.76089
lncRNA:CR45217_FBgn0266744	1	0.745532	0	0	0	3.67625	3.79972	3.40064	3.8763	3.49363	3.3686	3.64937	3.07039	3.46474	3.32169	3.05259	3.38065
lncRNA:CR46064_FBgn0267733	1	0.745532	0	0	0	4.46351	4.21265	4.43555	4.41131	3.80634	4.43031	3.94884	4.24741	4.05856	4.20958	3.81871	3.89374
lovit_FBgn0267429	1	0.745532	0	0	0	0.338178	1.04719	0.81751	0.843912	1.00264	0.715917	0.992845	1.35522	0.931484	1.29332	1.20191	1.53023
Lsd-1_FBgn0039114	1	0.745532	0	0	0	0.654792	0.486833	0	0	0	0	0	0.356264	0	0	0.225494	0.588566
Mat1_FBgn0024956	1	0.745532	0	0	0	4.70963	4.65108	4.68278	4.75985	5.07874	4.87737	4.72571	4.89069	5.02606	4.9469	4.88874	4.30452
Mmp1_FBgn0035049	1	0.745532	0	0	0	0.701427	0.997605	0.695572	1.12069	0.777087	1.09594	0.169311	0.294919	0.730164	0.668609	0.435377	0.580456
Mst77F_FBgn0086915	1	0.745532	0	0	0	3.39422	2.86854	3.3767	2.96475	3.37313	3.24436	3.42666	4.08215	3.45243	3.16113	3.92914	3.54095
Ptip_FBgn0052133	1	0.745532	0	0	0	2.70543	2.37107	2.41432	2.62756	2.3044	1.96688	2.31367	2.15491	2.33684	2.086	2.15456	2.06816
Sfp53D_FBgn0259967	1	0.745532	0	0	0	0	0	0	0.0810427	0	0	0.421471	0.0783277	0.720934	0.166228	0	0
snoRNA:Psi28S-3091a_FBgn0082979	1	0.745532	0	0	0	2.45691	2.50125	1.51163	1.46198	1.06818	1.74005	0.754428	1.60092	0.357553	1.68944	1.46176	1.03197
Srp19_FBgn0015298	1	0.745532	0	0	0	4.67438	4.60235	4.82413	4.87631	4.60614	5.20186	5.02364	4.90042	5.13707	4.97806	5.03125	4.76598
tadr_FBgn0032911	1	0.745532	0	0	0	3.48824	3.87422	3.72606	4.06012	3.80432	3.77378	3.58063	4.26229	4.09203	4.67601	4.19658	3.93243
tank_FBgn0031635	1	0.745532	0	0	0	4.32781	3.93657	4.42893	3.98673	4.29196	3.85783	3.58264	4.12321	3.8037	4.21845	3.49808	3.68425
Vsx2_FBgn0263512	1	0.745532	0	0	0	3.30276	3.42281	3.27478	3.00151	3.66312	2.92246	3.03059	3.29721	2.78746	2.68316	3.10191	2.75823
asRNA:CR45686_FBgn0267246	1	0.902734	0	0	0	0.196551	0	0	0	0	0	0.143004	0.206913	0	0.0789621	0.564641	0.144902
CDase_FBgn0039774	1	0.902734	0	0	0	0	0.320551	0.2047	0.551517	0.809514	0.333454	0	0.63981	0.965039	0.845949	0.470146	0.327595
CG14259_FBgn0039483	1	0.902734	0	0	0	0	0	0	0	0	0.743036	0	0.118168	0.614739	2.18577	0.879372	0
CG15909_FBgn0033090	1	0.902734	0	0	0	1.10615	0.402927	0.268696	0.294425	0.418887	0.607655	0	0.426018	0	0.0484833	0.216202	0
CG31955_FBgn0051955	1	0.902734	0	0	0	0.745508	0.194855	0.795003	0.284213	0	0.271944	0	0.116499	0	0.499964	0	0
CG8136_FBgn0037616	1	0.902734	0	0	0	0.540408	0	0	0.0415904	0.542993	0.322809	0.572015	0.421042	0.0334231	0.487273	0.610067	0.947648
CG9522_FBgn0030587	1	0.902734	0	0	0	1.32306	0.780811	0	0.795158	0.705524	0.518664	0	0.248451	0.729896	0.0956639	0.428595	0.493362
krimp_FBgn0034098	1	0.902734	0	0	0	0	0	0.0280172	0	0.255351	0	0.149453	0.147555	0	0.43677	0.312186	0.288467
lncRNA:CR43838_FBgn0264390	1	0.902734	0	0	0	0.284286	0.963258	0.264415	0	0.136593	0.398208	0	0	0	0.138478	0.0671646	0
lncRNA:CR44809_FBgn0266044	1	0.902734	0	0	0	0	0	0	0.121988	0.35132	0	0.229834	0.226994	0	0.879042	0.435999	0.68964
lncRNA:CR46248_FBgn0267970	1	0.902734	0	0	0	0	0	0	0.58886	0.121028	0	0.219627	0.314238	0.742616	0.34065	0	0.585134
snoRNA:Me28S-G764_FBgn0020518	1	0.902734	0	0	0	0	2.33177	2.07183	0	1.17984	0.658724	2.52504	1.74252	2.13995	1.19146	2.21531	2.81307
snoRNA:Psi18S-640g_FBgn0083020	1	0.902734	0	0	0	0	0	0	1.83636	0.467382	1.03542	0	0	0	0	0.451232	0
Tsf3_FBgn0034094	1	0.902734	0	0	0	0	0	0.0300236	0.0284748	0	0.361588	0	0.0544936	0.595647	0.372839	0.213412	0.0282578
Acox57D-d_FBgn0034629	1	1	0	0	0	0	0.158907	0	0.687197	0	0	0	0.29098	0	0	0	0
Acp53Ea_FBgn0015584	1	1	0	0	0	0	0	0	0	0	0.132837	0.919706	0	0	0	0	0
Acp54A1_FBgn0083936	1	1	0	0	0	0	0	0	0	0.569369	0.198504	1.49489	0	0	0	0	0
Ada_FBgn0037661	1	1	0	0	0	0	0.598961	0	0	0	0.568698	0	0	0	0	0.276536	0
Adgf-C_FBgn0038173	1	1	0	0	0	0	0	0	0	0.0797407	0.675975	0	0	0.385182	0	0	0
Amt_FBgn0038309	1	1	0	0	0	0	0	0.745558	0	0	0	0	0.239555	0	0.326721	0	0
antdh_FBgn0026268	1	1	0	0	0	0	3.71039	0	0	0	0	0	0	0	0	0	0
asRNA:CR46033_FBgn0267697	1	1	0	0	0	0	0	0.318702	0	0	0	0	0.240023	0	0	0.554385	0
BomT1_FBgn0262838	1	1	0	0	0	0	1.14422	0	0	0	0	0.673092	0	0	0	0	0
BthD_FBgn0030501	1	1	0	0	0	0	1.089	0	0	0	0.453756	0	0.129158	0	0	0	0
CCHa1_FBgn0038199	1	1	0	0	0	0	0	0	1.28539	0	0	0	0	0	0	0.826871	0
CecA1_FBgn0000276	1	1	0	0	0	0.712503	1.16198	0	0	0	0	0	0	0	0	0	0
CG10910_FBgn0034289	1	1	0	0	0	0	0	0	0	0	0	0	2.61454	0	0	0.0339225	0
CG10918_FBgn0031178	1	1	0	0	0	0.799708	0	0	0.102575	0	0	0	0.361328	0	0	0	0
CG11262_FBgn0036329	1	1	0	0	0	0	0.869183	0.311196	0	0	0	0	0	0	0	0	0
CG11356_FBgn0030375	1	1	0	0	0	0	0	0	0	0	0	1.09348	0	0	0.330854	0.383856	0
CG11404_FBgn0037169	1	1	0	0	0	0	0	0.168685	0	0	0	0.157124	0	0	0	0.719389	0
CG11852_FBgn0039297	1	1	0	0	0	0	1.38182	0	0	0	0.381124	0	0	0	0	0	0
CG12507_FBgn0030729	1	1	0	0	0	0	0	0	0	0	0.497575	0	0.115681	0	0	0	0.514991
CG12617_FBgn0040996	1	1	0	0	0	0	0.64568	0	0	0	0.0623509	0	0.393263	0	0	0	0
CG12691_FBgn0029701	1	1	0	0	0	0.612562	0	0	0	0	0	0	0.213737	0	0	0	0.797829
CG12853_FBgn0040747	1	1	0	0	0	0	0	0.382792	0.518082	0	0	1.50195	0	0	0	0	0
CG12860_FBgn0033954	1	1	0	0	0	0	0	0	0	0.0592626	0.386035	0	0	0.853177	0	0	0
CG13029_FBgn0036670	1	1	0	0	0	0	0.697833	0.241753	0.175932	0	0	0	0	0	0	0	0
CG13056_FBgn0040794	1	1	0	0	0	0	0	0	0	0	1.16034	0	0	0	0	0	0
CG13086_FBgn0032770	1	1	0	0	0	0.248852	0	0	0	0	0	0.181937	0.733835	0	0	0	0
CG13244_FBgn0032577	1	1	0	0	0	0	0	0	0	0.977707	0	0	0	0.80381	0	0	0
CG13247_FBgn0036979	1	1	0	0	0	0	0	0.427314	0.407917	0	0	0	0	0.195945	0	0	0
CG13321_FBgn0033787	1	1	0	0	0	0	0	0	0	0	0.412951	0	0.798256	0	0	0	0
CG13494_FBgn0034671	1	1	0	0	0	0	0	0	0	0	0.742074	0	0	0.526105	0	0	0
CG13704_FBgn0035583	1	1	0	0	0	0	0	0	0	0	0	0	1.26828	0	0	0	0
CG13806_FBgn0035325	1	1	0	0	0	0	0	0	0	0	0	0	2.74926	0	0	0	0
CG13837_FBgn0039042	1	1	0	0	0	0	0	0	0	0	0	0	1.19758	0	0	0	0
CG13891_FBgn0035139	1	1	0	0	0	0	0	0.728434	0	0	0	1.06818	0.163806	0	0	0	0
CG13962_FBgn0032824	1	1	0	0	0	0	0.423304	0.475089	0	0	0	0	0	0	0.176603	0	0
CG13983_FBgn0031792	1	1	0	0	0	0	0.877514	0	0	0	0	0	0.209768	0	0	0.0758931	0
CG14054_FBgn0029596	1	1	0	0	0	0.0663515	0	0	0	0.280467	0.477677	0	0	0	0	0.0724335	0.328292
CG14187_FBgn0036938	1	1	0	0	0	0	0	0	0	0	0	0.730953	0	0.825154	0	0	0
CG14245_FBgn0039452	1	1	0	0	0	0	0	0	0.299982	0	0.853866	0	0	0	0.217637	0	0
CG14292_FBgn0038658	1	1	0	0	0	0	0	0	0.286123	0	0.639003	0	0	0	0.694338	0	0
CG1441_FBgn0033464	1	1	0	0	0	0	0	0.487293	0	0	0	0	0	0	0.808435	0	0
CG14567_FBgn0037126	1	1	0	0	0	0	1.41347	0	0	0	0	0	0	0	0	0	0
CG14572_FBgn0037128	1	1	0	0	0	0	0.900244	0	0	0	0	0	0	0.170499	0	0	0
CG14780_FBgn0025383	1	1	0	0	0	0	0	0.352966	0	0	0	0	0.745483	0	0.353492	0	0
CG14968_FBgn0035431	1	1	0	0	0	0	0	0	0.151699	0	0.676761	0	0.514242	0	0	0	0
CG15044_FBgn0030928	1	1	0	0	0	0	0	0	0	0	0	0	2.11752	0	0	0	0
CG15147_FBgn0032654	1	1	0	0	0	0	0	0	0	0	0.581878	0.196377	0	0.376843	0	0	0
CG15152_FBgn0032665	1	1	0	0	0	0	0	0	0	0	0	0	1.53636	0	0	0	0
CG15556_FBgn0039821	1	1	0	0	0	0	0.331085	0	0	0	0	0	0.990358	0	0	0.215746	0
CG15818_FBgn0031910	1	1	0	0	0	0	0.110232	0	0	0.200941	0	0	6.00619	0	0	0	0.279234
[truncated: 9,833 more rows]
