# Supplementary material for: Neurofibromin 1 in mushroom body neurons mediates circadian wake drive through activating cAMP–PKA signaling
Source: Nat Commun. 2021 Oct 1;12:5758. doi: 10.1038/s41467-021-26031-2 (PMC8486785; doi:10.1038/s41467-021-26031-2)
Supplement: Supplementary file 7 — Source Data [file 41467_2021_26031_MOESM7_ESM.xlsx]

## Sheet: RNAseq data WT
Accession	Title	Links	Status	Release Date	Created	Updated	Submission	SRA.filename	Timepoint
SRR14127675	RNA-seq of mushroom body neurons in Drosophila melanogaster in LD condition	BioProject: 1, BioSample: 1	Released	2021-04-01	2021-04-01T13:54:44Z	2021-04-01T14:46:36Z	SUB9404823	OK16B_L3_R1_001_p8x95AYzvgJL.fastq.gz	ZT16A
SRR14127676	RNA-seq of mushroom body neurons in Drosophila melanogaster in LD condition	BioProject: 1, BioSample: 1	Released	2021-04-01	2021-04-01T13:54:44Z	2021-04-01T14:46:36Z	SUB9404823	OK16A_L3_R1_001_loDFYXFtCLrK.fastq.gz	ZT16B
SRR14127677	RNA-seq of mushroom body neurons in Drosophila melanogaster in LD condition	BioProject: 1, BioSample: 1	Released	2021-04-01	2021-04-01T13:54:44Z	2021-04-01T14:46:36Z	SUB9404823	C021_L7_R1_001_C8yogZZSium0.fastq.gz	ZT12B
SRR14127678	RNA-seq of mushroom body neurons in Drosophila melanogaster in LD condition	BioProject: 1, BioSample: 1	Released	2021-04-01	2021-04-01T13:54:44Z	2021-04-01T14:46:36Z	SUB9404823	OK12A_L3_R1_001_w2UjJO9ByKO3.fastq.gz	ZT12A
SRR14127679	RNA-seq of mushroom body neurons in Drosophila melanogaster in LD condition	BioProject: 1, BioSample: 1	Released	2021-04-01	2021-04-01T13:54:44Z	2021-04-01T14:46:36Z	SUB9404823	OK08B_L3_R1_001_B6YRP9wnoywR.fastq.gz	ZT8A
SRR14127680	RNA-seq of mushroom body neurons in Drosophila melanogaster in LD condition	BioProject: 1, BioSample: 1	Released	2021-04-01	2021-04-01T13:54:44Z	2021-04-01T14:46:36Z	SUB9404823	OK08A_L3_R1_001_3vhbLSaYQ93p.fastq.gz	ZT8B
SRR14127681	RNA-seq of mushroom body neurons in Drosophila melanogaster in LD condition	BioProject: 1, BioSample: 1	Released	2021-04-01	2021-04-01T13:54:44Z	2021-04-01T14:46:36Z	SUB9404823	OK04B_L3_R1_001_8aCJFPJTPFvW.fastq.gz	ZT4B
SRR14127682	RNA-seq of mushroom body neurons in Drosophila melanogaster in LD condition	BioProject: 1, BioSample: 1	Released	2021-04-01	2021-04-01T13:54:44Z	2021-04-01T14:46:36Z	SUB9404823	OK107ZT4_1_L1_R1_001_jOKlddH8KGVS.fastq.gz	ZT4A
SRR14127683	RNA-seq of mushroom body neurons in Drosophila melanogaster in LD condition	BioProject: 1, BioSample: 1	Released	2021-04-01	2021-04-01T13:54:44Z	2021-04-01T14:46:36Z	SUB9404823	OK20B_L3_R1_001_8aahVDqhIWCp.fastq.gz	ZT20B
SRR14127684	RNA-seq of mushroom body neurons in Drosophila melanogaster in LD condition	BioProject: 1, BioSample: 1	Released	2021-04-01	2021-04-01T13:54:44Z	2021-04-01T14:46:36Z	SUB9404823	OK20A_L3_R1_001_MZwQKPkCZplA.fastq.gz	ZT20A
SRR14127685	RNA-seq of mushroom body neurons in Drosophila melanogaster in LD condition	BioProject: 1, BioSample: 1	Released	2021-04-01	2021-04-01T13:54:44Z	2021-04-01T14:46:36Z	SUB9404823	OK12C_L7_R1_001_VcRnLUFCA9ON.fastq.gz	ZT0B
SRR14127686	RNA-seq of mushroom body neurons in Drosophila melanogaster in LD condition	BioProject: 1, BioSample: 1	Released	2021-04-01	2021-04-01T13:54:45Z	2021-04-01T14:46:36Z	SUB9404823	OK00A_L3_R1_001_KTeKSQiUQtol.fastq.gz	ZT0A
SRR14127362	RNA-seq of mushroom body neurons in Drosophila melanogaster	BioProject: 1, BioSample: 1	Released	2021-04-01	2021-04-01T09:38:32Z	2021-04-01T09:54:12Z	SUB9381235	00B_L5_R1_001_4FHKBH82JBCL.fastq.gz	CT0B
SRR14127355	RNA-seq of mushroom body neurons in Drosophila melanogaster	BioProject: 1, BioSample: 1	Released	2021-04-01	2021-04-01T09:38:31Z	2021-04-01T09:51:07Z	SUB9381235	12A_L5_R1_001_PzwOynWdP2Vx.fastq.gz	CT12A
SRR14127359	RNA-seq of mushroom body neurons in Drosophila melanogaster	BioProject: 1, BioSample: 1	Released	2021-04-01	2021-04-01T09:38:31Z	2021-04-01T09:51:07Z	SUB9381235	04A_L5_R1_001_BoB3PfgvJgga.fastq.gz	CT4A
SRR14127361	RNA-seq of mushroom body neurons in Drosophila melanogaster	BioProject: 1, BioSample: 1	Released	2021-04-01	2021-04-01T09:38:32Z	2021-04-01T09:51:07Z	SUB9381235	20A_L5_R1_001_3jsbCugFYJVu.fastq.gz	CT20A
SRR14127363	RNA-seq of mushroom body neurons in Drosophila melanogaster	BioProject: 1, BioSample: 1	Released	2021-04-01	2021-04-01T09:38:32Z	2021-04-01T09:51:07Z	SUB9381235	00A_L5_R1_001_BTJMti0Do5eM.fastq.gz	CT0A
SRR14127358	RNA-seq of mushroom body neurons in Drosophila melanogaster	BioProject: 1, BioSample: 1	Released	2021-04-01	2021-04-01T09:38:31Z	2021-04-01T09:51:06Z	SUB9381235	04B_L5_R1_001_TcL8YYZVgIal.fastq.gz	CT4B
SRR14127353	RNA-seq of mushroom body neurons in Drosophila melanogaster	BioProject: 1, BioSample: 1	Released	2021-04-01	2021-04-01T09:38:31Z	2021-04-01T09:50:07Z	SUB9381235	16A_L5_R1_001_HOWTJScse4tS.fastq.gz	CT16A
SRR14127357	RNA-seq of mushroom body neurons in Drosophila melanogaster	BioProject: 1, BioSample: 1	Released	2021-04-01	2021-04-01T09:38:31Z	2021-04-01T09:50:07Z	SUB9381235	08A_L5_R1_001_RDo0pnak0Y2c.fastq.gz	CT8A
SRR14127352	RNA-seq of mushroom body neurons in Drosophila melanogaster	BioProject: 1, BioSample: 1	Released	2021-04-01	2021-04-01T09:38:31Z	2021-04-01T09:50:06Z	SUB9381235	16B_L5_R1_001_mNfTxTgAF2nz.fastq.gz	CT16B
SRR14127356	RNA-seq of mushroom body neurons in Drosophila melanogaster	BioProject: 1, BioSample: 1	Released	2021-04-01	2021-04-01T09:38:31Z	2021-04-01T09:50:06Z	SUB9381235	08B_L5_R1_001_XPT5GHOvNuqy.fastq.gz	CT8B
SRR14127360	RNA-seq of mushroom body neurons in Drosophila melanogaster	BioProject: 1, BioSample: 1	Released	2021-04-01	2021-04-01T09:38:32Z	2021-04-01T09:50:06Z	SUB9381235	20B_L5_R1_001_b55qyCqNBbHC.fastq.gz	CT20B
SRR14127354	RNA-seq of mushroom body neurons in Drosophila melanogaster	BioProject: 1, BioSample: 1	Released	2021-04-01	2021-04-01T09:38:31Z	2021-04-01T09:45:14Z	SUB9381235	12B_L5_R1_001_ZhrpyuZu8OWN.fastq.gz	CT12B

## Sheet: RNAseq data per0
Accession	Title	Links	Status	Release Date	Created	Updated	Submission	SRA.filename
SRR14213545	RNA-seq of mushroom body neurons in Drosophila melanogaster per01 background in DD condition	BioProject: 1, BioSample: 1	Released	2021-04-12	2021-04-12T15:59:32Z	2021-04-12T21:07:43Z	SUB9464470	OK107_CT0_S4_L003_R1_001.fastq.gz
SRR14213547	RNA-seq of mushroom body neurons in Drosophila melanogaster per01 background in DD condition	BioProject: 1, BioSample: 1	Released	2021-04-12	2021-04-12T15:59:32Z	2021-04-12T19:02:15Z	SUB9464470	OK107CT16_S9_L003_R1_001.fastq.gz
SRR14213548	RNA-seq of mushroom body neurons in Drosophila melanogaster per01 background in DD condition	BioProject: 1, BioSample: 1	Released	2021-04-12	2021-04-12T15:59:32Z	2021-04-12T19:02:15Z	SUB9464470	CT12_2_S1_L003_R1_001.fastq.gz
SRR14213549	RNA-seq of mushroom body neurons in Drosophila melanogaster per01 background in DD condition	BioProject: 1, BioSample: 1	Released	2021-04-12	2021-04-12T15:59:32Z	2021-04-12T19:02:15Z	SUB9464470	OK107CT12_S8_L003_R1_001.fastq.gz
SRR14213550	RNA-seq of mushroom body neurons in Drosophila melanogaster per01 background in DD condition	BioProject: 1, BioSample: 1	Released	2021-04-12	2021-04-12T15:59:32Z	2021-04-12T19:02:15Z	SUB9464470	OK107CT8_2_S12_L003_R1_001.fastq.gz
SRR14213552	RNA-seq of mushroom body neurons in Drosophila melanogaster per01 background in DD condition	BioProject: 1, BioSample: 1	Released	2021-04-12	2021-04-12T15:59:32Z	2021-04-12T19:02:15Z	SUB9464470	OK107CT4_2_S11_L003_R1_001.fastq.gz
SRR14213543	RNA-seq of mushroom body neurons in Drosophila melanogaster per01 background in DD condition	BioProject: 1, BioSample: 1	Released	2021-04-12	2021-04-12T15:59:32Z	2021-04-12T18:54:10Z	SUB9464470	OK107CT20_S10_L003_R1_001.fastq.gz
SRR14213554	RNA-seq of mushroom body neurons in Drosophila melanogaster per01 background in DD condition	BioProject: 1, BioSample: 1	Released	2021-04-12	2021-04-12T15:59:32Z	2021-04-12T18:53:54Z	SUB9464470	CT20_2_S3_L003_R1_001.fastq.gz
SRR14213544	RNA-seq of mushroom body neurons in Drosophila melanogaster per01 background in DD condition	BioProject: 1, BioSample: 1	Released	2021-04-12	2021-04-12T15:59:32Z	2021-04-12T18:53:50Z	SUB9464470	OK107_CT02_S5_L003_R1_001.fastq.gz
SRR14213546	RNA-seq of mushroom body neurons in Drosophila melanogaster per01 background in DD condition	BioProject: 1, BioSample: 1	Released	2021-04-12	2021-04-12T15:59:32Z	2021-04-12T18:53:50Z	SUB9464470	CT16_2_S2_L003_R1_001.fastq.gz
SRR14213553	RNA-seq of mushroom body neurons in Drosophila melanogaster per01 background in DD condition	BioProject: 1, BioSample: 1	Released	2021-04-12	2021-04-12T15:59:32Z	2021-04-12T18:53:47Z	SUB9464470	OK107_CT4_S6_L003_R1_001.fastq.gz
SRR14213551	RNA-seq of mushroom body neurons in Drosophila melanogaster per01 background in DD condition	BioProject: 1, BioSample: 1	Released	2021-04-12	2021-04-12T15:59:32Z	2021-04-12T18:53:43Z	SUB9464470	OK107_CT8_S7_L003_R1_001.fastq.gz

## Sheet: Fig2a
Total sleep/ 24 h
Pka-C1	Nf1	CG1910	eys	zip99c	portabella	bun	CG4612	eIF2βγ	sgg	CG9775	kuz	CG3223	CG10565	Pat1	pont	α-PheRs	CG8142	cabeza	kek-4	OK107/+	w1118
1289.83	1175.33	1030	1031.33	914	1301.17	1073.67	1041.67	936.167	1039.4	1442.8	1113	1239.5	1121.83	731.167	1428.33	716.167	1424.5	1153.83	1261.83	1381.33	879.167
1109.5	1075.5	1066.83	1141	1057.5	1193.67	921.167	1431	1060.83	766.4	1051.2	1094.5	959.833	1145.83	877.667	1169	1002.83	1241	1050.5	1177.17	1094.83	887.667
1080.83	1214.67	1077.67	1075.83	1100.33	957.333	1119.5	1103.83	969.833	1100.8	1471	1087.17	1088.83	1219	1298	1127.83	843	1192	1138.33	1119.33	1082.33	965.667
1144.33	1251.33	1008.17	1029.33	1054.83	1144.83	1044	980.5	1022.33	989	1251	1139.67	1428.67	1007.33	843.167	1362	786.667	1080.33	1167.67	1384.5	1050.67	531.667
1210	1243	1008.33	1120.33	1078	1155.67	1138.17	1038.83	1059.5	1206	1338.8	1100.33	1093	1197.67	1347.5	1119.67	1358.67	1182.83	1200.5	700.667	958.667	1023.5
1205.67	1120.33	1100.67	1144.5	1053.67	1141.17	1151.5	1124.5	1172.67	1068.6	1453.8	1113.5	1165.83	1211.33	1269.33	1379	937	1131.67	1218.83	1029.17	762.167	1065.17
1197.33	1159	1147.17	1109.33	1043.5	1028.83	966.167	1306.5	1079	920.2	1380.6	1068	1065.17	1121.67	981.833	1046	915.333	1137	1054.33	1181.83	678.833	1048
1145.5	1147.83	1053.67	1123.17	1087.17	1123.5	1041	955.833	1102.83	1046	1680.4	1076.5	1159.5	1119.5	1280.67	1078.17	999.667	1182.83	1031.17	1129.17	1412.83	700.833
913.5	1229	1076.5	1080.33	1107.5	904.833	1095.5	1047	1087	1076.2	1427.6	950.667	1099.67	946.5	1368.83	1078.17	1036.33	1206.83	1137.67	1074.5	987.167	1004.5
992.833	1209	1272.33	1019.33	1203.67	1136.5	930.167	1053.17	1085.67	934.6	1308.6	1100.5	1123.83	1434.33	873.833	1156	1036.33	1224.67	1135.83	951.5	1106.5	1061.5
1109.83	1056.67	1197.5	1054.83	1027.33	1203.33	936.167	1086.5	894.833	1063	1176.8	1115.5	1024	1175	939.667	1039.5	1348	981.5	1131.33	1116.33	1022.5	854
1126.33	1129	1200.17	1081.17	1096	1072.67	1119.83	1009.5	1146.5	1062.4	1373.2	1138	1064.67	1176.17	963.167	1065.5	1408.17	1148.5	1340.33	1089.5	932.167	1011
1175.67	1104.33	1094.5	1050	1110.17	1440	1106.67	1143.5	1109.83	1118.4	1475	1188	1086.83	1145.17	1108.17	971.333	1052.67	1174.83	1086.83	1197.83	609.667	943.833
1120.5	1119	1109.67	917.333	1152.17	1073.83	1029.5	1044.83	1038.17	990.4	1337.8	1070	1126.83	1058.33	876		747.833	1292.67	1089.83	1087	1110.33	953.167
1139.67	1114	1139.67	1128.5	1120.33	1143.33	1099.17	870.5	1031.17	1186.6	1460.2	1045.83	1057.17	363	914.667		1370.33	1151.33	1058.33	1429.33	759.667	1106.67
1098.17	1050.33	1128.67	978	968.667	1000	1068.5	1081.67	1063	1034.8	1544.6	1181.67	1077.17	1150.67	1292.67		988	1340.33	1136.83	1272.17	841	962.5
1248.17	1225.67	1067.17	1209	1098.67	988.833	1034	1022.17	1022.83	1234.6	1354.8	1086.83	1114.67	1064.67	986.667		882.333	1093.83	1183.67	1174.33	705.167	735.833
1168.17	1090.5	1067.17	1064.5	1004.5	1261	1076.83	1029.83	1032.67	942.8	1309.2	1419.33	920.833	1003.5	856.5		995.5	1179.33	987.667	1023.67	705.167	989.5
1269.5	1154.33	1084.17	1040.5	907.667	1115.83	1081	1264.17	1048.33	936.8	1295.6	1149.83	1178.5	1142.5	802.833		1073.67	1061.5	1258.5	530	970.167	830
1074.5	1182.33	1252.33	1077.33	1176	966.833	1072.17	1118.33	1090	1149	1494.8	1416.33	1133	1077.67	798.667		688.667	1168.83	1342.83	1099.83	1346.5	952
1075.5	1043.5	1053.33	1020.67	1051.17	985.5	799.333	1105	1085.83	1143.4	1603.6	1134.67	1127	1116.5	957.5		1078	1164.17	1120.83	1298	1008	970.333
1129.67	1201.33	1092	1042.33	1009.5	1401.67	1109.33	1136	885.833	1133.4	1338.4	1149	1424.33	1050.5	979			1209.83	985.833	1184.5	850.667	875.667
986.667	1183.17	1132.5	805.667	935.833	1035.67	891.833	963	1151.67	1094.6	1412.8	1133	1032	990	1395.5			1171.67	938	1194	1240.83	1084.17
1147.83	1207.67	1107	1170.67	896.167	1058.83	1055.67	1124.17	953.5		1251.4	1038.5	1081.67	1167.67	1021.17				792.5	1211.5	1192.83	887.333
1159.33	1062	1098.83	1119	1060.67	1060.17	1048.83	1079.5	1041.33		1356.2	1195.33	1228.83	1091.83	1055.33				1002.33	397.667	740.5	973.5
1131.33	1224	1161.83	1088	1078.33	1433.33	1051.17	1063	1004.83		1600.4		1115.33	1128.83					1167.67		909.5	985.333
1194.17	1231.33	1151.17	1050.5	1116.33		1244	974.5	1068.83				1189.17	1155.83					1042.33		1256.5	1175.5
1153	1206.33	1065.5	1152	990.333		1021	1440	833.667				1043.5						1240.67		944.167	808.5
1182	1242.83	937.5	1080.67	1221.67		1004.33	1053.67	1147.33				1102.83						1042		1422	1082.5
1241	1202.67	1049.5	1016.5	1105		970	1360.67	1030.17				1171.83						1213.83		1411.83	871.667
1397.33	1240.33	1121.67	964.833	1009.5		994.833		1120.5				1091.67						1154.67			856.833
1276.33	1091.5	1133.33	1151.17	979.333		1008.5		1171.5										550.333			1061.5

## Sheet: Fig3a-d
Anti-PKA-C1, LD							Anti-PKA-C1, DD							Anti-PKA-C1, per0, LD							Anti-PKA-C1, per0, DD
ZT0	ZT4	ZT8	ZT12	ZT16	ZT20		CT0	CT4	CT8	CT12	CT16	CT20		ZT0	ZT4	ZT8	ZT12	ZT16	ZT20		CT0	CT4	CT8	CT12	CT16	CT20
0.896373	0.495673	1.54927	2.17592	0.329561	1.66167		1.55657	0.772823	0.462804	1.65585	1.87223	1.80567		1.29895	1.30382	3.00702	1.24437	1.18532	1.58821		1.85856	1.42742	2.11133	0.84805	1.66273	1.14261
1.34969	0.460523	1.93304	2.37249	0.277701	1.27647		1.62606	0.731767	0.298914	1.61995	1.15324	1.24159		1.65577	1.07218	2.40189	1.35091	1.17944	1.14078		1.236	2.05614	1.60582	1.03884	1.83958	1.31046
1.19546	0.635962	1.36164	1.41078	0.157469	1.93699		0.837725	0.748943	0.409652	1.40593	2.76278	2.22628		1.31508	1.526	2.26634	1.64335	1.29348	1.62918		1.26234	1.8607	1.3128	1.58843	1.37874	1.24577
1.10133	1.18014	1.03981	2.05518	0.350236	2.15989		1.10149	0.680919	0.307962	2.0959	1.80841	1.64445		0.86171	1.93847	1.96832	1.49206	1.17434	1.61827		1.23657	1.57192	1.74537	1.61854	1.3381	1.83351
1.44987	0.888409	0.960254	2.21224	0.348314	1.17364		1.31614	0.519373	0.524257	2.74651	2.11514	2.00399		1.64187	2.0232	1.77549	1.18568	1.16184	1.89165		1.2985	1.89289	1.15108	1.3067	1.31682	1.19405
1.36304	0.515063	1.07322	2.10073	0.242046	2.03262		1.36397	0.696783	0.29242	1.96252	1.1655	2.10647		1.48368	1.27632	2.93304	1.76274	1.17027	1.99108		1.50945	1.99652	0.839599	1.20823	1.36065	1.38098
1.29208	0.481504	1.05175	1.73961	0.332904	1.52203		1.33247	0.611179	0.420334	2.92611	2.48378	1.79997		1.6755	1.69606	2.36546	1.83074	1.46469	1.74412		1.0754	1.58167	1.59482	1.56442	1.31891	1.55073
0.918237	0.867453	1.85706	2.575	0.267477	1.60636		1.84614	0.69584	0.608485	2.3585	1.46504	1.77584		1.65338	1.21589	2.01452	1.42544	0.891022	1.52916		1.32731	1.43894	1.22865	0.968804	1.56321	1.69316
1.43084	0.826088	1.14549	2.33919	0.164041	1.54066		1.26509	0.86595	0.673728	2.10132	2.18568	2.02887		1.69721	1.09286	3.00976	1.30946	1.08251	1.43294		1.65372	1.77819	1.53634	1.95037	1.63382	1.32726
1.74538	0.967228	1.43222	1.20495	0.190018	2.07026		1.58921	0.678715	0.628554	2.15177	1.62198	2.25363		1.41205	1.527	3.00532	1.97178	1.18599	0.877557		1.01059	1.92812	1.5403	1.63748	1.16678	1.21829
1.1213	0.719774	1.03546	1.57708	0.141134	1.63872		2.07212	1.0134	0.363304	1.86071	1.16575	1.38294		1.49878	1.59335	2.08555	1.24839	0.975901	0.731178		1.28572	2.49228	1.10992	0.941842	1.46722	1.3472
0.694971	1.00798	1.48356	1.84441	0.312591	1.75378		2.01745	1.54191	0.514082	1.9856	2.50936	1.3949		1.56775	0.849927	2.78687	1.66209	1.00799	0.832436		1.29939	1.63401	0.937949	1.41941	1.55951	1.90699
1.4484	0.576842	1.90051	1.30189	2.41516	1.13559		1.55177	0.912359	0.718228	1.3015	3.06267	1.66276		1.44384	1.5054	3.18469	1.31479	1.04273	1.35807		0.992242	1.4042	1.50191	1.67537	1.44863	1.04998
1.19101	1.02992	1.53337	2.14864	1.51329	1.76865		2.61444	1.2343	0.388115	1.58172	1.47277	1.80628		0.923154	1.64053	1.2783	1.09365	1.14053	1.26897		1.2744	1.59271	2.46326	0.948605	1.23451	1.35889
1.38219	0.767074	1.81402	1.95992	1.57568	2.03349		2.6205	1.76918	0.611013	0.869937	1.0838	2.00863		1.47593	1.47214	1.48617	2.05379	1.08848	1.20674		0.817077	1.49857	1.88471	1.35468	1.43661	1.59853
1.08546	0.403377	2.48385	1.48256	1.39377	2.02916		2.3461	1.36665	1.35297	1.24595	1.26087	1.49057		1.46978	1.94989	1.52308	1.58995	1.3017	1.4763		1.0282	1.38638	1.45651	1.47483	1.55784	1.48125
1.48226	0.415094	1.45811	2.17756	1.18228	1.82498		2.23191	1.53039	0.752017	2.02209	1.67444	1.48593		1.76249	1.39075	1.0405	1.558	1.06997	0.856367		1.12715	1.10155	1.6731	1.25016	1.27049	2.14711
0.925334	0.484622	1.57908	2.2428	1.22881	1.27419		2.6751	2.1198	1.47093	0.888556	2.36184	2.19279		1.26974	1.04102	1.57438	2.17063	0.801834	1.54055		2.3488	1.16138	1.40179	0.857279	1.40653	1.56343
1.8501	0.372016	2.83779	1.78906	2.39837	1.48178		2.34157	1.11178	1.31743	2.28331	1.76202	1.61943		1.29734	0.971297	1.33178	1.45467	0.989007	1.54721		1.57886	1.29398	1.79992	1.80911	1.13257	1.10982
0.677674	0.471022	2.81559	2.56898	1.88573	1.0331		2.86254	1.16422	1.0257	1.31854	2.4065	1.47611		1.70283	1.29308	1.18676	0.553683	1.4815	0.961783		1.67997	1.09157	2.127	1.47386	1.78716	0.981165
1.24349	0.287473	2.52515	1.14835	1.24114	1.4788		2.90458	1.17498	1.16855	1.39338	1.41911	1.96654		1.13541	1.30527	1.01313	0.713979	1.13979	0.86712		2.10428	1.42979	2.00394	1.80648	1.50621	1.66363
0.974593	0.56338	2.6725	0.988491	2.19814	1.77881		1.81204	1.9359	0.824222	1.81928	2.08124	1.2705		0.851511	1.02332	1.03457	0.597823	1.04097	0.852713		2.30472	0.948361	1.63961	1.4399	1.62789	1.28316
0.730975	0.585552	1.73916	0.95099	1.84595	1.24627		1.50207	1.21995	0.597855	1.13716	0.992731	1.48986		1.35951	0.944954	1.57743	1.15393	1.03229	1.08625		1.72343	1.25751	1.41958	2.33536	1.43817	1.35026
1.12864	0.547503	2.36141	1.26758	1.49147	1.97873		1.97926	0.844648	1.21209	1.92372	1.95954	1.25211		1.1289	1.59202	1.31517	0.755679	1.33054	0.595142		2.19409	1.06184	1.5203	1.67159	1.52922	2.35542
0.815571	0.634173	2.28664	1.21592	1.498	2.31003		2.01359	0.59351	1.5009	0.859738	1.45752	1.45617		0.870034	1.34889	1.22957	1.16134	1.23084	0.754469		2.09972	1.16413	2.24948	1.40538	1.61126	2.12305
1.12063		2.51927	1.1086	1.09429	2.33607		1.33276	1.50992	0.962376	0.966163	1.68151	1.53771		1.47596	1.04458	1.21409	0.854735	1.0487	0.57554		1.44602	1.15265	1.7292	2.2054	2.39478	2.44847
1.40311		1.71034	0.794426	1.42325	2.92265		1.7962	1.97896	1.49045	1.37127	1.28744	1.30487		1.61708	1.30376	1.24323	0.924329	1.06703	0.631501		1.68152	0.944292	2.06429	1.56897	1.53661	1.90557
1.09675		0.962794	1.07759	1.84718	1.79543		2.4855	1.71878	1.19957	2.09168	2.12228	1.03624		1.00744	1.38123		0.904021	0.917141	1.02737		2.19423		1.03108	1.80074	2.35947	1.48649
0.88053			1.16685	1.20105	2.69364		2.3479	1.66676	1.2139	1.38363		0.988712		1.3154	1.58965		1.15118	1.03554	0.961257		2.33101		1.1903	1.37865	1.89723	1.80333
0.691909			1.44322	1.13365	2.36695		1.6884	0.998453		1.73848		1.55408		1.47733	0.903987		0.734396	1.15416	0.78412		2.19561		1.20053	1.65654	1.88953	1.72672
1.41993			1.21057	2.05501	2.23988		0.819477	1.30414		1.51184		0.926335		1.29123	1.06153		1.0329	1.01237	0.586084		1.55084			1.7009	1.717	2.11397
			1.06424	1.76191	1.27905		2.39675	1.46198		1.19013		1.85094		1.19757	1.12366		0.632977	1.08538			2.31384			2.13978	1.92025	1.71101
			1.0298	1.53832	1.81143		1.5249	1.46297		1.52084		1.7731		1.75838	1.32328		0.916868	1.1559			1.55718					2.15221
			1.4204	1.26503	1.78545		1.26686	0.874256		1.91619		0.844312		1.30029				1.13738								1.8904
			0.961453		2.44395		1.64622					1.74713						0.727518								1.97482
			0.839366		2.57231		1.09769					1.62074						0.878878
			1.2347		1.46605		1.56057					1.32752						0.774954
			0.753068		2.08809		2.31344					0.865522						0.773935
					2.42112		1.49038					1.33586						1.08847
							2.28661					1.08606
							2.08751					1.43661

## Sheet: Fig4a
sleep/30min		OK107>NF1(KK)
ZT 0		0.2	0.2	0.4	0.8	0.4	0.2	0.4	0.2	5.6	0.2	0	0	0.4	0	0.8	3	0	2.6	1.4	5.6	4.2	0.8	1.6	0.4	0.4	1.4	0.4	5.4	0.2	2.6	0.2	0	1.8	1.2	0	1.2	5.2	10.8	0.4	0	3.4	0.6	0.8	0	3	1	6.2	0
		0	0	0	0	0	0	0	0	2	0	0	0	0	0	0	1.2	0	2.6	0	1.2	11	0	0	0	0	0	0	0	0	5.2	0	0	0.4	6.4	0	0	4	18.6	0	0	8.4	0.4	0	0	0	0	6	0
		0	0	0	0	0	0	2.2	0	0	0	0	0	0	0	0	4.2	0	4.4	0	2.2	10.6	0	0	0	0	0	0	0	0	7	0	1	0	7.2	0	0	8.8	23.6	0	0	6.4	1.4	0	0	3.2	2.2	6	2.2
	2	0	0	0	0	0	0	1.4	0	0	0	0	0	0	0	0	5.6	0	10	1	2.8	8.8	0	0	0	0	0	0	6.6	1.8	9	1.4	0	4.4	3.6	0	0	11.8	23.4	1.6	2.4	18	0	0.4	0	0.4	1	7.4	6.4
ZT 2		0	0	0	4.6	3.4	0.2	0	0	1.4	0	0	0	0	0	0	6.8	0	22.6	3.2	11.6	21.4	0	0	1.2	0	0	0	16.6	7	13	18.6	3.4	20.2	12	1	1.8	11	27.2	5.4	11	15	1.6	0.6	0	3.4	4.8	5.8	4.4
		2.6	0	10	24	9.2	4	5.6	0	4.8	5.8	0.6	5	0	0.2	1	12	9.8	29.6	14.4	22	14	1.2	4.4	4.8	3	1.6	5.4	22.4	21.2	7.4	28.2	4.8	26.4	13.8	9.2	4.6	14.6	24	23.4	26.2	25.4	16.2	1.2	0	25.8	24.4	21.4	18.6
		10.2	4.2	16.4	28.8	25.2	19.6	15.2	0.6	13.4	20.8	8.2	18.8	0	9.6	10	10	17	30	28	30	23.4	12.8	9.6	19.6	19.4	7.4	15.6	28.2	30	21.2	30	28.4	29.8	26.2	15.2	13.4	11.8	20	29.4	30	25.4	28.4	8.4	4.4	30	30	28.8	17.8
	4	20.2	12.6	24	28.2	29.8	30	22.8	15.2	19.8	30	22	23.4	5.6	26.6	26.2	14.2	29.4	30	27	30	24.8	23.4	15	28.4	30	23	27.8	30	30	30	30	30	30	29	22.8	26.4	20.2	23.6	30	30	29	30	16.2	21.6	30	30	29.8	25.4
ZT 4		27.8	20	28.8	30	30	30	26.6	26	16.2	30	29.8	28.8	21	30	28.6	26.6	30	29.8	30	30	27.6	28.2	26.4	29.8	30	30	30	30	30	30	30	30	30	30	25.4	30	30	29.8	30	30	30	30	18	24	30	30	29.6	29
		29.6	26	30	30	28.8	30	29.8	30	22.2	30	30	29.4	29.2	30	30	28.6	30	30	29.2	30	24.2	30	30	27.8	30	30	30	30	30	30	30	30	30	30	27.4	30	30	29.6	30	30	28.6	30	23.4	30	30	30	30	30
		29.8	30	30	30	29.8	30	30	30	22	30	30	28.2	30	30	30	28.8	30	30	30	30	26.2	30	30	30	30	30	30	30	30	30	30	30	30	30	27	30	30	28.6	30	30	30	30	30	30	30	30	30	30
	6	29.8	30	29.8	30	30	30	30	30	26.8	30	30	29.4	30	30	30	30	30	30	30	30	28.2	30	30	30	30	30	30	30	30	30	30	30	30	30	28.8	30	30	28.4	30	30	30	30	28.4	30	30	30	28.2	30
ZT 6		28.6	30	30	30	30	30	30	30	29	30	30	29.8	30	30	30	30	30	30	30	29.8	30	30	30	30	30	30	30	30	30	30	30	30	30	30	27	30	30	29.6	30	30	30	30	30	30	30	30	30	30
		28.4	30	30	30	30	30	30	30	25.8	30	30	29.6	30	30	30	30	30	30	30	30	30	30	30	30	30	30	30	30	29.8	30	30	30	30	30	25.8	30	30	29.2	30	30	30	30	25.4	30	30	30	30	30
		29.6	29.8	30	30	30	30	30	30	29	30	30	30	30	30	30	30	30	30	30	30	27.2	30	29.8	30	30	30	30	30	30	30	30	30	30	30	27.8	30	30	25	30	30	30	30	29.4	30	30	30	30	30
	8	28.2	30	30	30	30	30	30	30	24.8	30	30	30	30	29.8	30	30	29	30	30	29.8	21.4	30	28.2	30	30	29.8	30	30	30	30	30	30	30	30	26.4	30	30	27.6	30	30	27.8	30	27.6	30	30	30	30	29.6
ZT 8		27	29.8	30	29.6	30	30	29.8	29.6	15.2	30	30	29	29.8	30	28.6	30	28.6	30	30	29.6	21.6	29.6	20	27.4	29.8	28.2	28.8	30	29.8	30	30	30	30	30	25	29.2	29.8	22.8	30	30	23.8	30	28.2	30	30	30	27.6	28.6
		21.4	24.6	30	29.4	30	29.2	28.8	29.4	6.4	30	27.4	20.2	25.2	18.8	21.2	23.4	19	30	29.6	29.6	18.4	23.8	8.4	22.6	22	20	26.4	30	29.2	29.6	30	29.8	30	30	14.2	29.8	27	12.2	30	30	15.6	30	16.4	30	30	30	28	24.4
		13	15	30	29.8	25.4	23.8	15.4	30	2.8	29.4	15	5.6	13.8	4.4	6.6	14.2	8.8	26.4	29	22	9.2	7.4	0	12.4	14.2	5.2	14.2	21.4	28.4	18.2	26.6	27	30	29.6	7.2	15.6	18	7.6	30	30	7.6	30	15.4	27.8	30	23.2	30	10.2
	10	4.8	1.8	24.4	27.2	18	11.2	1	14.4	0	13.6	5.8	0.4	1.4	0	2.6	12	0	20.2	12.4	16.6	6.8	5	0	0.8	1	0	3	9.8	21.6	15.4	26.2	20.6	29.8	26.4	3.4	1.8	6	6.8	30	21.8	1.6	28.8	6.8	13.8	29.6	23	29.4	1.4
ZT 10		0	0	14	13.6	2.2	1.6	0	2	0	0	0	0	0	0	1	1.6	0	2	0	1.8	2.4	0	0	0	1	0	0	0	16.6	7.8	13.6	7.2	29.2	20.6	1	0	2.4	16.4	28.2	9.2	1.6	26.4	0.4	1.2	12.6	9.8	18.4	0
		0	0	5.2	1.4	0	0	0	0	0	0	0	0	0	0	0	0	1	1.2	0	0	1.8	0	0	0	0	0	0	0	6.2	3	3.8	4	15	1.2	0	0	3.2	9	23.2	2.6	1	7.4	1.4	0	0.6	2.6	2	1
		0	0	0	0	1	0	0	0	0	0	0	0	0	0	0	0	0	0	0	0	0	0	0	0	0	0	0	0	0.4	0	0	1	1.8	1.2	0	0	4.4	5.2	1.4	0	0	0	0	0	2.4	0	0	0
	12	0	0	0	0	0	0	0	0	0	0	0	0	0	0	0	2	0	0	0	0	0	0	0	0	0	0	0	0	0	0	0	0	0	0	0	0	5.8	1	1	0	0	0	0	0	2.4	0	0	0
ZT 12		4.6	0	0	0	0	0	0	0	2.2	0	0	0	7	0	0	1.4	0	0.6	1	8.2	20	7.2	0	9.2	0	0	5.4	6.8	1.2	2.6	0.4	2.6	0	1.2	6.2	0	1.2	10.4	0	0	0	1	0.8	8	2.8	0	15.8	2.2
		29	0	7	16	7	2	18.8	16.2	21.4	14.2	7.4	18.2	24.6	14.6	10	18.4	7.2	25.2	15.4	29.4	30	30	0	30	1.8	11.8	28	30	25.6	25.6	21.6	18	13.8	12.6	28.4	2.8	6	29.4	16.6	19.6	17	23.2	20.2	30	25.2	0	20.6	24.4
		29.8	0	30	28.8	25.2	23.6	29.4	29.8	28.2	28.2	30	30	29.8	28	24.6	30	30	28.4	28.8	30	30	30	7.4	29.6	24.6	29.8	30	29.8	30	29.8	30	29.4	30	29.6	29.8	24.2	24.8	29.6	29.6	30	29.2	29.8	29.4	29.6	30	17	24.2	30
	14	29.6	14	30	29.6	26.4	30	30	29.4	30	29.8	30	30	29.4	28	30	29.6	30	29.6	30	30	30	30	28	30	30	30	30	30	29.6	29.6	30	29.8	29.8	29.8	29.8	28	29.4	29.8	30	30	30	29.8	30	29.8	30	29.8	26.2	30
ZT 14		29.8	28.4	30	27.6	29	30	28.8	27	29.8	29.8	30	30	29.8	29.8	29.8	29.8	30	29.8	30	30	30	30	29.6	30	30	30	30	30	30	30	30	30	29	30	30	29.6	30	29.8	30	30	29.8	30	30	29.8	30	30	28.8	30
		28.2	30	30	27.8	29.8	30	30	29.8	29.4	30	30	30	29.6	30	29.6	29.8	30	29.4	30	30	30	29.4	29.6	30	29.8	30	30	29.8	28.6	30	28.6	29.8	30	29.8	29.8	29.8	30	30	30	29.8	28.6	29.8	30	29.4	30	29.4	29.4	29.2
		30	30	30	29.6	29.8	29.8	29.8	29	29.6	30	30	30	29.8	29.4	29.8	30	29.8	30	30	30	30	30	29.8	30	30	30	30	29.8	28.8	29.6	28.8	29.4	30	29.8	28.2	30	29.8	30	30	29.8	29.2	30	30	29.4	30	30	28.2	29.6
	16	30	30	30	28.6	29.2	30	30	29.6	30	30	30	30	30	29.8	29.8	29.8	30	29.8	29.4	29.8	30	30	29.6	30	30	29.6	29.8	28.6	30	29.4	30	30	29.2	30	29.8	30	30	29.4	30	30	30	29.6	30	30	30	30	29	30
ZT 16		29.8	30	30	29.6	29.6	29.8	30	27	29.8	29.4	30	30	29.4	24.4	29.6	30	30	30	29.8	29.8	29.6	30	30	30	30	30	30	30	29	29.6	30	30	30	29.8	29.6	29.8	29.6	29.4	30	29.6	30	29.8	30	30	30	29.8	28.6	30
		30	30	29.6	29.2	28.2	30	30	29.8	30	29.8	30	29.8	30	27.2	29.8	30	28.2	29.6	29.8	30	30	30	30	30	29.6	30	30	29.8	29.6	28.6	30	28.2	29.8	30	27.8	30	30	29.4	30	29	28.8	30	28.8	30	30	29.6	29.6	30
		29.8	30	28.6	29.4	24.8	29.6	30	30	29.8	30	29.4	30	30	27.4	30	30	24	30	30	30	30	30	30	30	29.6	28.6	30	29.8	29.6	29.8	30	30	30	27.4	25.4	30	29.8	29.6	30	30	28	30	29.8	30	30	29.6	29.8	30
	18	30	30	29.8	28.4	28.8	29.8	30	29.8	30	29.8	29	30	30	28	30	30	23.6	29.8	30	30	30	30	30	30	29.8	28.8	30	28.8	29.8	30	30	29.8	30	30	25.8	30	30	29.8	30	28.2	30	30	30	29.2	30	30	30	30
ZT 18		29.8	30	30	30	29	30	30	28.2	29	30	30	30	30	28.4	29.8	30	28	29.6	30	30	30	30	28.4	30	29.8	30	30	29.8	29.8	30	30	30	30	28.8	30	30	30	30	30	28.4	30	30	30	29.8	30	30	30	29.8
		30	29	28.8	29.8	27.4	30	30	30	30	29.8	29.8	30	30	30	30	30	29.4	30	30	30	30	30	30	30	29.8	30	30	29.4	30	30	30	30	30	29	27.4	30	30	28.8	30	28	30	30	30	29.6	29.8	30	29.2	29
		30	30	29.2	29.4	29.6	28	30	29.4	29.8	30	30	30	30	29.6	30	30	29.8	30	29.2	30	30	30	30	30	29.8	29.8	30	30	30	30	29.6	30	30	29.8	28.2	30	29.8	30	30	28.8	30	30	30	29.6	30	30	29.8	30
	20	30	30	30	30	29.8	29.6	30	26.4	29.8	30	30	30	30	25.8	30	30	28.2	30	30	30	30	30	29.8	30	30	29.8	30	30	29.6	30	29.2	30	30	28.8	30	30	30	30	30	29	30	30	30	29.8	30	30	29.4	29.4
ZT 20		29.8	28	30	30	29.6	30	30	29.8	30	30	30	27.8	29	29	30	30	27.2	30	30	30	30	30	29.8	29.4	30	30	30	30	29.2	30	30	29.4	30	25.2	27	30	30	29.6	30	29.2	30	30	30	29.4	30	29.6	29.6	29.8
		29.2	30	28	27.8	29	29.4	30	30	30	29.6	29.4	30	29.6	29	30	30	27	30	30	30	30	30	30	30	28.6	29.6	28.8	30	30	30	30	29.4	30	27.6	28	29.6	30	30	30	29.8	30	30	30	30	30	29.8	30	29.8
		29.6	29.6	28.2	29.4	24.8	27.2	30	28.6	30	29.6	29.8	29	29.8	29.6	30	30	25	30	30	29	29.8	30	28.6	30	28.8	30	29.6	30	29.2	30	30	29.8	28.6	28	30	30	30	29.6	30	29.4	30	30	30	30	30	30	25	28.6
	22	30	29.6	28.6	29.8	24.2	26.6	30	28.6	30	29.6	28.8	29.4	29.6	27.8	30	26.8	26.4	30	26	27.8	29.8	30	21.4	30	30	29.2	28.8	29.8	30	30	30	29.4	29.6	29.2	29.2	27.4	30	29.2	30	28.2	30	30	29	30	29	30	21.4	29.4
ZT 22		30	30	29.4	29.2	24.4	27	28.2	20.6	30	28.8	19	29.8	28.8	24.8	28.2	29.8	27.4	29.8	26.6	28.8	29.8	28.2	10.2	30	29.8	29.6	29.8	29.4	29.8	30	25	28	27.2	23.6	29.4	27.6	30	30	30	27.8	30	29.6	28.4	30	29.6	30	27.8	29.8
		26.8	21.2	28.6	29.6	29.4	21	23.8	14	28	29.8	12.6	26.8	26.4	27	28.4	28.2	27	30	28	30	28.8	28.8	0	29.2	24.6	29.6	29.8	30	29	28	15.8	27.4	24	25.2	25.6	26.2	17.2	29.8	30	24.6	30	27	22.4	22.8	26.6	25.2	22.2	26
		23	13.6	28.4	29.8	25	13.8	28.6	16.2	29.6	23.4	8.8	20.8	24.8	24.6	24	27.6	25.8	30	18	27.6	28.6	24.6	1	21.4	22	26	27.2	26.4	18	24	6.2	28.4	18.2	25.6	21.6	20.8	6	28	30	21	29.6	19.4	10.4	11	25.4	26.4	23	20.2
	24	17.6	9.4	20.4	28.6	17.8	11.6	18.8	20.4	25.6	17.6	3	8.8	18.2	4.4	17	28	12.2	30	21.8	28.2	24	18	6	16.6	16	30	22	28	21.6	11.2	7.6	25.8	21.4	16.4	17.2	19.6	3	19.2	25	12.8	21.4	5.8	6	4.6	19.4	24	25.8	13.4
ZT 24	24
[truncated: 115 more columns]

## Sheet: Fig4b-e
Total sleep duration	OK107>NF1(KK)
24h	1021.8	711	1102.6	910.8	903	1001.8	917.2	1086.2	958.4	1020.4	956.4	906.6	1133.4	973.4	1080.8	740.2	754.6	904.6	1052.2	1145	1046.4	954.8	1020.8	858.6	1063	1330.6	918.8	974.6	1120.2	1097.2	1091.4	1091.8	1159.4	1105.6	958.8	989.2	1020.6	1160.8	1175.2	1096.2	1080.2	1116	933.6	1004.6	1141.2	1082.2	1128	1029.6	1049.6
LP	426.6	132.6	461.4	321.4	244.4	392.6	322	447.6	383	419.8	265	293	522	345.6	435.4	255.2	238	476	502.4	552.2	391.2	392	456	307.6	416.6	632.6	411.8	340	462.2	439.4	478.6	427.2	518.8	478.4	314.6	363.8	424	480	504	463.2	418.6	471.2	308.4	362.8	473.4	452	484.6	379	428.4
DP	641.2	589.4	658.6	609.2	595.2	638.6	575.4	600.6	691.4	613.6	611.4	627.8	645.4	485	516.6	428.6	549.8	592.8	655.2	562.8	564.8	551	646.4	698	507	634.6	595.2	578.4	658	657.8	612.8	664.6	640.6	627.2	644.2	625.4	596.6	680.8	671.2	633	661.6	644.8	625.2	641.8	667.8	630.2	643.4	650.6	621.2
Number of sleep episode
24h	12.2	16.2	14.4	5.6	14.8	16.4	19.4	13.4	22.4	18.2	9.4	17	16.6	15	17.6	20.2	21.4	13.8	21.4	20	20.6	19	21.4	14.2	15	28.4	22.8	16.6	9.8	10	8.6	10.2	10.2	19	18	8	15.8	21.6	4	12.8	16.4	7.4	8.4	8.2	6	6.2	13.2	13.4	4
LP	8.6	9.6	6	4.6	6.4	9.6	12.4	9.8	11.4	10	7.2	9.6	8.2	11.2	13.2	9	10.2	8.4	13.8	13.2	13.8	14.4	9.4	8.4	10.2	21.2	9.8	11.6	4.2	7.2	5.6	3.6	5.4	9.2	11	3.8	13.2	16.2	2.4	4.2	13	3.8	5.2	3.8	3.4	2.8	3	6.2	2.4
DP	3.6	6.6	8.4	1	8.4	6.8	7	3.6	11	8.2	2.2	7.4	8.4	3.8	4.4	11.2	11.2	5.4	7.6	6.8	6.8	4.6	12	5.8	4.8	7.2	13	5	5.6	2.8	3	6.6	4.8	9.8	7	4.2	2.6	5.4	1.6	8.6	3.4	3.6	3.2	4.4	2.6	3.4	10.2	7.2	1.6
Mean sleep episode duration
24h	104.667	49.4093	128.151	177.179	73.4201	64.625	50.2903	82.4239	45.2695	57.965	103.67	56.9426	80.4099	79.898	65.3978	38.1255	40.1948	78.5138	60.7445	63.1986	60.1461	52.9448	63.2885	64.9683	96.723	49.0722	52.3336	61.2357	129.564	122.537	133.191	146.523	122.856	61.8613	67.6358	167.196	67.034	62.6302	293.8	120.126	69.7392	151.568	122.307	156.542	232.116	247.902	186.779	84.0065	291.926
LP	59.625	15.4937	107.885	78.485	41.8179	44.8417	29.2659	46.9079	33.667	42.5282	37.6379	36.2	73.8642	35.2935	33.9446	25.1603	31.0622	61.4314	47.3715	43.4423	31.4946	28.0921	71.9644	39.645	80.3179	32.1869	56.9495	30.7417	189.511	67.51	98.8773	124.23	99.5062	52.6019	34.2819	107.2	33.1701	33.4519	250.867	111.18	33.5006	133.567	74.899	108.95	198.61	272.605	252.683	65.8078	233.8
DP	311.447	102.183	254.148	589.6	138.727	132.569	97.0133	283.8	64.7999	81.706	490.867	183.813	106.539	338.683	277.687	50.725	61.7063	126.063	92.57	157.453	163.553	181.6	59.5102	145.65	55.1723	100.496	64.8662	162.867	130.504	349.757	230.52	245.564	193.05	82.0586	156.312	349.346	377.171	197.983	515.767	228.361	224.53	256.93	212.693	267.414	363.867	262.187	211.278	104.918	431.2
Max sleep episode duration
24h	492.8	297.6	537.4	589.6	386	400.4	288.2	402.6	299.8	319	599.6	413.2	403	480.4	427.6	201.6	257.2	406.4	310.8	393.8	386.6	335.2	375.6	313.2	712.8	271	273.2	288.6	424.6	605.6	517.8	537.6	521	443.2	388.8	536.6	540.6	429.2	664.8	507	539	581.8	534.6	435	607	499.6	522.8	434.4	539.8
LP	297.6	54.4	348.8	286.8	150.2	272.6	197.2	334.2	220.6	276.8	207.6	195.8	311.8	166.4	207.6	98.4	154.6	384	240.6	333.6	153.8	212.2	335.2	182.4	627.4	107.6	270.6	206	398.8	359.2	425.6	394.6	451	406.2	185.4	335.2	324	214.6	490	440.4	275.2	442.2	255	327.6	453.2	433	394	274.6	416.2
DP	450.6	297.6	497.8	589.6	386	390.2	276.2	377.6	245.6	248.6	599.6	398.4	349.8	480.4	427.6	201.6	244.6	290.2	270	318.8	386.6	332.8	272.4	299.6	198	271	153.4	264.6	392.4	605.6	515.2	504.4	493.4	357.2	388.8	536.6	521.4	429.2	664.8	356.8	539	576.4	534.6	435	588.6	463.4	373.8	398.6	537.8

## Sheet: Fig5a
		MB-GS>NF1(KK)(+RU486)																																MB-GS>mcd8::GFP(+RU486)
ZT 0		0	0.2	0	0	0.2	0.4	0	0.2	2.4	0	0	0	0	0	2.6	0	0	0	0.2	0	0	0	0	0	0.2	0	0	0	0	0	0	0	0	0	0	0	0	0	0	0	0	1	0	0	0	0	0	0
		0	0	1	0	0.2	0	1.2	0	1.2	0	0	0	0	0	8.6	0	0	0	0	0	0	0	0	0	0	0	0	0	0	0	0	0	0	0	0	0	0	0	0	1	1	0	1.4	0	0	1	0	0
		0	0	0	0	0.8	0	4.4	0	0	0	0	0	0	0	10	0	2.8	0	0	0	0	0	0	0	0	0	0	0	0	0	0	0	0	1	0	1.2	9.8	1.2	0	2	0	4.8	2.4	0	0	0	0	0
	2	0	3.4	0	0	0	0	4.4	0	6.8	0	0	0	0	0	16.4	0	0	1	0.2	0	0	0	0	0	1	0	0	0	0	0	0	0	0	0	0	0.2	15.4	8.4	0	0	0	0.6	1.6	0	0	0	0	0
ZT 2		0	15.8	0	0.2	0	0	2	0	17.4	0	0	8.6	0	0	21	0	3.8	2.2	6.8	0	0	0	0	0	4.4	0	4.4	2	0	0	0	0	0	1.2	0	7.4	24.4	18.2	0	1.2	1	5.8	3.6	0	0	0	0	0
		0	24.2	2	4.8	1.6	0	6.8	8	26.4	0	1.6	16.8	0	0	16.4	0	5.8	15.2	7.6	7.8	0	0	0	0	10.6	0	13.2	9.2	0	3.4	0	0	2	0	0	11.8	24.8	19	0	4.8	0	10.2	5.2	3	0	7.2	0.8	0
		0	30	8	14.2	3.6	10.2	16.2	20.4	29.8	1.4	13.4	23	0	4	15.2	0	10.2	23.6	9.2	20	13.4	2	0	2.6	22.8	10	25.6	19.8	5.8	11.4	0	16	7.8	1	0	18.8	29.8	27.6	0.8	12.2	0	10.8	11.4	0.4	0	16	14.2	4.8
	4	2.2	30	16.6	23	18.2	21.4	26.4	28.2	30	13.8	21	23.4	6	7.4	18.8	2.2	10	28.6	17.6	29	24	16.2	4.6	11	29.2	25	29.2	27	15	22.2	2.4	26.6	15.2	2	0	25	29.4	15.8	2	19.2	0	13.2	23.8	12.8	3.2	23.4	25.4	19.4
ZT 4		20.4	29.4	24.2	29	22.6	30	29.6	30	30	20.6	25	29.2	13	17.6	18.2	18.6	16.4	26.2	29.6	30	28.6	25.6	16.8	14.8	29.6	30	30	29.6	23.4	25.8	17.8	29	15.6	3.8	2.2	27.8	27.2	22.4	9.2	26.2	20.2	26.6	30	20	4.4	26.8	29	21.8
		26.4	28.4	28.8	28.8	28.8	29.4	30	29.8	30	30	29.8	29	21.6	28.6	24	26	21.4	27.6	30	30	30	30	26.2	26.4	30	30	29.6	30	25	29.8	28	27.6	17.4	5	2	27	29.4	26.2	17.6	25.6	25.8	29.6	30	22	9.8	26.8	30	29.4
		23.8	27.8	30	29.6	28.6	30	30	25.4	30	30	30	29.8	27.8	30	25.2	30	27	28.2	30	30	30	30	28	29.4	30	30	30	30	30	30	30	30	21	11.4	1	28.8	26.8	26.4	23	26.6	25.4	27.4	29.8	24.2	13.8	29.8	30	29.8
	6	30	30	30	29.6	30	29.4	30	29.6	30	30	30	28.2	27.6	30	26.2	30	24.6	22.2	30	30	30	30	29.8	30	29.8	30	30	30	30	30	30	30	23.8	15.2	4.2	28.8	27.2	25	28	28.2	28	30	28.8	30	15.4	29.2	29.4	30
ZT 6		25.4	30	30	28.4	30	30	30	29.4	30	30	29.4	30	28.8	30	24	30	30	26.4	30	30	30	30	30	30	28.2	30	30	30	30	30	30	29.8	28.2	15	5.2	28.2	27.6	25.8	29.6	28.8	22.4	26.8	27.4	29.8	18	28.2	28	30
		28.6	29.8	29	30	30	27.8	30	24.2	30	30	29.8	30	30	30	26.6	30	27.8	29.4	30	30	30	30	30	30	28.8	30	30	30	30	30	30	30	20	16.6	5.6	25.8	28.6	22.4	24	27.4	25	26	29.6	30	12.4	26.4	29.8	28.8
		27.6	27	30	27.6	30	30	30	25	30	30	29.8	30	30	30	27.2	30	30	28.4	30	30	30	30	29.4	30	26.4	30	30	30	30	30	30	30	18	14	4.4	22	28	23.6	20.6	28.2	21.6	25	28.6	29.6	4.4	26.4	30	24
	8	26	26.4	29.2	19.6	30	29.8	30	27.8	30	30	28.8	29.2	29.8	30	24.6	30	29.8	29.8	30	30	30	30	26.4	30	28.6	29.8	30	30	30	30	29.8	30	20.8	11	0	16.2	29.8	23.2	14.2	24.4	18.8	22	29.4	28	0	28.4	29.6	23.8
ZT 8		20.8	30	29.8	18.2	30	29	29.6	20.4	30	30	26.8	28	28	30	23.8	29.4	24.4	27	30	30	30	30	22	29.8	28.2	26.6	29.8	29.4	30	30	27	29.8	9.4	12.8	0	15.6	25.4	18.8	8.4	20.8	12.2	18.8	22.6	23.2	0	17.8	26.4	29
		20	30	30	14.4	29.8	25.8	27	11.2	28.4	27.6	19.4	28.6	25.2	30	14.8	30	24.4	26.2	30	30	29	29.8	16.2	30	28.2	28.8	29.2	28.4	26.2	27.8	24.2	30	3.2	8.4	1	11.8	15.4	18.4	6	21.8	8.6	12.8	15.4	2.6	2.2	16.2	17.2	20.4
		12	28.8	24.8	5.8	24.4	26	13.8	7	30	21.4	11.6	18.8	22.6	25.4	18.6	24.2	23	23.2	29	28.2	14.4	30	9.8	27.8	24.2	21.8	23.6	22.4	23.2	22.8	9.6	30	1.4	7.2	0	2.2	15.2	6.6	5.4	14.6	1.6	9.4	6.6	2.4	0	13.2	6.6	9
	10	4	22.2	18	4.4	7.6	16	6.8	4.8	28	7.6	5.2	6	11.2	20.8	15.8	11.8	12.2	19.8	23.8	25.4	5	22.8	3.6	20.4	12.2	13.6	20.6	11.4	20.2	8.4	0	25	0	6	1.4	2.2	12	4.6	2.4	16	2	7.4	3	0	0	8.8	0	5.4
ZT 10		2.6	16.8	3.8	1.2	2.2	3.6	0	0	21.6	0.6	1.8	1.2	5	3	7	5.2	9.8	5.2	20.2	17	1.2	11.2	3.2	7	2.6	1.2	10.8	3.8	5	2.2	0	12.8	0	5.8	0	2.4	5.6	0	0	3.6	0	7.4	1.2	0	0	1.6	0	1
		0	3.6	0	0	0	0	0	0	5.4	0	0	0	0	0	5.6	2	1	0	5.6	1.8	0	8.4	0	2.4	0	0	2.8	0.2	0	0	0	2.6	0	2.4	0	0	1.2	1.2	0	1.2	1	3	0	0	0	0	0	1
		0	0	0	0	0	0	5.6	0	0	0	0	0	0	0	4.6	0	0	0	0	0	0	0	0	0	0	0	0	0	0	0	0	0	0	6.6	1	1.2	0	0	0	4.6	0	3.8	2.4	0	0.8	0	0	0
	12	0	0	0	0	0	0	0.2	0	0	0	0	0	0	0	0	0	0	0	0	0	0	0	0	0	0	0	0	0	0	0	0	0	0	3.6	0	0	0	0	1.6	3.4	1.2	3.4	1	0	0.6	0	0	1.2
ZT 12		3.2	0	7.6	10	4.2	1.6	15.2	11.6	2.2	1.8	3	7	0	9.4	13.2	0	0.2	0.2	0.4	0	5.6	0	9	1.2	5.4	0	0	1.8	0	6	13.8	4	13.2	1.4	9	0	0	3.2	4	1.6	0.6	0.2	0	0.6	9.4	0	5	0
		26	13.8	30	29.4	29.8	28.2	30	30	25.6	26.2	28.2	29.2	25	29.6	27.6	11.2	21	24.2	24.2	21	26.6	6.6	28	26	30	12.6	16.6	23	5.2	27.2	30	29.4	23	23	27.2	6.6	13.4	25	27.8	2.4	24.2	15.2	5.4	20.4	27.2	0	19.2	0
		29	29.8	30	29.8	29.4	29.6	30	30	30	29.8	30	29.6	29.8	29.8	29	29.2	27	29.6	30	27.6	27.2	29.2	29.4	30	30	28.4	28.8	27.4	26.8	26.4	29.8	29.8	26.4	26.8	25.4	28.8	30	30	30	11.4	30	29.6	25.6	30	24	24.6	26.6	15.2
	14	28.4	30	30	29.6	30	30	30	30	30	30	29.8	29.8	29.6	30	29.4	24.4	29.8	29.8	27.4	27	29.6	30	27.6	29.6	30	29.8	30	29.8	28.8	29.6	28.6	30	24.4	26.6	24	29.8	30	30	30	30	28.8	27.6	30	30	25.6	29.6	28.4	30
ZT 14		25.4	30	28	30	30	30	30	29.8	30	29	30	30	30	29.8	30	26.6	29.6	29.4	27	24.6	29.2	29.6	27.6	29.8	30	28.6	30	29.8	27	26.4	30	29.8	20.8	24.2	25.2	28.6	30	30	30	27.8	30	25.6	30	30	27.6	28.8	27.4	30
		29.8	30	29.8	30	30	29.8	29.6	30	29	30	29.6	30	30	29.8	28.2	28.8	30	30	28	29.2	27.6	30	29.4	26.8	30	30	29.8	29.2	29.8	28.6	29.2	29.4	25	27.8	26.8	29	30	30	29.2	29.4	26.6	28.8	29.8	29.6	25.4	28.6	26	30
		29.8	30	30	29	30	29.6	28.8	30	29.2	30	29.6	30	29.8	29.2	28.8	26.8	25.8	30	27.4	28.8	28.6	29.8	28.4	29.6	29.8	30	30	27.4	25.8	28.2	30	29.6	19.6	21.4	26.8	27.2	30	30	30	26.4	28	28	27.6	28.6	24.8	26.2	27.4	30
	16	26.8	28.8	30	30	30	30	30	30	29.6	30	29.4	30	28.2	29.4	29	26	29	28.8	27.4	24.2	29.4	29.8	29	27.2	29.4	28.4	29.6	29.4	28.4	28.8	30	28.6	20.6	25	26.8	29.4	28.8	30	29.8	28.8	25.6	23.6	27.6	25.4	13.2	25.8	29.4	30
ZT 16		26.2	29.8	30	29.4	30	30	30	29.8	29.8	29.2	29.6	30	29.2	30	28.6	29.2	28	30	25.8	26.8	28.2	29.4	25.2	28.8	29.6	29	29.8	28.2	28	29.2	28	30	22.6	21.2	27	29.6	28.8	29.8	29.2	28.4	21	22.6	26.6	28.8	25.2	28	29.2	30
		30	30	29.4	30	29	29.4	29.8	29.6	30	27.2	28.4	30	29.6	30	28.6	30	24.4	29.6	26.6	26	28.6	29.2	30	29	29	28.8	29.2	25.2	29.8	30	30	29.6	21.8	20.2	28.4	28.4	29.6	27.4	29.6	25.2	25.8	24.8	24.8	29.2	24.4	24	27.6	28.8
		28	30	24.4	29.8	29	30	29.8	29.8	30	29	29.4	30	30	30	29.8	29.4	27.2	29	27.2	27.2	28.6	28.2	28.2	24.8	28.8	27.8	29	26.8	30	27.6	30	30	24.2	20.6	23.4	28.2	28	29.6	29.8	30	23.2	22.8	26.4	28.2	26.4	26.8	25	28.4
	18	24.6	30	29	29.8	29.8	30	29.6	28	30	26.8	30	29.2	30	27.4	26.6	30	22.6	29.8	25.2	28.4	29.6	29.8	27.2	29	28.4	29	30	28	30	28.4	30	29.8	24.6	21.8	27.2	26.6	30	30	29.8	29.8	25.2	24	17.8	29.2	17.2	24.4	28.8	27.8
ZT 18		28	30	29.2	29.8	29.8	29.8	30	29.8	30	29	29.6	30	30	29.4	29.2	28.6	26.6	30	28.4	29.8	26.2	29.4	26	23.8	30	29.2	30	29.2	30	28.4	29.8	29.8	22.4	18.4	25.4	25.8	29.2	30	29.6	28.6	23	23	27.2	28.8	29.4	29.6	29	29.6
		24.2	30	29.2	30	30	30	29.8	28.8	30	26.6	30	30	30	29.8	30	26.6	27.2	28.2	29.2	29.4	27.6	28.6	28	26.2	30	28.4	30	26	29.6	29.6	27.6	30	23.4	18.4	28.8	26.4	30	28.6	29.4	29.2	28	25.4	28	28	27	25.4	26.2	29.4
		26.6	29.4	29.4	29	29.6	29.2	30	25	30	29	30	30	30	30	29.6	26.8	25.4	26.8	29.4	29.6	22.6	29.4	27	28.2	28.4	30	28.4	26.4	30	29.4	29	29.6	19.4	22	26.6	27	28.6	25.8	30	28.4	27.8	16.4	26.6	29.2	23	22.6	29.6	29.8
	20	28	30	27.6	29.8	29.2	29.8	30	29.8	30	29.4	29	29.8	30	30	27.6	29.2	27	28	29.8	26.6	27.8	29.2	27	28.6	29.6	29.8	29.2	28.8	30	29.6	30	30	22.4	26.2	26	28.4	29.4	26	29.4	25.2	27.6	23.8	25.8	27	28.6	26.4	29.2	29.4
ZT 20		26.8	30	28.2	28.6	29.8	27.6	25.8	29.8	27	26	30	29.4	28.6	29	30	26.8	27.8	27.2	28.2	26.2	26.2	27.2	29	27.2	29.4	30	28.6	30	28.2	27.8	30	30	19	30	22.6	26.8	27.2	20.6	27.8	28	23.6	22.4	21	23.4	25.4	27.2	26.6	29
		27.2	30	27.2	30	30	30	28	29.8	28.8	28.8	30	30	30	30	27.2	26.8	27.4	29.4	25.6	25.4	28.6	30	27.6	28.4	26.2	29.6	27	30	30	29.8	30	30	26.4	28	28.6	28.2	27.8	26.6	30	28.2	30	24.6	22.4	29.2	24	27.4	28.4	29.6
		27.8	28.4	24.4	28.4	30	29.8	28.8	29.6	30	30	30	28.4	30	29.6	25.4	28.8	25.4	29.8	28	26.6	27.6	27.2	28.4	28.8	29.8	28.8	28.2	28.2	29.6	30	30	30	26.6	25.4	29.8	29.2	28.6	28.2	29.8	28	28.2	26.2	20.6	28	26	26.8	26	27.4
	22	27	29.6	24.6	25.2	29.4	29.6	29.6	30	28.8	29.6	30	30	30	29.8	30	28	24	29.2	27.2	29.8	28.4	25.4	22.2	24.6	27.8	28.8	28.6	29.6	30	30	29.6	30	23.4	23.6	21.2	27.6	27.6	27	28.8	26.2	27.6	26.4	24	25	24.6	27.8	26	25.6
ZT 22		26	28.8	27.2	27	29.6	28.4	30	30	30	30	29.6	30	29.8	29.6	30	27	28.8	28.6	22.4	30	25.6	26.8	27	25.8	29.6	29.4	29.6	27.6	29.8	29.6	27.8	29.6	27.4	21.6	22	16.2	26.8	26.8	29.2	18	28.2	20.2	24.6	24.2	27	28	24.2	25.6
		24.6	29.8	27.8	29	30	28.2	20.4	30	30	29.6	26	30	29.4	29.2	28.8	22.6	29	27.2	26.6	28.8	28.8	25.6	24	25	26.6	29.6	27.6	24.6	28.8	29	29	29.8	27	21.8	27.6	19.6	27.8	19.4	29.4	26	25.8	22	22	30	25.4	24.6	23.4	26.8
		25.4	27.8	29.6	27.8	29	29.6	25	30	29.8	30	26.4	30	28.4	29.6	29	30	20.8	27.2	29	24.4	29	22.2	26.8	25.4	28	26.4	25.8	28.8	30	22.4	29.2	29	16.4	11.8	23.8	23.2	27.6	19.8	28.8	22.4	25.4	16.6	12.6	25.2	25.2	15.4	18.6	26.8
	24	14.2	29.6	20.4	22.4	29.2	29.4	22	27.4	28.8	28.4	23.8	28.6	24.4	28.6	27.8	14.4	19.2	22.2	18.2	19.4	22	15	21	26	18.6	25	25.8	19.2	27.4	14.6	21.8	28	6.6	12.4	12.4	12.4	23.4	14.2	16.6	17.2	26.2	18.2	4.4	12.2	18.6	12.6	10.2	24
ZT 24	24
[truncated: 43 more columns]

## Sheet: Fig5b-e
Total sleep duration	MB-GS>NF1(KK)(+RU486)																																MB-GS>mcd8::GFP(+RU486)
24h	882.8	1129.4	1018.2	982.6	1035.4	1048.4	1056.2	1010	1176	998.4	1004.8	1080.8	978.4	1035.8	1068.6	936.6	937.6	1044.4	1038.4	1046	994.8	1003.6	909	981.4	1059.4	1014.2	1080.4	1027.6	996.8	1010.4	972	1095	730.4	669.6	620	887.4	1075.6	952.8	860.8	918.4	826.2	863.8	866	878.2	659.6	887.8	923.8	922	1093.2
LP	269.8	463.8	365.2	308.8	348.6	368.8	384	321.4	497.4	333	333.4	389.8	306.6	346.8	395.2	329.4	334.4	390.2	419.8	429.2	355.6	386	276	351.6	395	366.8	428.8	393.2	353.8	363.8	288.8	409.2	203.8	150	28	304.4	433	334.8	192.8	341.8	215.8	325.8	335.2	258	85	327.2	326.4	308.8	457.6
DP	613	665.6	653	673.8	686.8	679.6	672.2	688.6	678.6	665.4	671.4	691	671.8	689	673.4	607.2	603.2	654.2	618.6	616.8	639.2	617.6	633	629.8	664.4	647.4	651.6	634.4	643	646.6	683.2	685.8	526.6	519.6	592	583	642.6	618	668	576.6	610.4	538	530.8	620.2	574.6	560.6	597.4	613.2	635.6
Number of sleep episode	MB-GS>NF1(KK)(+RU486)																																MB-GS>mcd8::GFP(+RU486)
24h	20.8	10.4	16	17.8	9.2	12.6	12.4	13.2	9	9.4	15.8	10.6	9.4	9	18.6	12.4	25.2	19.8	17.6	15.8	20.4	11.6	18	17.6	16.6	12.6	13.8	13.4	10.2	13.4	8.8	8.2	29.4	36.4	19.6	26	23.2	22.2	12	22.6	22	31.4	18	16.6	22.6	26.6	18.8	9.6	23.2
LP	7.6	7	5.8	8.8	4.8	7.2	6.4	8.6	5.2	2	8.6	7.2	4.4	2.6	10	2.2	9.6	11.6	5.8	3.8	3.2	2.6	5.8	3.8	7.6	5.2	6.4	3.8	4.8	4.6	3.2	3.2	6.2	18.2	3.2	12.8	12.6	14.2	5	12.6	8	13	7.8	6	3.4	10.8	4	3.6	14
DP	13.2	3.4	10.2	9	4.4	5.4	6	4.6	3.8	7.4	7.2	3.4	5	6.4	8.6	10.2	15.6	8.2	11.8	12	17.2	9	12.2	13.8	9	7.4	7.4	9.6	5.4	8.8	5.6	5	23.2	18.2	16.4	13.2	10.6	8	7	10	14	18.4	10.2	10.6	19.2	15.8	14.8	6	9.2
Mean sleep episode duration	MB-GS>NF1(KK)(+RU486)																																MB-GS>mcd8::GFP(+RU486)
24h	44.2466	124.432	75.5007	63.903	131.932	178.256	86.2837	78.2421	143.129	127.83	67.6565	116.06	119.786	122.063	67.2923	148.197	37.3557	59.7166	64.8492	90.9944	58.5036	99.9913	54.154	70.3141	69.7311	89.4419	83.9029	110.697	186.523	96.3021	134.663	158.097	25.9176	18.561	34.507	36.3655	49.1266	43.2304	81.3294	43.3863	39.1857	27.7436	48.4813	54.735	31.1693	33.4609	57.8693	114.817	52.8507
LP	37.46	84.1578	69.1933	39.407	81.9495	118.14	68.5267	38.0227	98.4671	186.567	39.3103	58.5786	74.79	205.733	44.8532	212.66	37.973	38.9311	75.9733	126.22	168.557	181.65	49.345	97.89	59.1992	81.2583	79.7882	118.31	145.419	93.2129	97.7733	139.48	35.9333	8.2944	7.7467	27.3022	39.6128	24.0605	83.8357	29.2041	35.0093	26.2415	51.0407	46.2079	24.7967	34.4975	169.013	109.655	39.0497
DP	55.2997	380.765	94.429	92.2689	246.547	338.781	126.566	204.129	298.006	130.629	156.143	318.55	201.791	110.408	104.54	205.549	41.7587	194.401	62.3228	120.878	46.9643	89.1725	65.068	66.7684	197.465	110.675	135.746	118.901	227.244	137.911	183.287	195.05	24.6588	37.0549	39.4319	47.6164	70.5971	97.6379	101.071	64.6485	45.3128	34.3838	53.8681	61.3333	31.2973	37.3047	47.2428	145.932	84.4297
Max sleep episode duration	MB-GS>NF1(KK)(+RU486)																																MB-GS>mcd8::GFP(+RU486)
24h	238.6	605.4	420.4	366.6	402.2	520.8	421.8	396.6	474.2	342.4	402	555.6	474.8	369.4	309.8	396.6	215.8	416.4	382.4	466.4	333.6	346.8	221.2	320.2	391.2	366.4	456	483	432.2	340.8	390.8	500.8	101.6	147.2	122.6	164.4	255.6	337.8	281	269.4	194.2	204	229	212.8	92.4	180.8	259.2	389.6	330.8
LP	158.6	309.2	291.2	191.6	288.2	280.6	307.8	148	410	314.6	196.2	239.2	240.8	331.2	201.4	303.6	164.8	172.2	359.2	393.4	333.6	346.8	170.8	316	241.8	301	348.6	349.2	303.8	303.4	244	338.6	79.8	18.8	11.6	115.2	170.6	84.2	161.4	191	99.2	176.6	191.4	184	48.4	152.4	259.2	245.2	184
DP	217.2	559.8	359.4	360.6	391.4	495.6	385.8	396.6	413	301.4	402	555.6	474.8	346	283.8	288.8	188.6	409.6	253.8	318.6	197.2	244.6	171.8	203.4	359.6	322.4	337	408.2	425.2	305	388.6	500.8	78.4	147.2	122.6	156.8	245	337.8	281	245.6	194.2	141.4	164.2	186.4	92.4	122	175	348.6	330.8
[truncated: 42 more columns]

## Sheet: Fig5f
Total sleep duration	MB-GS>NF1(KK)(-RU486)																																MB-GS>NF1(KK)(+RU486)
24h	1083.6	920.2	909	952	962.2	982.2	1122.2	886.4	830.6	925	983.6	958.2	955.2	1099.6	909	891.6	958.6	1030.8	1016.2	938.8	1000.4	1019.2	1008.4	809.2	959.4	928.6	993.6	1007.6	964.4	946.4	901.2		882.8	1129.4	1018.2	982.6	1035.4	1048.4	1056.2	1010	1176	998.4	1004.8	1080.8	978.4	1035.8	1068.6	936.6	937.6
LP	407.2	309	306.4	336.4	287.8	347.4	413.6	212.6	324.2	259.6	300	361.8	309.6	408.6	249.8	210.6	324.6	363.6	352.8	264.2	334	359.6	328.2	234	283.4	328.8	320.4	369.4	303.2	307.2	285.8		269.8	463.8	365.2	308.8	348.6	368.8	384	321.4	497.4	333	333.4	389.8	306.6	346.8	395.2	329.4	334.4
DP	676.4	611.2	602.6	615.6	674.4	634.8	708.6	673.8	506.4	665.4	683.6	596.4	645.6	691	659.2	681	634	667.2	663.4	674.6	666.4	659.6	680.2	575.2	676	599.8	673.2	638.2	661.2	639.2	615.4		613	665.6	653	673.8	686.8	679.6	672.2	688.6	678.6	665.4	671.4	691	671.8	689	673.4	607.2	603.2
[truncated: 15 more columns]

## Sheet: Fig6a, h
Sleep/30min		OK107>PKA-C1(sh)																																PKA-C1(sh)/+
ZT 0		0.4	4.8	7	0.4	0.2	1	2.2	0.4	0.8	0.8	4.8	0	0.2	0.4	13	1.2	1.6	28.4	30	7.6	14.2	0.4											0	0.4	0.8	0.2	0	0.6	1.4	0	0	1	0.4	0.6	1.6	1	1.8	0.2
		0	13.4	8.6	0	3.6	1	0	0	0	0	3	0	1.2	0	20.6	0	1.4	29.8	29.8	16.2	13.4	0.4											0.8	5.4	0	0	0	5.6	4.8	0	0	1.2	0	3	1	0	2.4	1.8
		0	17.4	22.6	0	0.2	0	0	0.4	1	0	11.8	0	0	0	18	2.4	2.8	30	29.4	13	13	6.2											2.2	4.4	0	0	1	4.8	12.6	0	2.6	2.4	0.8	7.6	6	1.8	3.4	5.6
	2	0	17.4	14.8	0	3.8	1.2	1.6	7.4	9	0.2	15	0.4	6	0	15.2	17	4	30	28.8	20	10.6	10.2											6.4	18	0	1.4	1.2	12.8	14	0	4	9.4	0.4	17.6	12	3.4	9.4	8.6
ZT 2		4	24.4	12.6	1.4	4.6	7.2	11.4	12.6	24.4	6.4	20.6	0.6	14.6	0	18.6	22.2	8.8	30	29.8	25.2	14	10.8											12	17.6	2.2	6.2	2.4	20.2	19.6	3.2	16	18.8	3.4	25.2	20.6	7.4	22	17.4
		12.4	27	24.6	17.2	19.6	8.8	19.6	23.2	30	15	25.4	4.2	21.8	5	19.8	26	18.2	30	30	23	19.2	14.2											24	14	16	11	4	20.2	14.6	8	17.8	19.8	8.2	25.2	21	19	24.2	23.2
		18	30	23	25.4	26.6	17.2	22	28	30	24.2	26	9.8	26	6	26.4	30	20.6	30	29.8	25.8	21.4	16.2											25	20.2	19.6	17.6	7.2	26.4	16	13.4	22.6	22.2	10.2	26.4	23.4	18.8	30	23
	4	20.6	28.8	29	30	29.2	15.4	29	26.8	30	28.6	24	10.4	25.4	10.6	30	30	30	30	29.6	29.2	20.4	19.8											23	23	25.6	21	9.2	25	22.4	19.4	19.8	28	17.8	29	30	25.8	26.8	24.2
ZT 4		26.2	29.8	27.8	30	30	19.4	29	30	30	30	29	16.6	29	16.2	30	30	30	29.8	30	26.8	24.4	28.6											30	25.8	29	29.2	6.2	28.2	22.6	22.4	29.2	26.2	25.2	29.4	28.6	27.2	28.8	28.2
		29.8	27.6	28.4	30	30	22	30	29.6	30	30	30	17.6	30	17.6	29.6	30	30	29.4	29.8	29.6	26.8	30											28.8	26	28	24.6	9	28.4	28.6	22.4	25.8	29	23.8	30	30	28.8	29.2	24.6
		30	28.8	27.8	30	30	25.2	30	29.4	30	30	30	22.2	30	26.2	28.4	30	30	26.6	29.8	29.6	25.4	30											30	26.8	30	28.6	14.2	27.2	26.6	23	30	30	27.4	30	26.8	26.4	30	28.4
	6	30	30	30	30	30	27.4	30	29	30	30	30	23.8	30	30	30	30	30	27.4	29.2	30	27.4	30											29.8	27.2	30	30	17.2	29.8	27.2	26.4	30	29.2	27.8	30	30	30	30	28
ZT 6		30	30	30	30	30	30	30	28.8	30	30	30	27.8	29.8	28.8	28.6	30	30	30	28	28.8	29.4	29.6											27.4	29.2	29.4	30	20.2	29.8	29	24.6	30	29.4	28.8	30	30	30	30	29.8
		29.8	30	30	30	30	29.4	30	30	30	30	29.8	21	29.8	26.4	29	30	30	30	30	29.2	27.4	29											28.4	30	30	29.8	23	28.6	28.6	22.4	30	29.8	28.8	29.6	30	30	30	28.4
		28.4	30	30	30	30	29.6	30	30	30	30	29.8	23	29.8	23.8	28.6	30	30	30	28.6	29.2	29.8	27.6											28.4	28.2	30	29.8	20.6	29.8	26.6	26.6	27.6	29.8	26.2	30	30	30	30	30
	8	30	28.8	27.6	30	30	29.4	30	28.8	30	30	29.6	22	22.8	15	27.8	30	30	30	29.4	30	30	29											29	30	30	29	13.2	29.4	25.4	28.6	19.4	27	26	29.8	29.4	30	30	18.8
ZT 8		29.2	30	29.6	30	30	29.6	28.8	29.8	30	30	30	15.6	26	11.2	29.2	30	29.6	30	30	28.8	26.8	24.4											29.2	26.6	29.8	29.6	17	28	25	23.2	18	25.6	23.6	28.8	24.6	30	29.4	27.8
		30	29.2	30	29.8	30	26	19.8	25.2	30	30	28.4	6	24.6	8.4	21.4	30	29.4	29.8	30	25.6	26	17.8											25.4	25.6	29	28.8	14	28.8	28	21.4	12.6	24.8	24.4	28	29.2	29.2	27.2	19.4
		27	27.2	23.2	28.6	30	15	9.2	13.8	30	27	18.6	6.6	21.6	0	11.8	29.2	26.4	30	29.8	22.8	17.2	3.6											27.6	17.2	29	27.8	11.8	26.6	24	13.6	8.4	22.8	19.2	29	20.4	26.4	26.2	20
	10	21	20.2	16.4	19.4	30	4	8	16.6	29.4	23.4	12.2	2.4	10.8	0	8.8	23.2	19.6	29.4	29.8	11.6	13.8	2.8											21	17	20	19.4	8.8	28.4	25.4	13.8	4.8	18.4	11.2	21.6	20.2	18.8	23.2	17.8
ZT 10		11.4	7	18.8	2.4	26.2	0	3.4	3	28.2	11.2	9.2	0	7.4	0	4.4	15.4	10	29.8	28.8	21.4	8.6	6											21.6	13.2	7.6	11.2	3.8	21.4	10.8	10.8	1	13.8	10.6	21	23.8	22.2	22	14.8
		5.2	1.4	20.2	0	2.4	1.2	1.4	0.2	18.4	0	6	0	2.4	0	0.6	9	5.2	29.6	30	10.4	7.6	6.2											10.6	9.6	5.4	12	5.2	23.4	12	4	0	15.6	6.4	8	9.2	8.4	9.6	11.6
		0	3	11	0	1	0	0	1	1	1	2	0	0	0	0	2.4	1.4	29.6	29.6	4.4	12.6	1.8											8.8	3	1	7.8	0	12	14.2	1.4	0	9.6	6	6.4	4.4	5.6	8.2	2.8
	12	0	5	10.8	0	0	0	0	0	0	0	0	0	0	0	1.2	0	1.4	30	29.6	2	8	0											1	4.2	1	0	0	11	5	0.2	0	0	1	0	0	0	0	0.8
ZT 12		0	12.8	10.2	0	0	7.4	13.8	15.6	3	1	1.2	7	0.6	0.2	12.2	0	7.4	28.4	27.6	0	3.6	5.6											0	3.8	0	0	6	0	0	0	5.4	0	1	0.2	1	0.8	0	5.4
		4.8	24.8	24.4	1.4	12.8	25.8	28	29.6	22.6	18.4	22.6	18.2	17.8	18.8	30	0	28.8	29.8	25.6	1.2	11	15											0	21.2	12.8	0.6	26	0	7.8	0	30	0.8	10	11.6	14.8	17.6	5	28.2
		29.6	29.6	23.8	17.6	22.2	27.2	29	28.8	29.6	29.6	29.6	15.6	28.4	29.8	30	11.6	29.8	29.8	25	23.2	19.6	20											6.4	27.2	28	6.6	25	10.4	25.4	10.8	29.8	25.6	19.2	25.8	30	24	28.2	29.2
	14	29.6	29.8	27.4	30	29	30	29.6	29.8	29.8	28	30	19.2	22	29.4	30	29.2	26.6	29.4	27.2	28.8	24.8	28.6											24.6	30	30	20.4	26.8	27.6	29.8	23.6	30	29.6	28	30	30	27.2	29.4	29.6
ZT 14		30	28.2	29.8	30	28.4	30	29	30	29.6	29.6	29.8	23	26.8	29.8	30	30	29.6	29	29.2	27.6	27.4	27.6											26.2	30	30	23.2	26.4	28.6	28.2	28.8	30	30	30	29.6	30	28.8	29.8	29.8
		29.8	29	28.2	30	27.4	30	27.6	29.4	30	28.4	29.4	18.6	28.8	29.6	29.6	30	29.2	27.6	28.4	29.2	22	22.8											29.4	30	30	28.4	18.2	29.2	30	30	29.8	30	30	30	30	27.8	29.8	30
		29	29.6	26.4	29.6	29.8	30	27.4	29.4	29.8	25.4	30	22	27.8	26.2	29.6	30	25.4	28.2	25.8	26.2	24.4	28.4											28	29.8	29.6	23.8	21.8	26.4	29.6	28.2	29.4	29.4	28.4	28	30	26.6	29.8	29.2
	16	29.4	29.8	26	29.6	30	23.8	27.6	29.6	30	25.8	29	19	26.6	30	29.8	30	28.4	29.4	29.2	29.4	27.6	28.2											29	30	29.6	26.2	12.8	27.8	30	28.2	30	29.8	30	29.4	30	29.8	29.6	29.2
ZT 16		30	30	25.2	29.8	29.2	28.6	26.6	27.4	27	29.8	29.8	19.8	29.4	29.8	30	30	28	29.4	28.2	29	21.8	28.8											30	30	28.4	26.2	18.6	30	29.8	30	30	29.6	30	30	30	25.4	28.8	28.4
		27.2	28	24.6	30	29.6	25.8	28.2	29.4	29.8	29.2	28	17	25.4	27.4	30	29	29.2	30	25	29.4	21	27.6											27.4	28.8	28	26.2	23.4	28	29.6	25.4	29.8	28	29.8	28.2	30	25.8	29.8	26.8
		27	25.2	28	29.2	30	23.4	27.6	27.4	29.6	29.6	29	20.4	26.8	29.6	30	29.4	27.2	29.8	27.8	29	24	23.4											29	29.2	26	21.6	22.4	29	29.4	28.6	29.6	28.8	29.8	30	30	27	29.8	29
	18	29.6	27.8	27.8	30	30	29	28.8	28.2	29.4	24.8	26	14.8	25.8	30	30	30	27.6	29.8	26.6	29.4	16.2	23.4											30	29.6	27.2	20.6	13	28.2	29.8	27.8	29.6	30	29.6	30	30	30	29.6	25.8
ZT 18		30	29.2	27.8	30	30	29.4	26.4	27.8	29.6	26.8	29.8	17	26.2	30	28.8	29.8	28.6	29.8	29	28.2	9.8	27.2											28.8	29.6	29.4	21.6	17.2	27.4	29.2	25.8	29.6	29.8	29.6	28.6	30	26.6	29.8	27.8
		29.8	30	29.8	30	30	29.4	29.2	30	29.6	29	28	19.8	28.2	29.6	25	29.8	30	30	30	28.4	19.6	30											30	28.4	25.4	19.6	18.2	29.6	29.4	27	29	30	30	29.2	30	29.8	29.6	25.4
		29.6	27.6	20.6	27.8	30	29.6	30	30	28.4	28.4	29.2	16.4	26.6	29.4	30	30	30	30	29.4	28.4	23.8	30											30	30	29.2	26.8	24.6	29	27.6	24.2	29.8	29.8	26.4	30	30	30	29.8	30
	20	29.6	30	27	29.4	29.4	25.4	29.2	27.4	29.4	29	30	18.8	28.6	27.8	29	30	30	27.6	29.6	29.4	22.4	29.8											30	29.8	29.2	25.4	24.8	29.6	26.2	29	29.8	30	29.6	29.6	30	30	29.6	29.6
ZT 20		28.8	30	27.4	30	24.8	29.4	27.6	27.8	28.2	28	30	24.4	27.6	30	29.6	29.8	25.6	30	25	28.8	23	30											30	29.8	27.8	28	28	29.2	28.4	28.4	29.8	29.8	25.8	30	30	30	29.8	26.8
		29.4	30	25.8	30	26.2	29.6	27.8	22.8	29.4	28.4	30	22.6	23.8	29.8	29.8	29.6	27.4	30	30	28.2	18	29											30	28.6	28.8	26	20.2	29.2	27.4	26.2	29.8	29.8	30	29.6	30	30	30	25
		29.8	28.6	20.8	24	29.6	26.2	30	20.8	29.6	28.2	30	14.6	24.6	28.6	27	29.2	26.2	30	25.6	28	21	28.2											29.8	28.8	29.2	22.4	21.2	29.6	26	24.4	27.4	30	29.8	27.6	30	30	29.8	27.2
	22	29.2	27.4	15.4	13.6	29.6	25.6	27.2	27	27	26.6	27.8	13.2	25.6	28.4	20.8	27.8	27.8	29.8	28.6	29.8	20.6	26											30	29	27.2	30	9.2	29.2	29.4	27	26	30	21.6	26.2	30	30	29.6	29.6
ZT 22		24.6	29.2	16.4	12	21.8	27.4	28.2	27.8	29.4	27.6	22.2	17.6	15.8	25.4	28.8	30	25.8	30	29	22.6	20.2	23.2											30	27.8	25.4	30	26.4	26.6	28.6	25.8	26.2	29.8	29.4	27.6	29.4	27.4	30	29
		22.2	27.6	17	9	16.4	23.4	26.2	24	29.4	26.8	28.2	15.4	21.6	28	30	29	24.6	29.8	29.8	29.8	15.8	14.6											30	25.8	25.4	24.4	24	28.2	26.4	17.2	30	30	29.8	24	27.8	28.8	29.6	29.4
		16.6	26.6	8.4	6	12.2	21.6	29.2	18	20.4	24.4	19.8	6	15.6	24.8	24.8	27	24.2	30	30	28.2	9	17.8											26.6	29.4	29.8	13	28.8	29	26.2	8	25.4	30	29.8	25.6	29.6	30	29.8	24.4
	24	22.6	24.2	19.8	7.6	2.4	29.8	28.8	16.6	21.8	29.2	27.4	3.8	19.8	27.4	22.8	22.6	24.6	30	28.6	22.2	13.8	14.2											26	27.8	29.8	19.8	25.2	27.4	24.2	0	14	29.8	27.2	23.4	30	30	30	24.6
ZT 24	24
[truncated: 86 more columns]

[truncated: 10 more sheets: Fig6b-e, g-j, Fig7a-c, Fig8d-h, SupFig5a-d, Sheet10, Fig9a, b, Sup.Fig1a, b, Sup. Fig2b, c, Sup. Fig3b, Sup. Fig4a, Sup. Fig4b-e]
